# Supplementary material for: Signatures of conserved and unique molecular features in Afrotheria
Source: Sci Rep. 2021 Jan 13;11:1011. doi: 10.1038/s41598-020-79559-6 (PMC7806701; doi:10.1038/s41598-020-79559-6)
Supplement: Supplementary file 5 — Supplementary Information 5. [file 41598_2020_79559_MOESM5_ESM.xlsx]

## Sheet: S5A-structuraldomain
Includes Supplementary tables S5A, S5B, S5C
Table S5A- List of structural domain superfamilies and their numbers in various Afrotherian proteomes (numbers are normalized based on the total number of proteins associated with the structural domains)	-	-	-	-	-	-	-	-	-	-	-	-
Top 25 most abundant structural domains
na – not associated
Superfamily ID	Description	Structural class	L. africana	T. manatus	O. afer	C. asiatica	E. edwardii	E. telfairi	H. sapiens	M. musculus	E. caballus	B. taurus
81321	Family_A_G_protein-coupled_receptor-like	membrane&cellsurface&peptides	1692	758	1072	984	839	985	534	1088	1083	1015
52540	P-loop_containing_nucleoside_triphosphate_hydrolases	alpha/beta	548	622	603	609	595	611	622	580	599	617
57667	beta-beta-alpha_zinc_fingers	small-proteins	477	537	505	475	424	436	551	469	472	434
48726	Immunoglobulin	all-beta	359	377	371	370	358	362	421	366	417	391
56112	Protein_kinase-like_(PK-like)	alpha+beta	329	372	361	357	347	370	371	350	340	342
50729	PH_domain-like	all-beta	268	302	289	291	279	290	315	270	289	281
48371	ARM_repeat	all-alpha	248	264	262	251	244	259	266	233	246	242
109640	KRAB_domain_(Kruppel-associated_box)	all-alpha	211	245	174	157	133	129	273	237	205	169
57850	RING/U-box	small-proteins	210	241	224	228	218	213	242	213	223	223
57196	EGF/Laminin	small-proteins	185	214	207	208	191	203	211	192	214	205
50978	WD40_repeat-like	all-beta	180	200	187	195	189	193	202	185	193	190
46689	Homeodomain-like	all-alpha	178	209	200	200	194	189	219	206	196	193
47473	EF-hand	all-alpha	173	193	189	193	194	189	193	177	184	182
49265	Fibronectin_type_III	all-beta	169	191	192	189	189	187	196	175	185	183
49899	Concanavalin_A-like_lectins/glucanases	all-beta	167	176	160	167	153	161	180	149	171	158
54928	RNA-binding_domain,_RBD	alpha+beta	153	171	165	168	183	169	180	165	160	168
52058	L_domain-like	alpha/beta	145	160	154	149	143	153	159	139	146	143
48403	Ankyrin_repeat	alpha+beta	139	159	154	156	147	156	185	153	148	153
50044	SH3-domain	all-beta	133	153	148	149	143	148	158	139	146	143
46785	"Winged_helix"_DNA-binding_domain	all-alpha	130	146	145	142	141	141	153	131	144	145
54236	Ubiquitin-like	alpha+beta	121	136	135	148	179	151	140	125	130	132
57184	Growth_factor_receptor_domain	small-proteins	118	129	132	133	124	127	140	141	130	125
48452	TPR-like	all-alpha	118	132	128	125	124	131	140	120	125	129
54695	POZ_domain	alpha+beta	113	129	129	127	123	124	131	141	124	122
51735	NAD(P)-binding_Rossmann-fold_domains	alpha/beta	105	114	114	113	116	127	110	104	115	105
49562	C2_domain_(Calcium/lipid-binding_domain,_CaLB)	all-beta	96	113	106	106	108	107	115	100	104	103
57716	Glucocorticoid_receptor-like_(DNA-binding_domain)	small-proteins	94	106	105	106	110	102	110	98	101	99
50156	PDZ_domain-like	all-beta	91	106	106	104	99	108	108	99	99	99
103473	MFS_general_substrate_transporter	membrane&cellsurface&peptides	90	100	95	95	95	99	98	94	101	93
57903	FYVE/PHD_zinc_finger	small-proteins	89	98	98	95	95	95	103	94	94	92
53474	alpha/beta-Hydrolases	alpha/beta	85	95	84	89	80	86	84	92	85	81
54001	Cysteine_proteinases	alpha+beta	83	87	85	84	83	88	105	91	79	81
56436	C-type_lectin-like	alpha+beta	83	86	73	76	67	73	79	90	86	84
50494	Trypsin-like_serine_proteases	all-beta	82	87	89	94	104	89	88	101	103	92
81324	Voltage-gated_potassium_channels	membrane&cellsurface&peptides	82	90	91	89	87	91	95	82	90	88
52833	Thioredoxin-like	alpha/beta	81	91	86	89	93	86	90	84	94	86
53335	S-adenosyl-L-methionine-dependent_methyltransferases	alpha/beta	76	87	83	83	83	88	88	76	80	82
49854	Spermadhesin,_CUB_domain	all-beta	72	77	75	76	68	70	82	77	79	77
64593	Intermediate_filament_protein,_coiled_coil_region	coiled-coil-proteins	71	77	78	92	82	59	79	72	87	85
55486	Metalloproteases_("zincins"),_catalytic_domain	alpha+beta	70	76	78	72	77	78	72	73	75	75
47769	SAM/Pointed_domain	all-alpha	69	78	80	77	74	81	84	72	79	75
55550	SH2_domain	alpha+beta	69	77	76	74	73	78	79	72	73	73
81296	E_set_domains	all-beta	66	76	74	71	73	71	75	71	72	71
47459	HLH,_helix-loop-helix_DNA-binding_domain	all-alpha	65	75	80	76	75	74	80	72	75	74
52799	(Phosphotyrosine_protein)_phosphatases_II	alpha/beta	65	75	71	71	68	74	71	63	70	68
47113	Histone-fold	all-alpha	65	71	61	69	67	45	76	77	73	111
53300	vWA-like	alpha/beta	64	68	68	67	65	70	72	67	68	69
49313	Cadherin-like	all-beta	62	78	71	71	66	73	82	81	61	58
57535	Complement_control_module/SCR_domain	small-proteins	62	67	65	65	55	59	73	65	68	72
52047	RNI-like	alpha/beta	61	66	62	62	75	71	84	119	65	69
57845	B-box_zinc-binding_domain	small-proteins	59	56	47	51	49	44	60	47	52	50
53448	Nucleotide-diphospho-sugar_transferases	alpha/beta	58	68	65	61	60	61	61	56	63	59
48350	GTPase_activation_domain,_GAP	all-alpha	56	63	60	60	57	61	64	56	59	56
49785	Galactose-binding_domain-like	all-beta	51	58	54	57	56	55	59	54	54	57
47986	DEATH_domain	all-alpha	51	62	54	52	51	54	64	57	55	51
103657	BAR/IMD_domain-like	all-alpha	50	59	52	57	56	57	57	49	50	50
56784	HAD-like	alpha/beta	48	56	55	56	54	58	56	49	54	54
50249	Nucleic_acid-binding_proteins	all-beta	47	54	51	51	60	59	52	52	45	49
82895	TSP-1_type_1_repeat	small-proteins	45	58	55	49	53	54	58	52	55	53
47576	Calponin-homology_domain,_CH-domain	all-alpha	45	53	51	51	51	52	52	47	50	49
48065	DBL_homology_domain_(DH-domain)	all-alpha	45	51	50	49	47	50	52	44	48	48
63748	Tudor/PWWP/MBT	all-beta	45	51	47	47	45	48	52	47	49	47
57424	LDL_receptor-like_module	small-proteins	42	49	47	44	37	47	50	46	46	45
48264	Cytochrome_P450	all-alpha	42	40	41	37	50	44	43	63	57	47
53067	Actin-like_ATPase_domain	alpha/beta	41	49	44	45	53	46	46	39	43	41
46934	UBA-like	all-alpha	41	51	46	47	47	45	45	47	47	44
117281	Kelch_motif	all-beta	41	49	47	46	43	46	47	42	48	43
47353	Retrovirus_capsid_dimerization_domain-like	all-alpha	41	45	38	39	44	33	43	31	41	48
81383	F-box_domain	all-alpha	40	45	45	45	46	43	45	49	41	47
57501	Cystine-knot_cytokines	small-proteins	40	44	45	43	43	42	49	39	41	40
57889	Cysteine-rich_domain	small-proteins	39	44	43	41	40	39	47	41	43	42
53098	Ribonuclease_H-like	alpha/beta	38	44	60	40	36	40	50	57	45	43
51905	FAD/NAD(P)-binding_domain	alpha/beta	37	42	41	40	37	42	38	37	37	38
57997	Tropomyosin	coiled-coil-proteins	37	42	45	37	42	36	39	41	47	42
47266	4-helical_cytokines	all-alpha	37	40	30	30	28	30	38	57	37	66
54495	UBC-like	alpha+beta	34	37	34	41	44	44	37	36	35	34
51445	(Trans)glycosidases	alpha/beta	33	39	41	41	38	42	40	39	34	40
103506	Mitochondrial_carrier	membrane&cellsurface&peptides	33	37	38	36	36	39	37	32	33	37
47095	HMG-box	all-alpha	33	37	38	38	41	37	39	36	37	43
47031	Second_domain_of_FERM	all-alpha	33	36	37	36	34	37	38	32	35	34
57959	Leucine_zipper_domain	coiled-coil-proteins	33	37	36	37	35	36	38	34	34	36
54452	MHC_antigen-recognition_domain	alpha+beta	33	25	30	20	24	23	28	37	42	43
49842	TNF-like	all-beta	32	35	37	35	33	33	37	32	33	35
82199	SET_domain	all-beta	31	35	34	35	35	35	37	32	33	36
51197	Clavaminate_synthase-like	all-beta	31	32	32	31	29	31	33	30	31	30
53756	UDP-Glycosyltransferase/glycogen_phosphorylase	alpha/beta	31	21	18	22	22	22	32	25	28	26
57603	FnI-like_domain	small-proteins	30	42	39	37	36	39	45	38	46	41
64268	PX_domain	alpha+beta	30	35	35	34	37	37	36	32	34	32
48508	Nuclear_receptor_ligand-binding_domain	all-alpha	30	35	34	35	32	35	33	31	30	31
49879	SMAD/FHA_domain	all-beta	30	36	35	35	33	35	36	32	34	34
46565	Chaperone_J-domain	all-alpha	30	33	34	33	37	33	35	32	33	32
53187	Zn-dependent_exopeptidases	alpha/beta	30	33	33	32	30	33	34	29	32	29
55729	Acyl-CoA_N-acyltransferases_(Nat)	alpha+beta	30	31	30	30	29	32	31	31	30	30
51045	WW_domain	all-beta	29	33	34	37	34	33	34	31	32	31
90112	Neurotransmitter-gated_ion-channel_transmembrane_pore	membrane&cellsurface&peptides	29	32	30	30	28	31	33	26	29	31
90123	ABC_transporter_transmembrane_region	membrane&cellsurface&peptides	29	32	31	30	28	31	30	27	33	68
90257	Myosin_rod_fragments	coiled-coil-proteins	28	36	32	29	33	31	31	31	34	36
101447	Formin_homology_2_domain_(FH2_domain)	all-alpha	28	30	41	38	26	28	52	45	47	47
54791	Eukaryotic_type_KH-domain_(KH-domain_type_I)	alpha+beta	28	31	31	31	30	28	32	27	28	27
63712	Nicotinic_receptor_ligand_binding_domain-like	all-beta	28	32	29	30	28	31	33	26	30	31
100895	Kazal-type_serine_protease_inhibitors	small-proteins	28	30	29	28	26	26	34	35	36	36
49417	p53-like_transcription_factors	all-beta	27	30	30	31	29	33	31	27	28	29
81665	Calcium_ATPase,_transmembrane_domain_M	membrane&cellsurface&peptides	27	31	28	29	28	31	27	29	26	29
53383	PLP-dependent_transferases	alpha/beta	27	31	30	29	28	31	29	26	30	29
46579	Prefoldin	all-alpha	26	32	34	42	35	28	35	29	39	35
90229	CCCH_zinc_finger	small-proteins	26	32	34	32	35	30	34	31	31	31
53822	Periplasmic_binding_protein-like_I	alpha/beta	26	31	31	29	27	42	28	104	30	25
47616	GST_C-terminal_domain-like	all-alpha	26	28	26	29	34	28	29	29	30	29
51206	cAMP-binding_domain-like	all-beta	26	31	29	29	28	29	29	26	26	27
47370	Bromodomain	all-alpha	26	31	29	27	28	28	29	27	28	25
47954	Cyclin-like	all-alpha	26	30	27	27	26	29	31	25	28	28
63825	YWTD_domain	all-beta	25	29	28	30	28	28	29	27	30	27
47923	Ypt/Rab-GAP_domain_of_gyp1p	all-alpha	25	29	27	27	28	29	40	25	29	25
48097	Regulator_of_G-protein_signaling,_RGS	all-alpha	25	27	27	25	28	28	28	24	27	27
57581	TB_module/8-cys_domain	small-proteins	25	29	28	28	27	25	29	21	27	27
46966	Spectrin_repeat	all-alpha	25	28	26	26	24	26	29	23	27	25
50814	Lipocalins	all-beta	25	22	27	29	25	23	27	46	34	32
54117	Interleukin_8-like_chemokines	alpha+beta	24	23	23	23	19	21	32	35	26	26
81653	Calcium_ATPase,_transduction_domain_A	all-beta	23	28	25	27	24	28	25	22	24	25
103575	Plexin_repeat	small-proteins	23	28	27	27	26	27	27	25	25	24
56059	Glutathione_synthetase_ATP-binding_domain-like	alpha+beta	23	25	26	25	24	25	25	22	23	23
48366	Ras_GEF	all-alpha	23	25	21	22	18	21	21	27	49	21
54211	Ribosomal_protein_S5_domain_2-like	alpha+beta	22	27	25	26	29	25	24	22	25	23
81660	Metal_cation-transporting_ATPase,_ATP-binding_domain_N	alpha+beta	22	25	25	26	23	27	24	22	24	23
56574	Serpins	multi-domain(alpha&beta)	21	25	24	24	29	25	26	40	28	34
56487	SRCR-like	alpha+beta	21	21	23	21	18	23	20	21	25	33
57302	Snake_toxin-like	small-proteins	20	25	25	26	25	23	29	35	28	27
56235	N-terminal_nucleophile_aminohydrolases_(Ntn_hydrolases)	alpha+beta	20	22	21	26	24	23	25	19	23	20
56496	Fibrinogen_C-terminal_domain-like	alpha+beta	20	24	23	22	19	21	23	19	21	21
50353	Cytokine	all-beta	20	23	23	21	20	23	24	21	24	22
55785	PYP-like_sensor_domain_(PAS_domain)	alpha+beta	20	23	22	22	22	23	24	21	23	21
158235	SOCS_box-like	all-alpha	20	23	23	22	22	24	27	22	23	21
54768	dsRNA-binding_domain-like	alpha+beta	20	20	21	22	24	21	21	19	22	19
53649	Alkaline_phosphatase-like	alpha/beta	20	20	19	21	22	22	22	16	22	21
50129	GroES-like	all-beta	20	17	19	16	20	19	21	17	22	18
50447	Translation_proteins	all-beta	19	21	21	21	26	23	21	18	19	19
56300	Metallo-dependent_phosphatases	alpha+beta	19	23	21	20	23	23	21	20	22	19
101912	Sema_domain	all-beta	19	22	21	21	20	21	22	19	20	19
52087	CRAL/TRIO_domain	alpha/beta	19	20	18	20	18	20	21	16	18	19
50998	Quinoprotein_alcohol_dehydrogenase-like	all-beta	18	21	23	22	22	27	24	21	20	23
56801	Acetyl-CoA_synthetase-like	multi-domain(alpha&beta)	18	20	19	23	19	20	21	18	19	18
52374	Nucleotidylyl_transferase	alpha/beta	18	20	19	20	19	21	20	18	19	18
57552	Blood_coagulation_inhibitor_(disintegrin)	small-proteins	18	18	21	18	20	22	15	23	20	24
56204	Hect,_E3_ligase_catalytic_domain	alpha+beta	18	20	19	19	19	20	20	17	18	18
50370	Ricin_B-like_lectins	all-beta	18	20	19	18	19	20	22	17	18	19
58038	SNARE_fusion_complex	coiled-coil-proteins	17	21	21	22	21	20	21	18	19	19
56219	DNase_I-like	alpha+beta	17	20	19	19	20	20	20	17	18	19
52200	Toll/Interleukin_receptor_TIR_domain	alpha/beta	17	20	19	17	17	18	18	16	19	14
48464	ENTH/VHS_domain	all-alpha	17	19	19	19	16	18	19	17	18	18
57586	TNF_receptor-like	small-proteins	17	15	15	16	16	18	20	36	22	20
48652	Tetraspanin	all-alpha	16	22	21	21	22	21	22	19	20	19
57756	Retrovirus_zinc_finger-like_domains	small-proteins	16	18	24	21	17	18	22	19	18	20
64356	SNARE-like	alpha+beta	16	18	19	20	18	21	21	18	17	18
55681	Class_II_aaRS_and_biotin_synthetases	alpha+beta	16	18	18	19	17	17	17	16	15	16
52113	BRCT_domain	alpha/beta	16	18	19	18	16	18	18	16	17	18
103481	Multidrug_resistance_efflux_transporter_EmrE	membrane&cellsurface&peptides	16	19	19	19	17	19	20	17	18	18
49764	HSP20-like_chaperones	all-beta	16	17	19	18	19	19	20	17	19	18
57440	Kringle-like	small-proteins	16	20	19	19	16	20	21	17	21	21
81301	Nucleotidyltransferase	alpha+beta	16	20	18	17	18	20	18	21	18	18
54160	Chromo_domain-like	all-beta	16	18	17	19	18	18	22	18	19	18
109604	HD-domain/PDEase-like	all-alpha	16	18	19	17	16	18	17	16	16	16
50985	RCC1/BLIP-II	all-beta	16	18	18	16	16	17	17	16	16	16
51556	Metallo-dependent_hydrolases	alpha/beta	16	18	16	16	17	17	17	14	15	16
51695	PLC-like_phosphodiesterases	alpha/beta	16	18	17	17	16	18	17	16	18	18
69179	Integrin_domains	all-beta	16	18	17	18	16	18	18	17	17	17
55811	Nudix	alpha+beta	16	19	17	18	16	17	20	18	17	16
81995	beta-sandwich_domain_of_Sec23/24	all-beta	16	18	15	14	15	11	18	14	14	13
50182	Sm-like_ribonucleoproteins	all-beta	15	15	14	20	29	18	15	15	14	16
144232	HIT/MYND_zinc_finger-like	small-proteins	15	17	16	17	18	16	17	16	15	15
68906	SAP_domain	all-alpha	15	17	17	17	17	18	17	16	16	17
52490	Tubulin_nucleotide-binding_domain-like	alpha/beta	15	16	14	15	19	17	17	13	15	18
55753	Actin_depolymerizing_proteins	alpha+beta	15	16	16	16	16	16	15	15	15	14
56399	ADP-ribosylation	alpha+beta	15	18	16	16	16	16	17	16	16	19
111418	Hormone_receptor_domain	small-proteins	15	16	15	15	13	15	16	14	14	16
57567	Serine_protease_inhibitors	small-proteins	14	28	24	19	24	19	30	26	35	28
50923	Hemopexin-like_domain	all-beta	14	16	16	15	20	18	16	15	15	16
47413	lambda_repressor-like_DNA-binding_domains	all-alpha	14	17	16	18	20	16	19	16	17	16
90209	Ran_binding_protein_zinc_finger-like	small-proteins	14	16	15	15	17	16	15	16	15	14
50242	TIMP-like	all-beta	14	16	16	16	15	16	18	15	16	17
54403	Cystatin/monellin	alpha+beta	14	17	16	16	15	17	16	23	18	23
69318	Integrin_alpha_N-terminal_domain	all-beta	14	16	15	15	14	18	16	14	15	15
49723	Lipase/lipooxygenase_domain_(PLAT/LH2_domain)	all-beta	14	17	14	14	15	14	16	14	15	15
52821	Rhodanese/Cell_cycle_control_phosphatase	alpha/beta	14	16	15	16	16	15	16	14	15	15
55307	Tubulin_C-terminal_domain-like	alpha+beta	14	15	14	14	17	16	17	12	15	16
55961	Bet_v1-like	alpha+beta	14	16	15	16	15	16	16	15	17	17
57863	ArfGap/RecO-like_zinc_finger	small-proteins	14	16	16	15	15	14	20	15	15	14
54427	NTF2-like	alpha+beta	14	15	13	14	11	16	12	11	12	12
53720	ALDH-like	alpha/beta	14	13	13	13	16	13	13	13	14	12
55073	Nucleotide_cyclase	alpha+beta	14	16	14	14	14	14	13	14	14	13
49599	TRAF_domain-like	all-beta	13	19	19	18	18	20	17	22	17	19
53850	Periplasmic_binding_protein-like_II	alpha/beta	13	17	16	16	15	16	15	14	16	16
47090	PGBD-like	all-alpha	13	15	13	13	17	16	14	13	13	12
140741	RUN_domain-like	all-alpha	13	15	13	14	14	16	15	13	14	14
55874	ATPase_domain_of_HSP90_chaperone/DNA_topoisomerase_II/histidine_kinase	alpha+beta	13	16	13	14	16	14	15	13	14	14
54373	FAD-linked_reductases,_C-terminal_domain	alpha+beta	13	14	14	14	13	14	13	14	14	13
81631	PAP/OAS1_substrate-binding_domain	all-alpha	13	15	14	12	14	13	13	16	14	12
52096	ClpP/crotonase	alpha/beta	13	17	13	12	12	13	16	12	13	12
49503	Cupredoxins	all-beta	13	14	12	14	12	13	14	12	14	14
56281	Metallo-hydrolase/oxidoreductase	alpha+beta	13	13	13	12	12	13	13	12	12	12
81606	PP2C-like	alpha+beta	13	14	14	13	13	13	14	13	13	13
161070	SNF-like	membrane&cellsurface&peptides	12	15	14	14	14	14	13	13	14	14
63501	Frizzled_cysteine-rich_domain	all-alpha	12	16	14	14	15	14	16	14	15	15
82671	SEA_domain	alpha+beta	12	16	14	12	16	14	14	13	17	16
47661	t-snare_proteins	all-alpha	12	13	13	14	13	13	13	11	12	12
53254	Phosphoglycerate_mutase-like	alpha/beta	12	13	13	12	12	15	14	12	13	13
54534	FKBP-like	alpha+beta	12	13	13	13	14	14	13	13	12	12
51430	NAD(P)-linked_oxidoreductase	alpha/beta	12	8	11	10	11	8	12	13	18	17
55315	L30e-like	alpha+beta	11	13	12	11	24	16	10	15	12	11
56672	DNA/RNA_polymerases	multi-domain(alpha&beta)	11	11	28	13	12	14	15	28	10	13
50630	Acid_proteases	all-beta	11	14	27	13	13	13	13	14	15	32
50891	Cyclophilin-like	all-beta	11	13	12	14	22	13	17	11	14	14
69593	Glycerol-3-phosphate_(1)-acyltransferase	alpha/beta	11	13	14	13	12	14	13	12	12	13
51011	Glycosyl_hydrolase_domain	all-beta	11	15	14	13	14	12	16	14	12	14
48317	Acid_phosphatase/Vanadium-dependent_haloperoxidase	all-alpha	11	12	12	12	12	13	13	11	11	12
51069	Carbonic_anhydrase	all-beta	11	12	12	12	12	12	12	11	12	12
52343	Ferredoxin_reductase-like,_C-terminal_NADP-linked_domain	alpha/beta	11	13	12	13	11	11	13	11	12	12
54277	CAD_&_PB1_domains	alpha+beta	11	13	12	12	11	13	13	12	12	12
57610	Thyroglobulin_type-1_domain	small-proteins	11	13	12	12	12	13	13	11	12	10
88697	PUA_domain-like	all-beta	11	13	12	14	12	12	13	12	12	14
52025	PA_domain	alpha/beta	11	13	13	13	12	12	14	11	14	12
63380	Riboflavin_synthase_domain-like	all-beta	11	12	12	12	11	12	13	11	12	12
49464	Carboxypeptidase_regulatory_domain-like	all-beta	11	13	11	13	13	12	17	10	12	13
56104	SAICAR_synthase-like	alpha+beta	11	11	11	12	11	12	11	10	11	10
52151	FabD/lysophospholipase-like	alpha/beta	10	12	10	14	11	12	13	11	10	11
111331	NAD_kinase/diacylglycerol_kinase-like	multi-domain(alpha&beta)	10	12	12	12	11	12	12	11	11	11
54897	Protease_propeptides/inhibitors	alpha+beta	10	12	12	12	11	12	12	11	11	10
56024	Phospholipase_D/nuclease	alpha+beta	10	11	11	11	11	10	11	10	10	10
54631	CBS-domain_pair	alpha+beta	10	11	11	11	11	11	13	11	10	10
57362	BPTI-like	small-proteins	10	12	10	12	11	12	13	13	14	21
48340	Interferon-induced_guanylate-binding_protein_1_(GBP1),_C-terminal_domain	all-alpha	10	9	5	9	5	4	7	8	6	11
50104	Translation_proteins_SH3-like_domain	all-beta	9	9	10	18	19	12	10	10	10	10
74650	Galactose_mutarotase-like	all-beta	9	13	12	12	12	13	11	9	10	12
47454	A_DNA-binding_domain_in_eukaryotic_transcription_factors	all-alpha	9	11	12	11	11	10	11	10	10	10
47895	Transducin_(alpha_subunit),_insertion_domain	all-alpha	9	11	11	11	11	11	11	10	10	10
48425	Sec7_domain	all-alpha	9	11	11	10	11	11	11	10	10	9
51338	Composite_domain_of_metallo-dependent_hydrolases	all-beta	9	11	10	11	11	11	12	10	10	11
52129	Caspase-like	alpha/beta	9	12	10	10	11	10	9	7	10	8
100950	NagB/RpiA/CoA_transferase-like	alpha/beta	9	11	9	10	9	10	10	9	8	10
101288	L27_domain	all-alpha	9	11	10	8	9	11	10	9	9	9
101898	NHL_repeat	all-beta	9	11	10	10	9	9	10	9	10	10
47203	Acyl-CoA_dehydrogenase_C-terminal_domain-like	all-alpha	9	11	10	10	9	11	10	10	9	10
48179	6-phosphogluconate_dehydrogenase_C-terminal_domain-like	all-alpha	9	10	9	10	9	10	9	8	8	8
48592	GroEL_equatorial_domain-like	all-alpha	9	10	10	10	11	11	10	9	9	9
52029	GroEL_apical_domain-like	alpha/beta	9	10	10	10	11	11	10	9	10	10
52440	PreATP-grasp_domain	alpha/beta	9	11	10	10	10	10	10	9	10	9
52518	Thiamin_diphosphate-binding_fold_(THDP-binding)	alpha/beta	9	11	10	10	10	11	10	9	10	10
52768	Arginase/deacetylase	alpha/beta	9	10	10	10	9	11	10	9	9	9
52954	Class_II_aaRS_ABD-related	alpha/beta	9	11	10	10	11	10	10	9	10	9
56645	Acyl-CoA_dehydrogenase_NM_domain-like	multi-domain(alpha&beta)	9	11	10	10	9	11	10	10	10	10
48239	Terpenoid_cyclases/Protein_prenyltransferases	all-alpha	9	11	11	10	10	11	12	10	11	10
144091	Rhomboid-like	membrane&cellsurface&peptides	9	10	10	9	9	9	10	9	8	9
48670	Transducin_(heterotrimeric_G_protein),_gamma_chain	all-alpha	9	12	6	8	9	7	12	11	11	11
49695	gamma-Crystallin-like	all-beta	9	11	10	6	9	9	10	11	9	11
48619	Phospholipase_A2,_PLA2	all-alpha	9	10	9	8	10	9	10	7	9	11
57630	GLA-domain	small-proteins	9	9	8	8	8	9	10	10	10	8
47391	Dimerization-anchoring_domain_of_cAMP-dependent_PK_regulatory_subunit	all-alpha	9	8	9	9	9	8	12	10	10	11
55394	Bactericidal_permeability-increasing_protein,_BPI	alpha+beta	9	8	10	9	10	8	9	9	14	12
57256	Elafin-like	small-proteins	9	9	11	10	9	8	13	13	11	17
54076	RNase_A-like	alpha+beta	9	9	8	7	8	8	10	12	8	12
57829	Zn-binding_ribosomal_proteins	small-proteins	8	11	6	14	22	26	8	7	6	10
55347	Glyceraldehyde-3-phosphate_dehydrogenase-like,_C-terminal_domain	alpha+beta	8	8	16	12	9	16	8	8	7	8
116846	MIT_domain	all-alpha	8	11	10	10	9	10	10	9	10	10
55856	Cytochrome_b5-like_heme/steroid_binding_domain	alpha+beta	8	11	10	11	9	9	9	9	10	10
82185	Histone_H3_K4-specific_methyltransferase_SET7/9_N-terminal_domain	all-beta	8	10	11	10	12	11	11	9	10	10
100920	Heat_shock_protein_70kD_(HSP70),_peptide-binding_domain	all-beta	8	10	8	9	10	8	8	7	8	7
100934	Heat_shock_protein_70kD_(HSP70),_C-terminal_subdomain	all-alpha	8	10	9	10	11	8	9	7	8	8
53271	PRTase-like	alpha/beta	8	8	8	10	10	8	8	7	8	8
55120	Pseudouridine_synthase	alpha+beta	8	9	9	9	11	8	9	8	8	8
49493	HSP40/DnaJ_peptide-binding_domain	all-beta	8	9	9	9	10	11	9	8	10	8
51569	Aldolase	alpha/beta	8	8	8	9	9	10	8	9	8	8
56854	Bcl-2_inhibitors_of_programmed_cell_death	membrane&cellsurface&peptides	8	9	9	10	9	11	10	10	8	10
81901	HCP-like	all-alpha	8	8	10	11	8	8	10	9	9	10
101576	Supernatant_protein_factor_(SPF),_C-terminal_domain	all-beta	8	9	9	10	9	9	10	9	10	10
46774	ARID-like	all-alpha	8	10	10	10	9	8	10	9	9	9
47323	Anticodon-binding_domain_of_a_subclass_of_class_I_aminoacyl-tRNA_synthetases	all-alpha	8	9	9	9	9	9	9	8	8	8
52317	Class_I_glutamine_amidotransferase-like	alpha/beta	8	10	8	8	9	9	10	8	8	8
63737	Leukotriene_A4_hydrolase_N-terminal_domain	all-beta	8	9	9	8	9	8	10	7	10	8
88723	PIN_domain-like	alpha/beta	8	9	8	9	8	9	10	8	8	8
81338	Aquaporin-like	membrane&cellsurface&peptides	8	10	10	9	9	8	12	8	8	9
49299	PKD_domain	all-beta	8	10	8	7	8	8	9	8	8	8
52402	Adenine_nucleotide_alpha_hydrolases-like	alpha/beta	8	8	8	8	9	9	8	7	8	8
52467	DHS-like_NAD/FAD-binding_domain	alpha/beta	8	8	9	9	8	8	8	7	8	8
89837	Doublecortin_(DC)	alpha+beta	8	8	9	7	9	8	8	7	8	8
117839	WWE_domain	alpha+beta	8	8	8	8	9	8	9	8	8	9
49348	Clathrin_adaptor_appendage_domain	all-beta	8	8	9	8	8	8	9	7	8	7
49447	Second_domain_of_Mu2_adaptin_subunit_(ap50)_of_ap2_adaptor	all-beta	8	8	8	8	9	8	9	7	7	8
54849	GroEL-intermediate_domain_like	alpha+beta	8	8	8	9	9	8	9	8	8	8
74788	Cullin_repeat-like	all-alpha	8	8	8	8	8	8	8	8	8	7
46938	CRAL/TRIO_N-terminal_domain	all-alpha	8	8	8	8	7	7	9	7	8	9
55797	PR-1-like	alpha+beta	8	9	9	9	7	8	10	9	9	8
63763	SAND_domain-like	alpha+beta	8	8	8	7	7	8	8	9	8	7
82153	FAS1_domain	all-beta	8	8	7	7	7	8	9	7	8	7
144000	Oxysterol-binding_protein-like	alpha+beta	8	8	8	8	8	8	8	7	10	8
54980	EF-G_C-terminal_domain-like	alpha+beta	8	8	8	8	8	8	8	7	10	8
82866	Multidrug_efflux_transporter_AcrB_transmembrane_domain	membrane&cellsurface&peptides	8	8	8	8	7	8	8	7	8	10
46458	Globin-like	all-alpha	8	7	8	7	7	8	10	10	7	12
53927	Cytidine_deaminase-like	alpha/beta	8	8	8	7	7	7	12	6	10	8
50965	Galactose_oxidase,_central_domain	all-beta	8	6	6	7	6	6	8	6	6	6
143113	NAP-like	alpha+beta	8	11	8	5	5	6	13	7	7	12
53955	Lysozyme-like	alpha+beta	8	7	6	5	7	8	8	7	6	12
57783	Zinc_beta-ribbon	small-proteins	7	9	9	11	10	8	9	9	8	9
49758	Calpain_large_subunit,_middle_domain_(domain_III)	all-beta	7	9	9	9	9	9	9	7	8	8
51230	Single_hybrid_motif	all-beta	7	8	7	8	7	11	8	7	8	8
52949	Macro_domain-like	alpha/beta	7	8	7	6	11	7	8	6	7	6
47874	Annexin	all-alpha	7	8	8	8	10	8	9	9	8	8
54637	Thioesterase/thiol_ester_dehydrase-isomerase	alpha+beta	7	7	7	8	9	7	8	7	8	8
111347	Rap/Ran-GAP	multi-domain(alpha&beta)	7	8	8	7	7	8	8	7	7	7
52743	Subtilisin-like	alpha/beta	7	8	8	7	8	8	8	7	7	6
52777	CoA-dependent_acyltransferases	alpha/beta	7	8	8	7	7	8	8	7	7	7
52283	Formate/glycerate_dehydrogenase_catalytic_domain-like	alpha/beta	7	6	7	7	6	9	6	6	7	6
82754	C-terminal,_gelsolin-like_domain_of_Sec23/24	alpha+beta	7	8	8	7	7	7	7	7	6	6
49410	Alpha-macroglobulin_receptor_domain	all-beta	7	8	7	7	7	7	8	6	7	7
82109	MIR_domain	all-beta	7	7	7	7	7	7	7	7	6	6
82708	R3H_domain	alpha+beta	7	7	8	7	7	8	8	7	7	6
47240	Ferritin-like	all-alpha	6	7	5	9	20	8	6	11	9	8
54919	Nucleoside_diphosphate_kinase,_NDK	alpha+beta	6	8	8	14	9	10	8	6	6	6
50969	YVTN_repeat-like/Quinoprotein_amine_dehydrogenase	all-beta	6	8	10	7	7	8	8	7	5	4
54197	HIT-like	alpha+beta	6	6	6	7	13	6	6	6	6	6
47220	alpha-catenin/vinculin-like	all-alpha	6	6	9	6	6	6	6	6	7	6
55920	Creatinase/aminopeptidase	alpha+beta	6	6	6	7	8	6	6	6	5	6
117892	Band_7/SPFH_domain	alpha+beta	6	7	8	7	7	7	7	7	6	6
141072	CalX-like	all-beta	6	7	8	7	7	7	7	6	6	6
50465	EF-Tu/eEF-1alpha/eIF2-gamma_C-terminal_domain	all-beta	6	8	7	7	7	6	7	6	6	6
51182	RmlC-like_cupins	all-beta	6	6	7	6	6	8	6	6	6	7
56327	LDH_C-terminal_domain-like	alpha+beta	6	6	5	6	8	8	7	5	6	5
69322	Tricorn_protease_domain_2	all-beta	6	9	5	7	5	7	8	6	7	7
109993	VPS9_domain	all-alpha	6	7	7	7	7	6	7	6	6	6
161111	Cation_efflux_protein_transmembrane_domain-like	membrane&cellsurface&peptides	6	8	8	7	7	8	8	7	7	7
46955	Putative_DNA-binding_domain	all-alpha	6	8	8	7	7	8	8	7	7	7
47781	RuvA_domain_2-like	all-alpha	6	7	7	7	7	7	7	6	6	6
48208	Six-hairpin_glycosidases	all-alpha	6	7	7	7	7	7	7	6	7	6
52091	SpoIIaa-like	alpha/beta	6	8	8	7	7	6	8	7	7	7
52218	Flavoproteins	alpha/beta	6	6	7	7	6	7	7	6	6	6
53901	Thiolase-like	alpha/beta	6	7	7	7	7	7	7	7	6	6
54171	DNA-binding_domain	alpha+beta	6	8	8	7	7	8	8	7	7	7
55804	Phoshotransferase/anion_transport_protein	alpha+beta	6	7	7	6	7	7	7	6	6	6
69572	Activating_enzymes_of_the_ubiquitin-like_proteins	alpha/beta	6	7	7	7	7	7	7	7	6	6
74924	Cap-Gly_domain	all-beta	6	7	7	7	6	6	7	6	6	6
47676	Conserved_domain_common_to_transcription_factors_TFIIS,_elongin_A,_CRSP70	all-alpha	6	6	6	7	9	6	10	6	6	7
50911	Mannose_6-phosphate_receptor_domain	all-beta	6	6	6	6	7	6	6	6	6	6
63829	Calcium-dependent_phosphotriesterase	all-beta	6	5	5	5	9	6	7	6	6	8
75632	Cullin_homology_domain	multi-domain(alpha&beta)	6	6	7	6	6	6	6	6	6	6
111126	Ligand-binding_domain_in_the_NO_signalling_and_Golgi_transport	alpha+beta	6	6	6	6	5	6	6	6	5	6
48113	Heme-dependent_peroxidases	all-alpha	6	6	6	7	5	6	7	6	6	6
55909	Pentein	alpha+beta	6	6	5	5	5	6	6	6	6	6
81837	BEACH_domain	all-alpha	6	6	6	6	6	6	6	6	6	6
90188	Somatomedin_B_domain	small-proteins	6	7	6	6	7	6	6	5	7	6
56176	FAD-binding/transporter-associated_domain-like	alpha+beta	6	6	7	7	5	7	4	7	8	6
54292	2Fe-2S_ferredoxin-like	alpha+beta	6	4	6	6	5	6	4	6	8	5
52075	Outer_arm_dynein_light_chain_1	alpha/beta	6	8	2	5	5	6	3	5	4	5
109885	I/LWEQ_domain	all-alpha	6	6	5	5	5	5	6	5	5	5
56994	Insulin-like	small-proteins	6	5	6	5	5	4	7	6	5	5
82171	DPP6_N-terminal_domain-like	all-beta	5	8	8	7	9	7	7	7	6	5
158457	Orange_domain-like	all-alpha	5	8	8	7	7	6	8	6	7	7
101690	PAZ_domain	all-beta	5	6	5	5	5	7	6	5	6	6
46585	HR1_repeat	all-alpha	5	6	5	6	7	5	5	4	6	6
49309	Transglutaminase,_two_C-terminal_domains	all-beta	5	6	6	5	7	6	6	6	5	5
50939	Sialidases	all-beta	5	6	6	7	7	6	6	6	6	6
55931	Glutamine_synthetase/guanido_kinase	alpha+beta	5	6	5	5	7	6	6	5	5	5
89009	GAT-like_domain	all-alpha	5	6	5	7	5	6	6	5	6	5
102712	JAB1/MPN_domain	alpha/beta	5	6	5	5	6	6	6	6	5	5
118310	AN1-like_Zinc_finger	small-proteins	5	6	5	5	6	6	6	5	5	5
46942	Elongation_factor_TFIIS_domain_2	all-alpha	5	6	5	5	6	6	5	5	5	6
53223	Aminoacid_dehydrogenase-like,_N-terminal_domain	alpha/beta	5	6	5	5	6	6	6	5	6	5
56815	Sec1/munc18-like_(SM)_proteins	multi-domain(alpha&beta)	5	6	5	6	5	6	6	5	5	5
52266	SGNH_hydrolase	alpha/beta	5	6	7	4	5	4	6	6	6	6
102114	Radical_SAM_enzymes	alpha/beta	5	6	5	5	5	6	6	5	5	5
144074	E2F-DP_heterodimerization_region	multi-domain(alpha&beta)	5	6	5	6	5	5	6	5	5	5
158702	Sec63_N-terminal_domain-like	all-alpha	5	6	5	5	5	6	6	5	5	5
47050	VHP,_Villin_headpiece_domain	all-alpha	5	6	5	5	5	6	6	5	5	5
48225	Seven-hairpin_glycosidases	all-alpha	5	5	5	5	5	6	6	4	5	6
50199	Staphylococcal_nuclease	all-beta	5	6	5	5	5	6	6	4	5	6
51395	FMN-linked_oxidoreductases	alpha/beta	5	6	5	5	5	6	6	5	5	5
54060	His-Me_finger_endonucleases	alpha+beta	5	6	5	5	5	6	6	5	6	5
55424	FAD/NAD-linked_reductases,_dimerisation_(C-terminal)_domain	alpha+beta	5	4	5	5	5	5	5	4	5	5
55666	Ribonuclease_PH_domain_2-like	alpha+beta	5	6	5	6	5	5	6	5	5	5
55781	GAF_domain-like	alpha+beta	5	6	5	5	5	6	6	5	6	5
81340	Clc_chloride_channel	membrane&cellsurface&peptides	5	6	5	5	5	6	6	6	5	5
47655	STAT	all-alpha	5	5	5	5	5	5	6	4	6	5
57492	Trefoil	small-proteins	5	6	6	4	5	6	7	5	6	6
58113	Apolipoprotein_A-I	coiled-coil-proteins	5	6	7	5	5	4	5	8	8	6
51126	Pectin_lyase-like	all-beta	5	6	5	5	5	6	6	5	8	5
110296	Oligoxyloglucan_reducing_end-specific_cellobiohydrolase	all-beta	5	4	3	3	4	4	4	3	3	3
48484	Lipoxigenase	all-alpha	5	5	3	4	4	4	4	4	5	5
54518	Tubby_C-terminal_domain-like	alpha+beta	5	4	4	4	5	4	4	5	4	4
75217	alpha/beta_knot	alpha/beta	5	4	4	4	5	4	4	6	4	4
51316	Mss4-like	all-beta	4	4	4	7	15	7	7	4	5	4
48445	14-3-3_protein	all-alpha	4	5	5	7	8	5	5	5	5	5
47027	Acyl-CoA_binding_protein	all-alpha	4	6	5	6	8	6	5	6	5	5
144122	Tim10-like	small-proteins	4	5	3	5	5	7	4	4	4	4
48576	Terpenoid_synthases	all-alpha	4	4	4	4	5	6	4	4	4	4
53137	Translational_machinery_components	alpha/beta	4	5	4	5	7	6	4	4	4	5
47592	SWIB/MDM2_domain	all-alpha	4	4	4	5	5	5	4	4	4	4
56317	Carbon-nitrogen_hydrolase	alpha+beta	4	6	5	5	5	6	5	4	5	5
57938	DnaJ/Hsp40_cysteine-rich_domain	small-proteins	4	5	5	4	4	6	4	4	5	5
100909	IP3_receptor_type_1_binding_core,_domain_2	all-alpha	4	6	5	5	6	6	6	6	6	6
103243	KA1-like	alpha+beta	4	5	5	5	5	5	5	5	5	4
116907	Hook_domain	all-alpha	4	5	5	5	5	5	5	4	4	3
118215	Proton_glutamate_symport_protein	membrane&cellsurface&peptides	4	5	5	5	5	5	5	4	4	5
144292	occludin/ELL-like	coiled-coil-proteins	4	4	4	5	5	6	6	4	4	4
48092	Transcription_factor_STAT-4_N-domain	all-alpha	4	5	4	5	5	5	5	4	5	5
55711	Subdomain_of_clathrin_and_coatomer_appendage_domain	alpha+beta	4	5	5	5	5	5	5	4	5	5
56366	SMAD_MH1_domain	alpha+beta	4	6	5	5	5	4	6	5	5	5
56655	Carbohydrate_phosphatase	multi-domain(alpha&beta)	4	5	5	5	5	5	5	4	5	5
63411	LuxS/MPP-like_metallohydrolase	alpha+beta	4	5	5	5	5	5	5	4	5	5
69687	Integrin_beta_tail_domain	alpha+beta	4	5	5	5	5	5	5	5	5	5
81271	TGS-like	alpha+beta	4	5	5	5	5	4	5	5	5	5
47060	S15/NS1_RNA-binding_domain	all-alpha	4	4	5	4	5	5	5	4	5	6
49452	Starch-binding_domain-like	all-beta	4	6	5	4	5	4	7	5	5	4
55186	ThrRS/AlaRS_common_domain	alpha+beta	4	5	5	5	5	4	6	4	5	5
88713	Glycoside_hydrolase/deacetylase	alpha/beta	4	5	5	5	5	6	5	4	4	8
55718	SCP-like	alpha+beta	4	5	3	3	4	4	3	3	3	3
48334	DNA_repair_protein_MutS,_domain_III	all-alpha	4	4	3	3	3	4	3	3	3	3
48552	Serum_albumin-like	all-alpha	4	4	5	3	3	4	3	4	4	4
53659	Isocitrate/Isopropylmalate_dehydrogenase-like	alpha/beta	4	4	4	4	5	5	3	4	4	3
54593	Glyoxalase/Bleomycin_resistance_protein/Dihydroxybiphenyl_dioxygenase	alpha+beta	4	5	4	5	4	4	4	4	4	4
56091	DNA_ligase/mRNA_capping_enzyme,_catalytic_domain	alpha+beta	4	5	4	4	3	5	4	4	4	4
81698	FF_domain	all-alpha	4	4	5	4	5	4	4	4	4	4
81811	Helical_domain_of_Sec23/24	all-alpha	4	4	4	4	5	4	4	4	4	4
101908	Putative_isomerase_YbhE	all-beta	4	3	3	5	3	4	5	2	4	3
109905	Surp_module_(SWAP_domain)	all-alpha	4	4	4	4	3	4	4	4	4	4
143575	GAS2_domain-like	alpha+beta	4	4	4	4	4	4	4	4	4	4
143791	DUSP-like	alpha+beta	4	5	4	5	4	4	5	4	5	5
144270	Eferin_C-derminal_domain-like	coiled-coil-proteins	4	4	4	4	4	4	4	4	4	4
161084	MAPEG_domain-like	membrane&cellsurface&peptides	4	4	3	5	5	4	4	4	5	3
161256	RILP_dimerisation_region	coiled-coil-proteins	4	4	4	4	4	4	4	4	4	4
48019	post-AAA+_oligomerization_domain-like	all-alpha	4	4	4	4	4	4	4	4	4	4
50677	ValRS/IleRS/LeuRS_editing_domain	all-beta	4	4	4	4	4	4	4	4	4	4
51246	Rudiment_single_hybrid_motif	all-beta	4	4	4	4	4	4	4	4	4	4
53613	Ribokinase-like	alpha/beta	4	4	4	4	4	4	4	4	4	4
54909	Dimeric_alpha+beta_barrel	alpha+beta	4	5	4	5	4	4	5	4	5	3
55031	Bacterial_exopeptidase_dimerisation_domain	alpha+beta	4	4	3	4	5	4	3	2	3	5
55060	GHMP_Kinase,_C-terminal_domain	alpha+beta	4	4	3	3	4	4	4	4	4	4
63451	LEM_domain	all-alpha	4	5	5	4	5	3	4	4	4	5
64484	beta_and_beta-prime_subunits_of_DNA_dependent_RNA-polymerase	multi-domain(alpha&beta)	4	4	4	4	5	4	4	4	5	4
69848	LCCL_domain	alpha+beta	4	4	4	4	4	4	4	4	4	4
75553	Smc_hinge_domain	alpha+beta	4	4	4	4	4	5	4	4	5	5
82615	Polo-box_domain	alpha+beta	4	4	4	4	4	4	4	4	4	3
101152	Mob1/phocein	all-alpha	4	4	4	4	5	5	6	4	5	4
103637	CCHHC_domain	small-proteins	4	4	4	3	4	3	3	3	5	3
160481	BRK_domain-like	alpha+beta	4	4	4	4	4	4	5	4	4	4
160696	BTG_domain-like	alpha+beta	4	4	4	4	4	4	4	5	4	4
49354	PapD-like	all-beta	4	4	3	3	4	4	4	4	5	5
51161	Trimeric_LpxA-like_enzymes	all-beta	4	3	3	4	4	4	5	4	4	5
53686	Tryptophan_synthase_beta_subunit-like_PLP-dependent_enzymes	alpha/beta	4	4	4	4	4	4	5	4	5	5
57924	Inhibitor_of_apoptosis_(IAP)_repeat	small-proteins	4	5	4	3	4	5	6	6	5	5
103025	Folate-binding_domain	alpha+beta	4	4	3	3	3	3	3	3	3	3
58104	Methyl-accepting_chemotaxis_protein_(MCP)_signaling_domain	coiled-coil-proteins	4	3	3	3	3	4	3	2	3	3
109843	CAPPD,_an_extracellular_domain_of_amyloid_beta_A4_protein	all-alpha	4	4	3	2	3	4	3	4	4	3
48201	Uteroglobin-like	all-alpha	4	2	3	1	3	1	7	24	8	7
81333	F1F0_ATP_synthase_subunit_C	membrane&cellsurface&peptides	3	4	4	5	19	6	3	3	3	4
54556	Chitinase_insertion_domain	alpha+beta	3	4	6	6	5	4	3	5	4	5
56808	Ribosomal_protein_L1	multi-domain(alpha&beta)	3	2	2	3	11	2	2	2	4	2
55159	eIF1-like	alpha+beta	3	3	3	3	8	5	3	2	3	3
55770	Profilin_(actin-binding_protein)	alpha+beta	3	3	4	3	7	4	3	2	3	3
103196	Roadblock/LC7_domain	alpha+beta	3	3	4	5	5	4	3	2	3	3
110942	HSP90_C-terminal_domain	alpha+beta	3	4	3	4	5	4	3	2	3	3
51604	Enolase_C-terminal_domain-like	alpha/beta	3	4	3	4	6	5	4	3	3	3
54686	Ribosomal_protein_L16p/L10e	alpha+beta	3	2	2	5	5	5	2	2	3	3
54826	Enolase_N-terminal_domain-like	alpha+beta	3	4	3	4	5	5	3	3	3	3
55257	RBP11-like_subunits_of_RNA_polymerase	alpha+beta	3	3	3	4	6	3	4	2	3	3
63570	PABC_(PABP)_domain	all-alpha	3	3	3	3	6	3	3	4	3	3
101494	Stathmin	all-alpha	3	3	3	4	4	4	3	3	3	3
47072	Cysteine_alpha-hairpin_motif	all-alpha	3	4	3	3	5	4	3	3	3	4
50800	PK_beta-barrel_domain-like	all-beta	3	4	4	3	3	4	3	3	3	3
51419	PLP-binding_barrel	alpha/beta	3	4	3	3	4	4	3	3	3	3
53738	Phosphoglucomutase,_first_3_domains	alpha/beta	3	4	3	3	4	4	3	3	3	3
54862	4Fe-4S_ferredoxins	alpha+beta	3	4	3	3	4	4	3	3	3	3
55326	PurM_N-terminal_domain-like	alpha+beta	3	4	4	3	3	4	3	3	3	3
55418	eIF4e-like	alpha+beta	3	4	3	4	3	4	3	3	3	3
56042	PurM_C-terminal_domain-like	alpha+beta	3	4	4	3	3	4	3	3	3	3
69012	alpha-ketoacid_dehydrogenase_kinase,_N-terminal_domain	all-alpha	3	4	3	4	3	4	3	3	3	3
90250	Troponin_coil-coiled_subunits	coiled-coil-proteins	3	4	4	4	4	5	4	4	4	4
159034	Mib/herc2_domain-like	all-beta	3	4	4	4	4	4	3	4	4	4
160240	Cation_efflux_protein_cytoplasmic_domain-like	alpha+beta	3	4	4	4	4	4	3	4	4	3
48678	Moesin_tail_domain	all-alpha	3	4	4	3	3	4	4	3	3	3
55144	LigT-like	alpha+beta	3	5	3	5	4	4	3	4	5	4
57868	Metallothionein	small-proteins	3	4	2	8	2	3	8	2	5	4
69989	C-terminal_domain_of_PLC-beta	coiled-coil-proteins	3	4	4	3	3	4	3	3	4	3
47672	Transferrin_receptor-like_dimerisation_domain	all-alpha	3	4	4	4	3	4	5	4	5	4
55021	ACT-like	alpha+beta	3	4	4	4	4	4	5	4	4	4
82927	Cysteine-rich_DNA_binding_domain,_(DM_domain)	small-proteins	3	5	5	5	3	2	4	4	6	6
88688	Families_57/38_glycoside_transferase_middle_domain	all-alpha	3	4	5	4	4	5	3	3	3	6
46906	Ribosomal_protein_L11,_C-terminal_domain	all-alpha	3	1	2	3	6	1	1	1	2	1
54747	Ribosomal_L11/L12e_N-terminal_domain	alpha+beta	3	1	2	3	6	1	1	1	2	1
52080	Ribosomal_proteins_L15p_and_L18e	alpha/beta	3	2	2	3	6	4	2	2	3	2
103647	TSP_type-3_repeat	small-proteins	3	4	3	3	3	4	3	3	3	3
109775	Mannose-6-phosphate_receptor_binding_protein_1_(Tip47),_C-terminal_domain	all-alpha	3	3	4	3	3	3	3	3	3	3
110004	Glycolipid_transfer_protein,_GLTP	all-alpha	3	3	3	3	4	4	3	2	3	3
110035	GDNF_receptor-like	all-alpha	3	4	3	3	3	4	3	3	3	3
110083	Peptidylarginine_deiminase_Pad4,_middle_domain	all-beta	3	4	2	3	3	3	3	3	3	3
140111	Endosomal_sorting_complex_assembly_domain	all-alpha	3	2	3	3	3	4	3	3	3	3
140612	EB1_dimerisation_domain-like	all-alpha	3	2	2	2	4	2	2	2	3	3
140718	Mediator_hinge_subcomplex-like	all-alpha	3	2	3	3	3	2	2	2	2	2
140996	Hermes_dimerisation_domain	all-alpha	3	4	3	3	3	2	3	2	3	2
47336	ACP-like	all-alpha	3	4	3	3	3	4	3	3	3	3
47802	DNA_polymerase_beta,_N-terminal_domain-like	all-alpha	3	4	3	3	3	4	3	3	3	3
48150	DNA-glycosylase	all-alpha	3	4	3	3	3	3	3	2	3	3
48557	L-aspartase-like	all-alpha	3	4	3	3	3	4	3	2	3	3
51306	LexA/Signal_peptidase	all-beta	3	3	3	3	3	4	3	2	3	2
51971	Nucleotide-binding_domain	alpha/beta	3	4	3	3	3	2	3	3	3	3
52922	TK_C-terminal_domain-like	alpha/beta	3	4	3	3	3	3	3	3	3	3
53697	SIS_domain	alpha/beta	3	4	2	3	3	3	3	2	3	3
55957	Phosphoglucomutase,_C-terminal_domain	alpha+beta	3	4	3	3	3	4	3	2	3	3
55979	DNA_clamp	alpha+beta	3	2	3	3	3	4	3	3	3	3
56019	The_spindle_assembly_checkpoint_protein_mad2	alpha+beta	3	4	3	3	3	2	3	2	3	3
56601	beta-lactamase/transpeptidase-like	multi-domain(alpha&beta)	3	3	3	2	3	4	3	2	3	3
58026	Delta-sleep-inducing_peptide_immunoreactive_peptide	coiled-coil-proteins	3	4	3	3	3	4	3	2	3	3
63491	BAG_domain	all-alpha	3	3	3	3	5	3	3	2	3	4
69125	Nuclear_receptor_coactivator_interlocking_domain	all-alpha	3	4	3	3	3	4	3	3	3	3
74853	Lamin_A/C_globular_tail_domain	all-beta	3	4	3	3	3	4	3	3	3	3
81585	PsbU/PolX_domain-like	all-alpha	3	3	3	3	2	4	3	2	3	3
82919	Zn-finger_domain_of_Sec23/24	small-proteins	3	3	3	3	3	4	3	3	3	3
90193	Notch_domain	small-proteins	3	4	3	3	3	4	3	3	3	3
100879	Lesion_bypass_DNA_polymerase_(Y-family),_little_finger_domain	alpha+beta	3	3	3	3	3	3	3	2	3	3
101790	Aminomethyltransferase_beta-barrel_domain	all-beta	3	3	3	3	3	3	3	3	3	3
102848	NSFL1_(p97_ATPase)_cofactor_p47,_SEP_domain	alpha+beta	3	3	3	3	3	3	3	2	3	3
103652	G_protein-binding_domain	coiled-coil-proteins	3	3	3	3	3	3	3	2	3	3
109715	DEK_C-terminal_domain	all-alpha	3	3	2	3	3	3	3	2	2	3
110324	Ribosomal_L27_protein-like	all-beta	3	3	3	3	3	3	3	2	3	3
110857	Gamma-glutamyl_cyclotransferase-like	alpha+beta	3	3	3	3	2	3	3	2	3	3
111352	Ammonium_transporter	membrane&cellsurface&peptides	3	3	3	3	3	3	3	2	3	3
140482	MAST3_pre-PK_domain-like	all-alpha	3	3	3	3	3	3	3	2	3	3
140990	FtsH_protease_domain-like	all-alpha	3	3	3	3	3	3	2	2	3	3
158553	TAFH_domain-like	all-alpha	3	4	3	3	3	4	4	3	3	3
158573	GINS_helical_bundle-like	all-alpha	3	3	3	3	3	3	3	2	3	3
47587	Domain_of_poly(ADP-ribose)_polymerase	all-alpha	3	3	3	3	3	3	3	2	3	3
47794	Rad51_N-terminal_domain-like	all-alpha	3	2	3	2	2	3	2	2	2	3
47807	5'_to_3'_exonuclease,_C-terminal_subdomain	all-alpha	3	3	3	3	3	3	3	2	3	3
47819	HRDC-like	all-alpha	3	4	3	3	3	4	3	3	3	4
48034	Guanido_kinase_N-terminal_domain	all-alpha	3	3	2	3	3	3	3	2	3	3
49742	PHM/PNGase_F	all-beta	3	3	3	3	3	3	2	2	3	3
50022	ISP_domain	all-beta	3	3	2	2	3	2	2	2	3	3
50405	Actin-crosslinking_proteins	all-beta	3	3	3	3	3	3	3	2	3	3
50486	FMT_C-terminal_domain-like	all-beta	3	3	3	2	3	2	3	2	3	3
51412	Inosine_monophosphate_dehydrogenase_(IMPDH)	alpha/beta	3	3	3	3	2	3	3	2	3	3
52210	Succinyl-CoA_synthetase_domains	alpha/beta	3	3	3	3	3	3	3	2	3	3
52980	Restriction_endonuclease-like	alpha/beta	3	3	3	3	3	3	3	2	3	3
53092	Creatinase/prolidase_N-terminal_domain	alpha/beta	3	3	3	3	3	3	3	2	3	3
53150	DNA_repair_protein_MutS,_domain_II	alpha/beta	3	3	3	3	2	2	3	2	3	3
53328	Formyltransferase	alpha/beta	3	3	3	3	3	3	3	2	3	3
53639	AraD/HMP-PK_domain-like	alpha/beta	3	3	3	3	3	3	3	2	3	3
54511	GFP-like	alpha+beta	3	3	3	3	3	3	3	2	3	3
55008	HMA,_heavy_metal-associated_domain	alpha+beta	3	3	3	3	3	3	3	3	3	3
55205	EPT/RTPC-like	alpha+beta	3	3	2	3	3	3	3	2	3	3
55277	GYF_domain	alpha+beta	3	3	3	3	3	3	3	2	2	3
55455	SRF-like	alpha+beta	3	4	3	3	3	4	4	4	3	3
55846	N-acetylmuramoyl-L-alanine_amidase-like	alpha+beta	3	4	3	3	3	3	3	2	4	3
55945	TATA-box_binding_protein-like	alpha+beta	3	3	3	3	3	3	3	2	2	3
56534	Aromatic_aminoacid_monoxygenases,_catalytic_and_oligomerization_domains	alpha+beta	3	3	3	3	3	3	3	2	3	3
57933	TAZ_domain	small-proteins	3	4	3	3	4	3	3	4	3	3
58002	Chicken_cartilage_matrix_protein	coiled-coil-proteins	3	3	3	3	3	3	3	2	3	3
69118	AhpD-like	all-alpha	3	3	3	2	3	2	2	2	2	3
69340	C-terminal_domain_of_adenylylcyclase_associated_protein	all-beta	3	3	3	3	3	3	3	2	3	3
75704	Mitotic_arrest_deficient-like_1,_Mad1	coiled-coil-proteins	3	4	3	2	3	3	2	1	4	2
81327	Small-conductance_potassium_channel	membrane&cellsurface&peptides	3	3	3	3	3	3	3	2	3	3
81790	Myosin_phosphatase_inhibitor_17kDa_protein,_CPI-17	all-alpha	3	2	3	3	3	3	3	3	3	3
100939	SPOC_domain-like	all-beta	3	4	3	3	3	4	3	3	3	5
141571	Pentapeptide_repeat-like	all-beta	3	3	3	3	3	4	5	4	5	5
47686	Anaphylotoxins_(complement_system)	all-alpha	3	2	3	3	2	3	4	3	3	4
47741	CO_dehydrogenase_ISP_C-domain_like	all-alpha	3	2	3	3	3	4	1	3	5	3
47862	Saposin	all-alpha	3	4	3	3	3	3	3	3	4	5
53167	Purine_and_uridine_phosphorylases	alpha/beta	3	3	3	3	3	4	3	3	5	3
54106	LysM_domain	alpha+beta	3	4	3	3	3	1	3	2	5	3
54665	CO_dehydrogenase_molybdoprotein_N-domain-like	alpha+beta	3	3	3	3	3	4	1	3	5	3
55447	CO_dehydrogenase_flavoprotein_C-terminal_domain-like	alpha+beta	3	3	3	3	3	4	1	3	5	3
56003	Molybdenum_cofactor-binding_domain	alpha+beta	3	4	3	3	3	4	1	3	5	3
58100	Bacterial_hemolysins	coiled-coil-proteins	3	3	2	3	4	4	3	2	5	4
63887	P-domain_of_calnexin/calreticulin	all-beta	3	4	3	3	3	4	3	3	5	3
75011	3-carboxy-cis,cis-mucoante_lactonizing_enzyme	all-beta	3	3	3	2	3	3	3	4	3	2
75399	Plakin_repeat	alpha+beta	3	4	3	3	3	4	5	4	5	5
90096	Subunits_of_heterodimeric_actin_filament_capping_protein_Capz	multi-domain(alpha&beta)	3	3	3	3	3	3	3	2	4	3
117289	Nucleoporin_domain	all-beta	3	3	2	2	3	3	3	3	5	3
57414	Hairpin_loop_containing_domain-like	small-proteins	3	3	3	3	3	4	6	3	3	3
57944	Triple_coiled_coil_domain_of_C-type_lectins	coiled-coil-proteins	3	4	3	2	3	3	3	2	3	6
144217	CSL_zinc_finger	small-proteins	3	1	2	1	5	1	2	1	1	1
53732	Aconitase_iron-sulfur_domain	alpha/beta	3	2	2	2	2	2	2	2	2	2
55136	Probable_bacterial_effector-binding_domain	alpha+beta	3	2	2	3	2	2	2	2	3	3
56968	Lipovitellin-phosvitin_complex;_beta-sheet_shell_regions	membrane&cellsurface&peptides	3	3	2	2	2	2	3	2	3	3
49998	Amine_oxidase_catalytic_domain	all-beta	3	3	2	2	2	2	2	4	3	3
54416	Amine_oxidase_N-terminal_region	alpha+beta	3	3	2	2	2	2	2	4	3	3
57392	Defensin-like	small-proteins	3	3	2	1	1	1	10	26	4	10
47836	Retroviral_matrix_proteins	all-alpha	3	-	5	2	1	2	5	5	1	5
47943	Retrovirus_capsid_protein,_N-terminal_core_domain	all-alpha	3	-	16	4	1	3	3	6	1	5
54648	DLC	alpha+beta	2	3	3	8	12	5	2	2	3	6
54999	Ribosomal_protein_S10	alpha+beta	2	3	2	5	14	3	2	2	2	3
54189	Ribosomal_proteins_S24e,_L23_and_L15e	alpha+beta	2	3	3	14	5	4	4	3	3	3
46946	S13-like_H2TH_domain	all-alpha	2	3	3	3	7	3	3	3	3	3
48662	Ribosomal_protein_L39e	all-alpha	2	1	5	3	6	6	1	2	1	4
50952	Soluble_quinoprotein_glucose_dehydrogenase	all-beta	2	4	3	4	5	4	5	3	6	3
118359	Expressed_protein_At2g23090/F21P24.15	small-proteins	2	3	2	6	4	2	3	2	2	1
160369	Ribosomal_protein_L10-like	alpha+beta	2	2	3	3	5	3	2	2	2	2
46911	Ribosomal_protein_S18	all-alpha	2	2	2	3	5	2	2	2	2	2
55129	Ribosomal_protein_L30p/L7e	alpha+beta	2	3	3	1	5	4	2	2	2	2
53032	tRNA-intron_endonuclease_catalytic_domain-like	alpha/beta	2	2	2	3	3	4	2	2	2	2
46626	Cytochrome_c	all-alpha	2	4	1	4	4	3	1	2	2	3
50784	Transcription_factor_IIA_(TFIIA),_beta-barrel_domain	all-beta	2	2	2	3	3	4	3	2	2	2
50993	Peptidase/esterase_'gauge'_domain	all-beta	2	4	3	3	3	2	2	2	3	2
82657	BolA-like	alpha+beta	2	3	2	2	4	2	3	2	2	2
101233	PWI_domain	all-alpha	2	3	3	3	3	3	3	2	3	3
50692	ADC-like	all-beta	2	3	2	3	3	3	3	2	3	3
50621	Alanine_racemase_C-terminal_domain-like	all-beta	2	3	2	2	3	3	2	4	2	2
47694	Cytochrome_c_oxidase_subunit_h	all-alpha	2	2	2	2	2	4	2	2	2	2
117916	Fe-S_cluster_assembly_(FSCA)_domain-like	alpha+beta	2	2	2	2	3	2	2	2	2	2
118375	Synuclein	coiled-coil-proteins	2	2	2	3	2	2	2	2	2	2
140959	Indolic_compounds_2,3-dioxygenase-like	all-alpha	2	2	2	2	2	3	2	2	2	2
141673	MOSC_N-terminal_domain-like	all-beta	2	2	3	2	2	2	2	2	2	2
47216	Proteasome_activator	all-alpha	2	2	2	2	3	2	2	2	2	2
47719	p53_tetramerization_domain	all-alpha	2	2	2	2	2	3	2	2	2	2
49329	Cu,Zn_superoxide_dismutase-like	all-beta	2	3	2	2	3	2	2	2	2	2
49373	Invasin/intimin_cell-adhesion_fragments	all-beta	2	2	1	3	2	1	1	1	2	2
50475	FMN-binding_split_barrel	all-beta	2	2	2	2	3	2	2	2	2	2
50615	N-terminal_domain_of_alpha_and_beta_subunits_of_F1_ATP_synthase	all-beta	2	2	2	2	3	2	2	2	2	2
51621	Phosphoenolpyruvate/pyruvate_domain	alpha/beta	2	2	2	2	3	2	2	2	2	2
51690	Nicotinate/Quinolinate_PRTase_C-terminal_domain-like	alpha/beta	2	2	2	2	3	2	2	2	2	2
52141	Uracil-DNA_glycosylase-like	alpha/beta	2	2	2	2	2	3	2	2	2	2
52309	N-(deoxy)ribosyltransferase-like	alpha/beta	2	2	2	2	2	3	2	2	2	2
53784	Phosphofructokinase	alpha/beta	2	2	2	2	2	3	2	2	2	2
55003	PAP/Archaeal_CCA-adding_enzyme,_C-terminal_domain	alpha+beta	2	2	2	1	3	2	2	2	2	2
55174	Alpha-L_RNA-binding_motif	alpha+beta	2	1	2	1	3	2	2	2	2	2
64153	YjeF_N-terminal_domain-like	alpha/beta	2	2	2	3	2	2	2	2	2	2
75712	Rad50_coiled-coil_Zn_hook	coiled-coil-proteins	2	1	1	2	3	2	1	1	1	2
89124	Nop_domain	all-alpha	2	2	2	2	3	2	2	2	2	2
101278	N-terminal_domain_of_adenylylcyclase_associated_protein,_CAP	all-alpha	2	2	3	2	2	2	2	1	3	3
101478	ADP-ribosylglycohydrolase	all-alpha	2	2	2	2	2	2	2	2	2	2
102031	AXH_domain	all-beta	2	2	2	2	2	2	2	2	2	2
103107	Hypothetical_protein_c14orf129,_hspc210	alpha+beta	2	2	2	1	2	2	2	2	1	2
109805	Phenylalanine_zipper	all-alpha	2	2	2	2	2	2	2	2	2	2
117018	ATP-dependent_DNA_ligase_DNA-binding_domain	all-alpha	2	2	2	1	1	2	2	2	2	2
118220	Connexin43	membrane&cellsurface&peptides	2	2	2	2	2	2	2	2	2	2
118370	Vasodilator-stimulated_phosphoprotein,_VASP,_tetramerisation_domain	coiled-coil-proteins	2	2	1	2	2	2	1	2	2	2
140383	BSD_domain-like	all-alpha	2	2	2	2	2	2	2	2	2	2
140856	USP8_N-terminal_domain-like	all-alpha	2	2	2	2	2	2	2	2	2	2
142921	WGR_domain-like	alpha+beta	2	2	2	2	2	2	2	2	2	2
143503	PUG_domain-like	alpha+beta	2	2	2	2	2	2	2	2	1	2
143885	RGC_domain-like	alpha+beta	2	2	2	2	2	2	2	2	2	2
144284	Sec2_N-terminal_region	coiled-coil-proteins	2	3	2	1	3	3	2	2	3	3
158745	LanC-like	all-alpha	2	2	2	2	2	2	2	2	2	2
160059	PriA/YqbF_domain	alpha+beta	2	2	2	2	2	2	2	2	2	2
161093	MgtE_membrane_domain-like	membrane&cellsurface&peptides	2	2	2	2	1	2	2	2	2	2
47005	Peripheral_subunit-binding_domain_of_2-oxo_acid_dehydrogenase_complex	all-alpha	2	2	2	2	2	1	2	2	2	2
47668	N-terminal_domain_of_cbl_(N-cbl)	all-alpha	2	2	2	2	2	2	2	2	2	2
48056	Di-copper_centre-containing_domain	all-alpha	2	2	2	2	2	2	2	2	2	2
52016	LeuD/IlvD-like	alpha/beta	2	2	2	2	2	2	2	2	2	2
52335	Methylglyoxal_synthase-like	alpha/beta	2	2	2	2	2	2	2	2	2	2
53218	Molybdenum_cofactor_biosynthesis_proteins	alpha/beta	2	2	2	2	2	2	2	2	2	2
54675	Nicotinate/Quinolinate_PRTase_N-terminal_domain-like	alpha+beta	2	2	2	2	2	1	2	2	2	2
54736	ClpS-like	alpha+beta	2	2	2	2	2	2	2	2	2	2
55166	Hedgehog/DD-peptidase	alpha+beta	2	2	2	2	2	2	2	2	2	2
55620	Tetrahydrobiopterin_biosynthesis_enzymes-like	alpha+beta	2	3	2	2	2	2	1	2	2	3
56512	Nitric_oxide_(NO)_synthase_oxygenase_domain	alpha+beta	2	2	2	2	2	2	2	2	2	2
57546	Crisp_domain-like	small-proteins	2	3	3	2	1	1	2	2	3	2
58010	Fibrinogen_coiled-coil_and_central_regions	coiled-coil-proteins	2	3	2	3	2	2	2	3	2	3
58050	N-terminal_coiled_coil_domain_from_apc	coiled-coil-proteins	2	2	2	3	2	1	3	1	1	1
69000	FAD-dependent_thiol_oxidase	all-alpha	2	2	2	2	2	2	2	2	2	2
75620	Release_factor	multi-domain(alpha&beta)	2	2	1	2	2	2	2	2	2	2
81601	Protein_serine/threonine_phosphatase_2C,_C-terminal_domain	all-alpha	2	2	2	1	1	1	2	2	2	2
82282	Homocysteine_S-methyltransferase	alpha/beta	2	2	2	2	1	2	2	2	2	2
82704	AlbA-like	alpha+beta	2	2	2	3	2	2	2	2	2	3
117773	GTF2I-like_repeat	alpha+beta	2	2	2	2	2	2	3	2	2	2
143437	THUMP_domain-like	alpha+beta	2	2	2	2	2	2	2	2	3	2
160897	Taf5_N-terminal_domain-like	alpha+beta	2	2	2	1	2	1	2	2	2	3
47762	PAH2_domain	all-alpha	2	2	2	2	2	2	3	2	2	2
47917	C-terminal_domain_of_alpha_and_beta_subunits_of_F1_ATP_synthase	all-alpha	2	2	2	2	2	2	3	2	2	2
48439	Protein_prenylyltransferase	all-alpha	2	2	2	2	2	2	2	3	3	2
49303	beta-Galactosidase/glucuronidase_domain	all-beta	2	2	2	2	2	2	3	2	2	2
50346	PRC-barrel_domain	all-beta	2	2	2	2	2	2	2	2	3	2
51730	FAD-linked_oxidoreductase	alpha/beta	2	2	2	1	2	2	3	2	2	2
52972	ITPase-like	alpha/beta	2	2	2	2	2	2	2	1	2	3
54585	Cdc48_domain_2-like	alpha+beta	2	2	1	2	2	2	2	3	2	2
55103	FAD-linked_oxidases,_C-terminal_domain	alpha+beta	2	2	2	2	2	2	2	2	2	3
56491	A_heparin-binding_domain	alpha+beta	2	2	2	2	2	2	2	2	3	2
56529	FAH	alpha+beta	2	2	2	2	2	2	3	2	2	2
57190	Colipase-like	small-proteins	2	2	2	2	2	1	2	2	3	2
69065	RNase_III_domain-like	all-alpha	2	2	2	2	2	3	2	2	4	2
57283	PMP_inhibitors	small-proteins	2	1	1	1	2	1	1	1	1	1
48431	Lipovitellin-phosvitin_complex,_superhelical_domain	all-alpha	2	1	2	1	1	1	2	1	3	2
50916	Rap30/74_interaction_domains	all-beta	2	2	1	1	1	1	1	1	1	3
159141	HIN-2000_domain-like	all-beta	2	2	3	-	1	1	3	8	3	1
48690	Epsilon_subunit_of_mitochondrial_F1F0-ATP_synthase	all-alpha	2	1	-	-	-	-	1	1	1	1
116820	Rps17e-like	all-alpha	1	1	1	2	17	1	1	1	1	1
52042	Ribosomal_protein_L32e	alpha/beta	1	1	1	7	14	2	1	1	1	1
54575	Ribosomal_protein_L31e	alpha+beta	1	1	1	14	7	1	1	1	1	1
103464	Oligosaccharyltransferase_subunit_ost4p	membrane&cellsurface&peptides	1	1	4	3	9	7	1	1	1	1
160374	RplX-like	alpha+beta	1	1	1	1	12	1	1	1	1	1
56047	Ribosomal_protein_S8	alpha+beta	1	1	1	2	11	1	1	1	1	1
57625	Invertebrate_chitin-binding_proteins	small-proteins	1	1	4	4	3	2	1	1	1	2
57802	Rubredoxin-like	small-proteins	1	1	1	1	9	1	1	1	1	1
56053	Ribosomal_protein_L6	alpha+beta	1	1	1	1	8	1	1	1	1	1
54984	eEF-1beta-like	alpha+beta	1	1	1	1	6	1	1	1	1	1
49606	Neurophysin_II	all-beta	1	1	1	1	1	4	1	1	1	1
52313	Ribosomal_protein_S2	alpha/beta	1	2	1	3	6	1	2	1	3	1
54843	Ribosomal_protein_L22	alpha+beta	1	1	1	5	5	1	2	1	1	1
81423	Mitochondrial_cytochrome_c_oxidase_subunit_VIIb	membrane&cellsurface&peptides	1	3	1	1	4	2	1	1	1	1
140860	Pseudo_ankyrin_repeat-like	all-alpha	1	2	3	2	1	1	1	1	1	1
161065	ATP_synthase_D_chain-like	membrane&cellsurface&peptides	1	1	1	1	3	3	1	1	1	1
51344	Epsilon_subunit_of_F1F0-ATP_synthase_N-terminal_domain	all-beta	1	1	1	1	3	2	1	1	1	1
53748	Phosphoglycerate_kinase	alpha/beta	1	1	1	3	2	2	1	1	1	1
54368	Glutamine_synthetase,_N-terminal_domain	alpha+beta	1	1	1	1	3	2	1	1	1	1
54762	Signal_recognition_particle_alu_RNA_binding_heterodimer,_SRP9/14	alpha+beta	1	1	1	1	3	2	1	1	1	1
55282	RL5-like	alpha+beta	1	1	1	1	4	2	1	2	1	1
47396	Transcription_factor_IIA_(TFIIA),_alpha-helical_domain	all-alpha	1	2	2	3	2	4	3	2	1	2
47973	Ribosomal_protein_S7	all-alpha	1	1	1	1	3	2	1	2	1	1
48695	Multiheme_cytochromes	all-alpha	1	1	1	3	2	2	1	1	1	2
49777	PEBP-like	all-beta	1	2	2	3	2	2	2	2	2	2
50084	Myosin_S1_fragment,_N-terminal_domain	all-beta	1	2	1	2	1	3	1	1	2	1
57953	Trimerization_domain_of_TRAF	coiled-coil-proteins	1	2	2	2	2	1	1	1	1	1
81343	Fumarate_reductase_respiratory_complex_transmembrane_subunits	membrane&cellsurface&peptides	1	1	1	3	1	2	2	2	1	1
81419	Mitochondrial_cytochrome_c_oxidase_subunit_VIIa	membrane&cellsurface&peptides	1	1	1	2	3	2	2	2	2	2
46589	tRNA-binding_arm	all-alpha	1	2	2	2	2	2	2	1	1	2
50193	Ribosomal_protein_L14	all-beta	1	2	1	2	3	1	1	3	1	1
51294	Hedgehog/intein_(Hint)_domain	all-beta	1	1	2	2	2	2	2	2	2	2
51366	Ribulose-phoshate_binding_barrel	alpha/beta	1	2	1	2	1	2	2	1	1	1
55331	Tautomerase/MIF	alpha+beta	1	1	1	2	3	1	3	1	1	2
57774	Microbial_and_mitochondrial_ADK,_insert_"zinc_finger"_domain	small-proteins	1	2	2	2	3	2	3	1	2	2
58006	Assembly_domain_of_cartilage_oligomeric_matrix_protein	coiled-coil-proteins	1	2	2	2	2	2	2	2	2	2
69203	Nucleoplasmin-like_core_domain	all-beta	1	2	2	3	2	3	2	2	2	3
49472	Transthyretin_(synonym:_prealbumin)	all-beta	1	1	2	2	2	2	1	2	2	3
89811	Amyloid_beta_a4_protein_copper_binding_domain_(domain_2)	alpha+beta	1	2	2	2	2	2	2	2	3	2
144210	Nop10-like_SnoRNP	small-proteins	1	1	1	1	3	1	1	1	1	1
158997	Trm112p-like	all-beta	1	1	1	1	3	1	1	1	1	1
46604	Epsilon_subunit_of_F1F0-ATP_synthase_C-terminal_domain	all-alpha	1	1	1	1	3	1	1	1	1	1
52156	Initiation_factor_IF2/eIF5b,_domain_3	alpha/beta	1	1	1	1	3	1	1	1	1	1
52935	PK_C-terminal_domain-like	alpha/beta	1	1	1	1	3	1	1	1	1	1
55248	PCD-like	alpha+beta	1	1	1	1	3	1	1	1	1	1
63562	RPB6/omega_subunit-like	all-alpha	1	1	1	1	3	1	1	1	1	1
68993	FAT_domain_of_focal_adhesion_kinase	all-alpha	1	1	3	1	1	1	1	1	1	1
81508	Ubiquinone-binding_protein_QP-C_of_cytochrome_bc1_complex_(Ubiquinol-cytochrome_c_reductase)	membrane&cellsurface&peptides	1	1	1	1	3	1	1	1	1	1
81514	Subunit_X_(non-heme_7_kDa_protein)_of_cytochrome_bc1_complex_(Ubiquinol-cytochrome_c_reductase)	membrane&cellsurface&peptides	1	1	1	1	3	1	1	1	1	1
81518	Subunit_XI_(6.4_kDa_protein)_of_cytochrome_bc1_complex_(Ubiquinol-cytochrome_c_reductase)	membrane&cellsurface&peptides	1	1	1	1	3	1	1	1	1	1
89360	HesB-like_domain	all-beta	1	1	1	1	3	1	1	1	1	1
101391	Hsp90_co-chaperone_CDC37	all-alpha	1	1	1	1	2	1	1	1	1	1
102462	Peptidyl-tRNA_hydrolase_II	alpha/beta	1	1	1	2	1	1	1	1	1	1
111357	Mitochondrial_ATP_synthase_coupling_factor_6	membrane&cellsurface&peptides	1	1	1	1	1	2	1	1	1	1
111469	Geminin_coiled-coil_domain	coiled-coil-proteins	1	1	1	1	2	1	1	1	1	1
111479	Fzo-like_conserved_region	coiled-coil-proteins	1	1	1	2	1	1	1	1	1	1
158230	PRP4-like	all-alpha	1	1	1	1	2	1	1	1	1	1
160527	V-type_ATPase_subunit_E-like	alpha+beta	1	1	1	2	2	1	1	1	1	1
47157	Mitochondrial_import_receptor_subunit_Tom20	all-alpha	1	1	1	1	1	2	1	1	1	1
47798	Barrier-to-autointegration_factor,_BAF	all-alpha	1	1	1	1	2	1	1	1	1	1
52161	Ribosomal_protein_L13	alpha/beta	1	2	1	1	1	2	1	1	1	1
52166	Ribosomal_protein_L4	alpha/beta	1	1	1	2	1	1	1	1	1	1
52943	ATP_synthase_(F1-ATPase),_gamma_subunit	alpha/beta	1	1	1	1	2	1	1	1	1	1
53182	Pyrrolidone_carboxyl_peptidase_(pyroglutamate_aminopeptidase)	alpha/beta	1	1	2	1	1	1	1	1	1	1
53671	Aspartate/ornithine_carbamoyltransferase	alpha/beta	1	1	1	1	2	1	1	1	1	1
54447	ssDNA-binding_transcriptional_regulator_domain	alpha+beta	1	1	1	2	1	1	1	1	1	1
54814	Prokaryotic_type_KH_domain_(KH-domain_type_II)	alpha+beta	1	1	1	2	2	1	1	1	1	1
55048	Probable_ACP-binding_domain_of_malonyl-CoA_ACP_transacylase	alpha+beta	1	2	1	1	1	1	1	1	1	1
55271	DNA_repair_protein_MutS,_domain_I	alpha+beta	1	1	1	1	1	2	1	1	1	1
55637	Cell_cycle_regulatory_proteins	alpha+beta	1	1	1	1	3	1	1	2	1	1
55658	L9_N-domain-like	alpha+beta	1	1	2	1	1	2	1	1	1	1
55973	S-adenosylmethionine_synthetase	alpha+beta	1	1	1	1	1	3	1	1	1	2
56276	S-adenosylmethionine_decarboxylase	alpha+beta	1	1	1	1	1	2	1	1	1	1
56553	Insert_subdomain_of_RNA_polymerase_alpha_subunit	alpha+beta	1	1	1	1	2	1	1	1	1	1
56770	HydA/Nqo6-like	multi-domain(alpha&beta)	1	1	1	2	1	2	1	1	1	1
63600	Telomeric_repeat_binding_factor_(TRF)_dimerisation_domain	all-alpha	1	1	2	1	1	1	1	1	1	1
69103	Arp2/3_complex_16_kDa_subunit_ARPC5	all-alpha	1	1	1	1	2	1	1	1	1	1
69500	DTD-like	alpha/beta	1	1	1	1	2	1	1	1	1	1
69645	Arp2/3_complex_subunits	alpha+beta	1	1	1	1	3	1	2	1	1	1
69695	SRP19	alpha+beta	1	1	1	1	1	2	1	1	1	1
74784	Translin	all-alpha	1	1	1	1	1	2	1	1	1	1
81624	N-terminal_domain_of_MutM-like_DNA_repair_proteins	all-beta	1	1	1	2	2	1	1	1	1	1
82051	Obg_GTP-binding_protein_N-terminal_domain	all-beta	1	1	1	1	2	1	1	1	1	1
88802	Pre-PUA_domain	alpha+beta	1	1	1	2	1	1	1	1	1	1
100957	Dimerization_cofactor_of_HNF-1_alpha	all-alpha	1	1	1	1	1	1	1	1	1	1
101160	Dimerisation_domain_of_CENP-B	all-alpha	1	1	1	1	1	1	1	1	1	1
101224	HAND_domain_of_the_nucleosome_remodeling_ATPase_ISWI	all-alpha	1	1	1	1	1	1	1	1	1	1
101238	XPC-binding_domain	all-alpha	1	1	1	1	3	1	1	1	3	1
101262	Methenyltetrahydrofolate_cyclohydrolase-like	all-alpha	1	1	1	1	1	1	1	1	1	1
101283	GRIP_domain	all-alpha	1	1	1	1	1	1	1	1	1	1
101353	Putative_anticodon-binding_domain_of_alanyl-tRNA_synthetase_(AlaRS)	all-alpha	1	1	1	1	1	1	1	1	1	1
101386	all-alpha_NTP_pyrophosphatases	all-alpha	1	1	1	1	1	1	1	1	1	1
101420	C-terminal_domain_of_Ku80	all-alpha	1	1	1	1	1	1	1	1	1	1
101473	DhaL-like	all-alpha	1	1	1	1	1	1	1	1	1	1
101546	ASF1-like	all-beta	1	1	1	1	1	1	1	1	1	1
101744	Rof/RNase_P_subunit-like	all-beta	1	1	1	1	1	1	1	1	1	1
101821	Aminopeptidase/glucanase_lid_domain	all-beta	1	1	1	1	1	1	1	1	1	1
101887	Apyrase	all-beta	1	1	1	1	1	1	1	1	1	1
101931	Pym_(Within_the_bgcn_gene_intron_protein,_WIBG),_N-terminal_domain	all-beta	1	1	1	1	1	1	1	1	1	1
102405	MCP/YpsA-like	alpha/beta	1	1	1	1	1	1	1	1	1	1
102546	RbsD-like	alpha/beta	1	1	1	1	1	1	1	1	1	1
102588	LmbE-like	alpha/beta	1	1	1	1	1	1	1	1	1	1
102645	CoaB-like	alpha/beta	1	1	1	1	1	1	1	1	1	1
102705	NIF3_(NGG1p_interacting_factor_3)-like	alpha/beta	1	1	1	1	1	1	1	1	1	1
102860	mRNA_decapping_enzyme_DcpS_N-terminal_domain	alpha+beta	1	1	1	1	1	1	1	1	1	1
102886	Coproporphyrinogen_III_oxidase	alpha+beta	1	1	1	1	1	1	1	1	1	1
103111	Activator_of_Hsp90_ATPase,_Aha1	alpha+beta	1	1	1	1	1	1	1	1	1	1
103190	Sensory_domain-like	alpha+beta	1	1	1	1	1	1	1	1	1	1
103359	Suppressor_of_Fused,_N-terminal_domain	alpha+beta	1	1	1	1	1	1	1	1	1	1
103365	Hypothetical_protein_PH1602	alpha+beta	1	1	1	1	1	1	1	1	1	1
103378	2-methylcitrate_dehydratase_PrpD	multi-domain(alpha&beta)	1	1	1	1	1	1	1	1	1	1
103486	V-type_ATP_synthase_subunit_C	membrane&cellsurface&peptides	1	1	1	1	1	1	1	1	1	1
103491	Preprotein_translocase_SecY_subunit	membrane&cellsurface&peptides	1	1	1	1	1	1	1	1	1	1
109635	DnaK_suppressor_protein_DksA,_alpha-hairpin_domain	all-alpha	1	1	1	1	1	1	1	1	1	1
109728	Hypothetical_protein_AF0491,_middle_domain	all-alpha	1	1	1	1	1	1	1	1	1	1
109732	HBS1-like_domain	all-alpha	1	1	1	1	1	1	1	1	1	1
109736	FGAM_synthase_PurL,_linker_domain	all-alpha	1	1	1	1	1	1	1	1	1	1
109880	A_middle_domain_of_Talin_1	all-alpha	1	1	1	1	1	1	1	1	1	1
109910	YgfY-like	all-alpha	1	1	1	1	1	1	1	1	1	1
109925	Lissencephaly-1_protein_(Lis-1,_PAF-AH_alpha)_N-terminal_domain	all-alpha	1	1	1	1	1	1	1	1	1	1
110019	ERO1-like	all-alpha	1	1	1	1	1	1	1	1	1	1
110069	ApaG-like	all-beta	1	1	1	1	1	1	1	1	1	1
110217	DNA-binding_protein_LAG-1_(CSL)	all-beta	1	1	1	1	1	1	1	1	1	1
110221	AbfB_domain	all-beta	1	1	1	1	1	1	1	1	1	1
110395	CutC-like	alpha/beta	1	1	1	1	1	1	1	1	1	1
110916	Peptidyl-tRNA_hydrolase_domain-like	alpha+beta	1	1	1	1	1	1	1	1	1	1
110993	eIF-2-alpha,_C-terminal_domain	alpha+beta	1	1	1	1	1	1	1	1	1	1
111006	Dystroglycan,_domain_2	alpha+beta	1	1	1	1	1	1	1	1	1	1
111278	SSo0622-like	alpha+beta	1	1	1	1	1	1	1	1	1	1
111321	AF1104-like	multi-domain(alpha&beta)	1	1	1	1	1	1	1	1	1	1
111326	Urocanase	multi-domain(alpha&beta)	1	1	1	1	1	1	1	1	1	1
116742	eIF2alpha_middle_domain-like	all-alpha	1	1	1	1	1	1	1	1	1	1
116878	TrmE_connector_domain	all-alpha	1	1	1	1	1	1	1	1	1	1
117070	LEA14-like	all-beta	1	1	1	1	1	1	1	1	1	1
117856	AF0104/ALDC/Ptd012-like	alpha+beta	1	1	1	1	1	1	1	1	1	1
118116	DNA_mismatch_repair_protein_MutL	alpha+beta	1	1	1	1	1	1	1	1	1	1
118196	YaeB-like	multi-domain(alpha&beta)	1	1	1	1	1	1	1	1	1	1
118203	Vacuolar_ATP_synthase_subunit_C	multi-domain(alpha&beta)	1	1	1	2	1	1	1	1	2	1
140102	ISY1_domain-like	all-alpha	1	1	1	1	1	1	1	1	1	1
140125	Rabenosyn-5_Rab-binding_domain-like	all-alpha	1	1	1	1	1	1	1	1	1	1
140361	MIT_domain-like	all-alpha	1	1	1	1	1	1	1	1	1	1
140427	VPS28_C-terminal_domain-like	all-alpha	1	1	1	1	1	1	1	1	1	1
140490	Nqo1C-terminal_domain-like	all-alpha	1	1	1	1	1	1	1	1	1	1
140576	HIV_integrase-binding_domain	all-alpha	1	1	1	1	1	1	1	1	1	1
140586	Dcp2_domain-like	all-alpha	1	1	1	1	1	1	1	1	1	1
140864	TROVE_domain-like	all-alpha	1	1	1	1	1	1	1	1	1	1
140931	Fic-like	all-alpha	1	1	1	1	1	1	1	1	1	1
140984	PTPA-like	all-alpha	1	1	1	1	1	1	1	1	1	1
141000	Glu-tRNAGln_amidotransferase_C_subunit	all-alpha	1	1	1	1	1	1	1	1	1	1
141091	L21p-like	all-beta	1	1	1	1	1	1	1	1	1	1
141255	YccV-like	all-beta	1	1	1	1	1	1	1	1	1	1
141678	MAL13P1.257-like	all-beta	1	1	1	1	1	1	1	1	1	1
142019	Nqo1_FMN-binding_domain-like	alpha/beta	1	1	1	1	1	1	1	1	1	1
142877	EndoU-like	alpha+beta	1	1	1	1	1	1	1	1	1	1
142984	Nqo1_middle_domain-like	alpha+beta	1	1	1	1	1	1	1	1	1	1
143081	BB1717-like	alpha+beta	1	1	1	1	1	1	1	1	1	1
143243	Nqo5-like	alpha+beta	1	1	1	1	1	1	1	1	1	1
143447	AMMECR1-like	alpha+beta	1	1	1	1	1	1	1	1	1	1
143548	Serine_metabolism_enzymes_domain	alpha+beta	1	1	1	1	1	1	1	1	1	1
143800	L28p-like	alpha+beta	1	1	1	1	1	1	1	1	1	1
143870	PF0523-like	alpha+beta	1	1	1	1	1	1	1	1	1	1
143875	ERH-like	alpha+beta	1	1	1	1	1	1	1	1	1	1
144206	NOB1_zinc_finger-like	small-proteins	1	1	1	1	1	1	1	1	1	1
144266	MPN010-like	coiled-coil-proteins	1	1	1	1	1	1	1	1	1	1
158548	FLJ32549_domain-like	all-alpha	1	1	1	1	1	1	1	1	1	1
158639	ENT-like	all-alpha	1	1	1	1	1	1	1	1	1	1
158694	UraD-Like	all-alpha	1	1	1	1	1	1	1	1	1	1
159042	Plus3-like	all-beta	1	1	1	1	1	1	1	1	1	1
159065	Dom34/Pelota_N-terminal_domain-like	all-beta	1	1	1	1	1	1	1	1	1	1
159468	AtpF-like	alpha/beta	1	1	1	1	1	1	1	1	1	1
159659	Cgl1923-like	alpha/beta	1	1	1	1	1	1	1	1	1	1
160088	NRDP1_C-terminal_domain-like	alpha+beta	1	1	1	1	1	1	1	1	1	1
160219	AMPKBI-like	alpha+beta	1	1	1	1	1	1	1	1	1	1
160350	Rnp2-like	alpha+beta	1	1	1	1	1	1	1	1	1	1
160443	SMR_domain-like	alpha+beta	1	1	1	1	1	1	1	1	1	1
160631	SMI1/KNR4-like	alpha+beta	1	1	1	1	1	1	1	1	1	1
160651	FLJ32549_C-terminal_domain-like	alpha+beta	1	1	1	1	1	1	1	1	1	1
160909	ATP12-like	alpha+beta	1	1	1	1	1	1	1	1	1	1
161060	ATP_synthase_B_chain-like	membrane&cellsurface&peptides	1	1	1	1	1	1	1	1	1	1
161219	CHY_zinc_finger-like	small-proteins	1	1	1	1	1	1	1	1	1	1
161245	Zinc_hairpin_stack	small-proteins	1	1	1	1	1	1	1	1	1	1
46548	alpha-helical_ferredoxin	all-alpha	1	1	1	1	1	1	1	1	1	1
46596	Eukaryotic_DNA_topoisomerase_I,_dispensable_insert_domain	all-alpha	1	1	1	1	1	1	1	1	1	1
46609	Fe,Mn_superoxide_dismutase_(SOD),_N-terminal_domain	all-alpha	1	1	1	1	1	1	1	1	1	1
46767	Methylated_DNA-protein_cysteine_methyltransferase,_C-terminal_domain	all-alpha	1	1	1	1	1	1	1	1	1	1
46915	Polynucleotide_phosphorylase/guanosine_pentaphosphate_synthase_(PNPase/GPSI),_domain_3	all-alpha	1	1	1	1	1	1	1	1	1	1
46950	Double-stranded_DNA-binding_domain	all-alpha	1	1	1	1	1	1	1	1	1	1
46977	Succinate_dehydrogenase/fumarate_reductase_flavoprotein_C-terminal_domain	all-alpha	1	1	1	1	1	1	1	1	1	1
46984	Smac/diablo	all-alpha	1	1	1	1	1	1	1	1	1	1
46988	Tubulin_chaperone_cofactor_A	all-alpha	1	1	1	1	1	1	1	1	1	1
47040	Kix_domain_of_CBP_(creb_binding_protein)	all-alpha	1	1	1	1	1	1	1	1	1	1
47045	RAP_domain-like	all-alpha	1	1	1	1	1	1	1	1	1	1
47055	TAF(II)230_TBP-binding_fragment	all-alpha	1	1	1	1	1	1	1	1	1	1
47144	HSC20_(HSCB),_C-terminal_oligomerisation_domain	all-alpha	1	1	1	1	1	1	1	1	1	1
47212	FKBP12-rapamycin-binding_domain_of_FKBP-rapamycin-associated_protein_(FRAP)	all-alpha	1	1	1	1	1	1	1	1	1	1
47644	Methionine_synthase_domain	all-alpha	1	1	1	1	1	1	1	1	1	1
47928	N-terminal_domain_of_the_delta_subunit_of_the_F1F0-ATP_synthase	all-alpha	1	1	1	1	1	1	1	1	1	1
47933	ERP29_C_domain-like	all-alpha	1	1	1	1	1	1	1	1	1	1
47938	Functional_domain_of_the_splicing_factor_Prp18	all-alpha	1	1	1	1	1	1	1	1	1	1
48108	Carbamoyl_phosphate_synthetase,_large_subunit_connection_domain	all-alpha	1	1	1	1	1	1	1	1	1	1
48140	Ribosomal_protein_L19_(L19e)	all-alpha	1	1	1	1	1	1	1	1	1	1
48168	R1_subunit_of_ribonucleotide_reductase,_N-terminal_domain	all-alpha	1	1	1	1	1	1	1	1	1	1
48230	Chondroitin_AC/alginate_lyase	all-alpha	1	1	1	1	1	1	1	1	1	1
48300	Ribosomal_protein_L7/12,_oligomerisation_(N-terminal)_domain	all-alpha	1	1	1	1	1	1	1	1	1	1
48305	Class_II_MHC-associated_invariant_chain_ectoplasmic_trimerization_domain	all-alpha	1	1	1	1	1	1	1	1	1	1
48613	Heme_oxygenase-like	all-alpha	1	1	1	1	1	1	1	1	1	1
49363	Purple_acid_phosphatase,_N-terminal_domain	all-beta	1	1	1	1	1	1	1	1	1	1
49468	VHL	all-beta	1	1	1	1	1	1	1	1	1	1
49594	Rab_geranylgeranyltransferase_alpha-subunit,_insert_domain	all-beta	1	1	1	1	1	1	1	1	1	1
50324	Inorganic_pyrophosphatase	all-beta	1	1	1	1	1	1	1	1	1	1
50715	Ribosomal_protein_L25-like	all-beta	1	1	1	1	1	1	1	1	1	1
50809	XRCC4,_N-terminal_domain	all-beta	1	1	1	1	1	1	1	1	1	1
50974	Nitrous_oxide_reductase,_N-terminal_domain	all-beta	1	1	1	1	1	1	1	1	1	1
50989	Clathrin_heavy-chain_terminal_domain	all-beta	1	1	1	1	1	1	1	1	1	1
51092	Vitelline_membrane_outer_protein-I_(VMO-I)	all-beta	1	1	1	1	1	1	1	1	1	1
51269	AFP_III-like_domain	all-beta	1	1	1	1	1	1	1	1	1	1
51283	dUTPase-like	all-beta	1	1	1	1	2	1	2	1	1	1
51351	Triosephosphate_isomerase_(TIM)	alpha/beta	1	1	1	1	1	1	1	1	1	1
51703	Cobalamin_(vitamin_B12)-dependent_enzymes	alpha/beta	1	1	1	1	1	1	1	1	1	1
51713	tRNA-guanine_transglycosylase	alpha/beta	1	1	1	1	1	1	1	1	1	1
51717	Dihydropteroate_synthetase-like	alpha/beta	1	1	1	1	1	1	1	1	1	1
51726	UROD/MetE-like	alpha/beta	1	1	1	1	1	1	1	1	1	1
51998	PFL-like_glycyl_radical_enzymes	alpha/beta	1	1	1	1	1	1	1	1	1	1
52021	Carbamoyl_phosphate_synthetase,_small_subunit_N-terminal_domain	alpha/beta	1	1	1	1	1	1	1	1	1	1
52172	CheY-like	alpha/beta	1	1	1	1	1	1	1	1	1	1
52242	Cobalamin_(vitamin_B12)-binding_domain	alpha/beta	1	1	1	1	1	1	1	1	1	1
52255	N5-CAIR_mutase_(phosphoribosylaminoimidazole_carboxylase,_PurE)	alpha/beta	1	1	1	1	1	1	1	1	1	1
52413	UDP-glucose/GDP-mannose_dehydrogenase_C-terminal_domain	alpha/beta	1	1	1	1	1	1	1	1	1	1
52425	Cryptochrome/photolyase,_N-terminal_domain	alpha/beta	1	1	1	1	1	1	1	1	1	1
52507	Homo-oligomeric_flavin-containing_Cys_decarboxylases,_HFCD	alpha/beta	1	1	1	1	1	1	1	1	1	1
52788	Phosphotyrosine_protein_phosphatases_I	alpha/beta	1	1	1	1	1	1	1	1	1	1
52913	RNA_3'-terminal_phosphate_cyclase,_RPTC,_insert_domain	alpha/beta	1	1	1	1	1	1	1	1	1	1
53036	Eukaryotic_RPB5_N-terminal_domain	alpha/beta	1	1	1	1	1	1	1	1	1	1
53178	Peptidyl-tRNA_hydrolase-like	alpha/beta	1	1	1	1	1	1	1	1	1	1
53244	MurD-like_peptide_ligases,_peptide-binding_domain	alpha/beta	1	1	1	1	1	1	1	1	1	1
53597	Dihydrofolate_reductase-like	alpha/beta	1	1	1	1	1	1	1	1	1	1
53623	MurD-like_peptide_ligases,_catalytic_domain	alpha/beta	1	1	1	1	1	1	1	1	1	1
53633	Carbamate_kinase-like	alpha/beta	1	1	1	1	1	1	1	1	1	1
53706	Formate_dehydrogenase/DMSO_reductase,_domains_1-3	alpha/beta	1	1	1	1	1	1	1	1	1	1
53774	Glutaminase/Asparaginase	alpha/beta	1	1	1	1	1	1	1	1	1	1
53790	Tetrapyrrole_methylase	alpha/beta	1	1	1	1	1	1	1	1	1	1
53795	PEP_carboxykinase-like	alpha/beta	1	1	1	1	1	1	1	1	1	1
53800	Chelatase	alpha/beta	1	1	1	1	1	1	1	1	1	1
53920	Fe-only_hydrogenase	alpha/beta	1	1	1	1	1	1	1	1	1	1
54285	MoaD/ThiS	alpha+beta	1	1	1	1	1	1	1	1	1	1
54364	Translation_initiation_factor_IF3,_N-terminal_domain	alpha+beta	1	1	1	1	1	1	1	1	1	1
54529	Mitochondrial_glycoprotein_MAM33-like	alpha+beta	1	1	1	1	1	1	1	1	1	1
54565	Ribosomal_protein_S16	alpha+beta	1	1	1	1	1	1	1	1	1	1
54570	Ribosomal_protein_S19	alpha+beta	1	1	1	1	1	1	1	1	1	1
54690	Molybdopterin_synthase_subunit_MoaE	alpha+beta	1	1	1	1	1	1	1	1	1	1
54713	Elongation_factor_Ts_(EF-Ts),_dimerisation_domain	alpha+beta	1	1	1	1	1	1	1	1	1	1
54719	Fe,Mn_superoxide_dismutase_(SOD),_C-terminal_domain	alpha+beta	1	1	1	1	1	1	1	1	1	1
54782	Porphobilinogen_deaminase_(hydroxymethylbilane_synthase),_C-terminal_domain	alpha+beta	1	1	1	1	1	1	1	1	1	1
54810	GMP_synthetase_C-terminal_dimerisation_domain	alpha+beta	1	1	1	1	1	1	1	1	1	1
54821	Ribosomal_protein_S3_C-terminal_domain	alpha+beta	1	1	1	1	1	1	1	1	1	1
54913	GlnB-like	alpha+beta	1	1	1	1	1	1	1	1	1	1
54975	Acylphosphatase/BLUF_domain-like	alpha+beta	1	1	1	1	1	1	1	1	1	1
54991	Anticodon-binding_domain_of_PheRS	alpha+beta	1	1	1	1	1	1	1	1	1	1
54995	Ribosomal_protein_S6	alpha+beta	1	1	1	1	1	1	1	1	1	1
55035	NAD-binding_domain_of_HMG-CoA_reductase	alpha+beta	1	1	1	1	1	1	1	1	1	1
55044	TRADD,_N-terminal_domain	alpha+beta	1	1	1	1	1	1	1	1	1	1
55068	Peptide_methionine_sulfoxide_reductase	alpha+beta	1	1	1	1	1	1	1	1	1	1
55116	Formiminotransferase_domain_of_formiminotransferase-cyclodeaminase.	alpha+beta	1	1	1	1	1	1	1	1	1	1
55154	CYTH-like_phosphatases	alpha+beta	1	1	1	1	1	1	1	1	1	1
55190	Arginyl-tRNA_synthetase_(ArgRS),_N-terminal_'additional'_domain	alpha+beta	1	1	1	1	1	1	1	1	1	1
55194	Ribosome_recycling_factor,_RRF	alpha+beta	1	1	1	1	1	1	1	1	1	1
55287	RPB5-like_RNA_polymerase_subunit	alpha+beta	1	1	1	1	1	1	1	1	1	1
55298	YjgF-like	alpha+beta	1	1	1	1	1	1	1	1	1	1
55387	Frataxin/Nqo15-like	alpha+beta	1	1	1	1	1	1	1	1	1	1
55469	FMN-dependent_nitroreductase-like	alpha+beta	1	1	1	1	1	1	1	1	1	1
55481	N-terminal_domain_of_eukaryotic_peptide_chain_release_factor_subunit_1,_ERF1	alpha+beta	1	1	1	1	1	1	1	1	1	1
55724	Mog1p/PsbP-like	alpha+beta	1	1	1	1	1	1	1	1	1	1
55816	5'-nucleotidase_(syn._UDP-sugar_hydrolase),_C-terminal_domain	alpha+beta	1	1	1	1	1	1	1	1	1	1
55821	YrdC/RibB	alpha+beta	1	1	1	1	1	1	1	1	1	1
55831	Thymidylate_synthase/dCMP_hydroxymethylase	alpha+beta	1	1	1	1	1	1	1	1	1	1
56037	PheT/TilS_domain	all-beta	1	1	1	1	1	1	1	1	1	1
56214	4'-phosphopantetheinyl_transferase	alpha+beta	1	1	1	1	1	1	1	1	1	1
56349	DNA_breaking-rejoining_enzymes	alpha+beta	1	1	1	1	1	1	1	1	1	1
56420	Peptide_deformylase	alpha+beta	1	1	1	1	1	1	1	1	1	1
56425	Succinate_dehydrogenase/fumarate_reductase_flavoprotein,_catalytic_domain	alpha+beta	1	1	1	1	1	1	1	1	1	1
56507	Methionine_synthase_activation_domain-like	alpha+beta	1	1	1	1	1	1	1	1	1	1
56524	Oxidoreductase_molybdopterin-binding_domain	alpha+beta	1	1	1	1	1	1	1	1	1	1
56542	Substrate-binding_domain_of_HMG-CoA_reductase	alpha+beta	1	1	1	1	1	1	1	1	1	1
56568	Non-globular_alpha+beta_subunits_of_globular_proteins	alpha+beta	1	1	1	1	1	1	1	1	1	1
56634	Heme-dependent_catalase-like	multi-domain(alpha&beta)	1	1	1	1	1	1	1	1	1	1
56712	Prokaryotic_type_I_DNA_topoisomerase	multi-domain(alpha&beta)	1	1	1	1	1	1	1	1	1	1
56726	DNA_topoisomerase_IV,_alpha_subunit	multi-domain(alpha&beta)	1	1	1	1	1	1	1	1	1	1
56731	DNA_primase_core	multi-domain(alpha&beta)	1	1	1	1	1	1	1	1	1	1
56747	Prim-pol_domain	alpha+beta	1	1	1	1	1	1	1	1	1	1
56752	D-aminoacid_aminotransferase-like_PLP-dependent_enzymes	multi-domain(alpha&beta)	1	1	1	1	1	1	1	1	1	1
56762	HydB/Nqo4-like	multi-domain(alpha&beta)	1	1	1	1	1	1	1	1	1	1
56796	Dehydroquinate_synthase-like	multi-domain(alpha&beta)	1	1	1	1	1	1	1	1	1	1
56935	Porins	membrane&cellsurface&peptides	1	1	1	1	1	1	1	1	1	1
56988	Anthrax_protective_antigen	membrane&cellsurface&peptides	1	1	1	1	1	1	1	1	1	1
57055	Agouti-related_protein	small-proteins	1	1	1	1	1	1	1	1	1	1
57262	Leech_antihemostatic_proteins	small-proteins	1	1	1	1	1	1	1	1	1	1
57277	Granulin_repeat	small-proteins	1	1	1	1	1	1	1	1	1	1
57288	Midkine	small-proteins	1	1	1	1	2	1	1	1	1	2
57593	Heparin-binding_domain_from_vascular_endothelial_growth_factor	small-proteins	1	1	1	1	1	1	1	1	1	1
57770	Methionyl-tRNA_synthetase_(MetRS),_Zn-domain	small-proteins	1	1	1	1	1	1	1	1	1	1
57798	Casein_kinase_II_beta_subunit	small-proteins	1	1	1	1	1	1	1	1	1	1
57840	Ribosomal_protein_L36	small-proteins	1	1	1	1	1	1	1	1	1	1
58022	XRCC4,_C-terminal_oligomerization_domain	coiled-coil-proteins	1	1	1	1	1	1	1	1	1	1
63433	Fumarylacetoacetate_hydrolase,_FAH,_N-terminal_domain	all-beta	1	1	1	1	1	1	1	1	1	1
63515	Outer_surface_protein_C_(OspC)	all-alpha	1	1	1	1	1	1	1	1	1	1
63697	Olfactory_marker_protein	all-beta	1	1	1	1	1	1	1	1	1	1
63707	Ganglioside_M2_(gm2)_activator	all-beta	1	1	1	1	1	1	1	1	1	1
63882	MoeA_N-terminal_region_-like	all-beta	1	1	1	1	1	1	1	1	1	1
64005	Undecaprenyl_diphosphate_synthase	alpha/beta	1	1	1	1	1	1	1	1	1	1
64076	MTH938-like	alpha/beta	1	1	1	1	1	1	1	1	1	1
64182	DHH_phosphoesterases	alpha/beta	1	1	1	1	1	1	1	1	1	1
64263	Prokaryotic_ribosomal_protein_L17	alpha+beta	1	1	1	1	1	1	1	1	1	1
64438	CNF1/YfiH-like_putative_cysteine_hydrolases	alpha+beta	1	1	1	1	1	1	1	1	1	1
64546	Satiety_factor_CART_(cocaine_and_amphetamine_regulated_transcript)	small-proteins	1	1	1	1	1	1	1	1	1	1
64586	C-terminal_domain_of_ProRS	alpha+beta	1	1	1	1	1	1	1	1	1	1
64602	F1_ATPase_inhibitor,_IF1,_C-terminal_domain	coiled-coil-proteins	1	1	1	1	1	1	1	1	1	1
68923	PEP_carboxykinase_N-terminal_domain	alpha/beta	1	1	1	1	1	1	1	1	1	1
69060	Arp2/3_complex_21_kDa_subunit_ARPC3	all-alpha	1	1	1	1	1	1	1	1	1	1
69099	Ran-GTPase_activating_protein_1_(RanGAP1),_C-terminal_domain	all-alpha	1	1	1	1	1	1	1	1	1	1
69618	HemD-like	alpha/beta	1	1	1	1	1	1	1	1	1	1
69761	GTP_cyclohydrolase_I_feedback_regulatory_protein,_GFRP	alpha+beta	1	1	1	1	1	1	1	1	1	1
69786	YggU-like	alpha+beta	1	1	1	1	1	1	1	1	1	1
69819	MTH1598-like	alpha+beta	1	1	1	1	1	1	1	1	1	1
69864	Argininosuccinate_synthetase,_C-terminal_domain	alpha+beta	1	1	1	1	1	1	1	1	1	1
74731	Ribosomal_protein_L20	all-alpha	1	1	1	1	1	1	1	1	1	1
75001	Dipeptidyl_peptidase_I_(cathepsin_C),_exclusion_domain	all-beta	1	1	1	1	1	1	1	1	1	1
75304	Amidase_signature_(AS)_enzymes	alpha/beta	1	1	2	1	2	1	2	1	2	2
75445	D-ribose-5-phosphate_isomerase_(RpiA),_lid_domain	alpha+beta	1	1	1	1	1	1	1	1	1	1
75625	YebC-like	multi-domain(alpha&beta)	1	1	1	1	1	1	1	1	1	1
81382	Skp1_dimerisation_domain-like	all-alpha	1	1	1	1	1	1	1	1	1	1
81406	Mitochondrial_cytochrome_c_oxidase_subunit_IV	membrane&cellsurface&peptides	1	1	1	1	1	1	1	1	1	1
81411	Mitochondrial_cytochrome_c_oxidase_subunit_VIa	membrane&cellsurface&peptides	1	1	1	1	1	1	1	1	1	1
81415	Mitochondrial_cytochrome_c_oxidase_subunit_VIc	membrane&cellsurface&peptides	1	1	1	1	1	1	1	1	1	1
81502	ISP_transmembrane_anchor	membrane&cellsurface&peptides	1	1	1	1	1	1	1	1	1	1
81524	14_kDa_protein_of_cytochrome_bc1_complex_(Ubiquinol-cytochrome_c_reductase)	membrane&cellsurface&peptides	1	1	1	1	1	1	1	1	1	1
81593	Nucleotidyltransferase_substrate_binding_subunit/domain	all-alpha	1	1	1	1	1	1	1	1	1	1
81730	beta-catenin-interacting_protein_ICAT	all-alpha	1	1	1	1	1	1	1	1	1	1
81783	C-terminal_domain_of_DFF45/ICAD_(DFF-C_domain)	all-alpha	1	1	1	1	1	1	1	1	1	1
81799	Putative_methyltransferase_TM0872,_insert_domain	all-alpha	1	1	1	1	1	1	1	1	1	1
81822	RuBisCo_LSMT_C-terminal,_substrate-binding_domain	all-alpha	1	1	1	2	1	1	1	1	2	2
81872	BRCA2_helical_domain	all-alpha	1	1	1	1	1	1	1	1	1	1
81878	BRCA2_tower_domain	all-alpha	1	1	1	1	1	1	1	1	1	1
81891	Poly_A_polymerase_C-terminal_region-like	all-alpha	1	1	1	1	1	1	1	1	1	1
82061	BAH_domain	all-beta	1	1	1	1	1	1	1	1	1	1
82215	C-terminal_autoproteolytic_domain_of_nucleoporin_nup98	all-beta	1	1	1	1	1	1	1	1	1	1
82544	GckA/TtuD-like	alpha/beta	1	1	1	1	1	1	1	1	1	1
82549	DAK1/DegV-like	alpha/beta	1	1	1	1	1	1	1	1	1	1
82649	SufE/NifU	alpha+beta	1	1	1	1	1	1	1	1	1	1
82771	GIY-YIG_endonuclease	alpha+beta	1	1	1	1	1	1	1	1	1	1
82931	Tumor_suppressor_gene_product_Apc	coiled-coil-proteins	1	1	1	1	1	1	1	1	1	1
82936	Apolipoprotein_A-II	coiled-coil-proteins	1	1	1	1	1	1	1	1	1	1
88798	N-terminal,_heterodimerisation_domain_of_RBP7_(RpoE)	alpha+beta	1	1	1	1	1	1	1	1	1	1
89028	Cobalamin_adenosyltransferase-like	all-alpha	1	1	1	1	1	1	1	1	1	1
89095	GatB/YqeY_motif	all-alpha	1	1	1	1	1	1	1	1	1	1
89550	PHP_domain-like	alpha/beta	1	1	1	1	1	1	1	1	1	1
89796	CoA-transferase_family_III_(CaiB/BaiF)	alpha/beta	1	1	1	1	1	1	1	1	1	1
89890	Proguanylin	alpha+beta	1	1	1	1	1	1	1	1	1	1
89895	FYSH_domain	alpha+beta	1	1	1	1	1	1	1	1	1	1
89919	Ribosome-binding_factor_A,_RbfA	alpha+beta	1	1	1	1	1	1	1	1	1	1
89942	eEF1-gamma_domain	alpha+beta	1	1	1	1	1	1	1	1	1	1
90073	GCM_domain	alpha+beta	1	1	1	1	1	1	1	1	1	1
90234	Zinc_finger_domain_of_DNA_polymerase-alpha	small-proteins	1	1	1	1	1	1	1	1	1	1
100966	Translation_initiation_factor_2_beta,_aIF2beta,_N-terminal_domain	alpha+beta	1	1	1	1	2	1	1	1	3	1
111423	Resistin	small-proteins	1	1	1	1	1	1	1	2	1	1
158832	Tex_N-terminal_region-like	all-alpha	1	1	1	1	1	1	2	1	1	1
47446	Signal_peptide-binding_domain	all-alpha	1	1	1	1	1	1	1	2	1	1
47912	Wiscott-Aldrich_syndrome_protein,_WASP,_C-terminal_domain	all-alpha	1	1	1	1	1	1	2	1	1	1
48173	Cryptochrome/photolyase_FAD-binding_domain	all-alpha	1	1	1	1	1	1	1	1	1	2
48256	Citrate_synthase	all-alpha	1	1	1	1	1	1	1	2	1	1
51064	Head_domain_of_nucleotide_exchange_factor_GrpE	all-beta	1	1	1	1	1	1	1	1	1	2
52499	Isochorismatase-like_hydrolases	alpha/beta	1	1	1	1	1	1	1	2	1	1
54098	Prion-like	alpha+beta	1	1	1	1	1	1	1	2	1	1
54506	Diaminopimelate_epimerase-like	alpha+beta	1	1	1	1	1	1	1	2	1	1
55545	beta-N-acetylhexosaminidase-like_domain	alpha+beta	1	1	1	1	1	1	1	1	1	2
55895	Ribonuclease_Rh-like	alpha+beta	1	1	1	1	1	1	1	2	1	1
56719	Type_II_DNA_topoisomerase	multi-domain(alpha&beta)	1	1	1	1	1	1	1	1	2	1
56741	Eukaryotic_DNA_topoisomerase_I,_N-terminal_DNA-binding_fragment	multi-domain(alpha&beta)	1	1	1	1	1	1	1	1	1	2
75689	Zinc-binding_domain_of_translation_initiation_factor_2_beta	small-proteins	1	1	1	1	2	1	1	1	3	1
82114	Riboflavin_kinase-like	all-beta	1	1	1	1	1	1	1	1	2	1
89817	Mago_nashi_protein	alpha+beta	1	1	1	1	1	1	1	1	2	1
51101	Mannose-binding_lectins	all-beta	1	1	2	1	1	1	1	4	2	2
58014	Coiled-coil_domain_of_nucleotide_exchange_factor_GrpE	coiled-coil-proteins	1	1	1	1	1	1	3	2	1	2
63393	RNA_polymerase_subunits	small-proteins	1	1	1	1	1	1	1	3	1	1
90002	Hypothetical_protein_YjiA,_C-terminal_domain	alpha+beta	1	1	1	1	1	1	3	1	1	1
50904	Oncogene_products	all-beta	1	1	1	1	1	1	2	4	1	2
101399	P40_nucleoprotein	all-alpha	1	1	1	1	na	na	1	1	na	na
103456	Preprotein_translocase_SecE_subunit	membrane&cellsurface&peptides	1	1	na	na	na	na	1	4	1	1
109751	Alpha-hemoglobin_stabilizing_protein_AHSP	all-alpha	1	1	1	1	1	1	1	na	1	1
109779	Domain_from_hypothetical_2610208m17rik_protein	all-alpha	1	1	1	na	1	1	1	1	1	1
110111	Ctag/Cox11	all-beta	1	1	1	na	na	1	1	1	1	1
110836	Hypothetical_protein_SAV1430	alpha+beta	1	1	na	1	1	1	1	1	1	1
110849	ParB/Sulfiredoxin	alpha+beta	1	na	1	1	1	1	1	1	1	1
116842	XseB-like	all-alpha	1	1	na	na	na	na	na	na	na	na
117782	YbjQ-like	alpha+beta	1	na	1	1	1	1	1	1	1	1
140914	PriB_N-terminal_domain-like	all-alpha	1	na	1	1	1	1	na	na	1	1
142897	TFB5-like	alpha+beta	1	na	1	2	2	2	1	1	1	1
143034	L35p-like	alpha+beta	1	1	1	1	na	1	1	1	1	1
143724	PHP14-like	alpha+beta	1	1	1	1	1	1	1	1	na	1
160920	PSTPO5379-like	alpha+beta	1	na	1	1	1	1	1	1	1	na
46561	Ribosomal_protein_L29_(L29p)	all-alpha	1	1	na	3	8	1	1	1	1	1
46924	RNA_polymerase_subunit_RPB10	all-alpha	1	1	na	na	3	na	1	1	1	1
47364	Domain_of_the_SRP/SRP_receptor_G-proteins	all-alpha	1	1	1	na	1	1	1	1	1	1
47565	Insect_pheromone/odorant-binding_proteins	all-alpha	1	1	1	na	na	na	1	na	na	na
47648	Nucleoside_phosphorylase/phosphoribosyltransferase_N-terminal_domain	all-alpha	1	1	na	na	1	na	1	1	1	na
48163	An_anticodon-binding_domain_of_class_I_aminoacyl-tRNA_synthetases	all-alpha	1	1	na	1	1	1	1	1	1	1
48295	TrpR-like	all-alpha	1	1	na	1	na	1	1	na	1	na
48537	Phospholipase_C/P1_nuclease	all-alpha	1	na	1	1	na	na	na	na	na	na
49478	Cna_protein_B-type_domain	all-beta	1	na	1	1	1	1	4	1	1	1
50122	DNA-binding_domain_of_retroviral_integrase	all-beta	1	na	na	na	na	na	1	na	1	1
50685	Barwin-like_endoglucanases	all-beta	1	na	na	na	na	na	na	na	na	na
50960	TolB,_C-terminal_domain	all-beta	1	na	1	na	na	1	na	2	1	1
51658	Xylose_isomerase-like	alpha/beta	1	1	1	1	1	1	1	na	1	1
52418	Nucleoside_phosphorylase/phosphoribosyltransferase_catalytic_domain	alpha/beta	1	1	1	na	1	na	1	1	1	na
53155	Methylated_DNA-protein_cysteine_methyltransferase_domain	alpha/beta	1	1	na	1	1	1	1	1	1	1
55040	Molybdenum_cofactor_biosynthesis_protein_C,_MoaC	alpha+beta	1	1	1	na	na	na	1	1	1	1
55200	Translation_initiation_factor_IF3,_C-terminal_domain	alpha+beta	1	1	na	1	1	1	1	1	1	1
55261	GAD_domain-like	alpha+beta	1	1	1	1	na	1	1	1	1	1
55826	YbaK/ProRS_associated_domain	alpha+beta	1	1	1	1	1	1	na	1	1	1
56954	Outer_membrane_efflux_proteins_(OEP)	membrane&cellsurface&peptides	1	na	na	na	1	na	1	2	1	1
58069	Virus_ectodomain	coiled-coil-proteins	1	na	3	na	1	1	7	4	3	2
63862	Thiamin_pyrophosphokinase,_substrate-binding_domain	all-beta	1	1	na	1	1	1	1	1	1	1
63867	MoeA_C-terminal_domain-like	all-beta	1	1	1	1	na	1	1	1	1	1
63999	Thiamin_pyrophosphokinase,_catalytic_domain	alpha/beta	1	1	na	1	1	1	1	1	1	1
64518	Phase_1_flagellin	multi-domain(alpha&beta)	1	1	1	1	na	na	na	na	1	na
69036	Bcr-Abl_oncoprotein_oligomerization_domain	all-alpha	1	1	na	1	1	na	1	1	1	1
81336	F1F0_ATP_synthase_subunit_A	membrane&cellsurface&peptides	1	1	1	1	na	1	1	1	1	1
81342	Transmembrane_di-heme_cytochromes	membrane&cellsurface&peptides	1	1	1	1	na	1	1	1	1	1
81427	Mitochondrial_cytochrome_c_oxidase_subunit_VIIc_(aka_VIIIa)	membrane&cellsurface&peptides	1	1	na	na	na	na	1	1	1	2
81431	Mitochondrial_cytochrome_c_oxidase_subunit_VIIIb_(aka_IX)	membrane&cellsurface&peptides	1	1	na	na	2	na	1	2	1	3
81442	Cytochrome_c_oxidase_subunit_I-like	membrane&cellsurface&peptides	1	1	1	1	na	1	1	1	1	1
81452	Cytochrome_c_oxidase_subunit_III-like	membrane&cellsurface&peptides	1	1	1	1	na	1	1	1	1	1
81464	Cytochrome_c_oxidase_subunit_II-like,_transmembrane_region	membrane&cellsurface&peptides	1	1	1	1	na	1	1	1	1	1
81496	Cytochrome_c1_subunit_of_cytochrome_bc1_complex_(Ubiquinol-cytochrome_c_reductase),_transmembrane_anchor	membrane&cellsurface&peptides	1	1	1	1	1	1	na	1	1	1
81531	Non-heme_11_kDa_protein_of_cytochrome_bc1_complex_(Ubiquinol-cytochrome_c_reductase)	membrane&cellsurface&peptides	1	1	1	1	1	1	1	1	na	1
81648	a_domain/subunit_of_cytochrome_bc1_complex_(Ubiquinol-cytochrome_c_reductase)	membrane&cellsurface&peptides	1	1	1	1	na	1	1	1	1	1
82697	PurS-like	alpha+beta	1	1	1	1	1	na	1	1	1	1
88633	Positive_stranded_ssRNA_viruses	all-beta	1	1	na	1	na	1	1	1	1	1
89392	Prokaryotic_lipoproteins_and_lipoprotein_localization_factors	all-beta	1	1	1	1	1	na	na	1	1	1
101082	Typo_IV_secretion_system_protein_TraC	all-alpha	na	1	1	na	1	na	1	na	1	na
101094	Staphylocoagulase	all-alpha	na	na	1	1	na	na	1	1	1	1
101112	Oxygen-evolving_enhancer_protein_3,	all-alpha	na	na	na	na	na	1	na	na	na	na
101904	GyrA/ParC_C-terminal_domain-like	all-beta	na	1	na	na	na	na	na	na	na	na
101967	Adhesin_YadA,_collagen-binding_domain	all-beta	na	1	na	na	1	na	2	2	na	na
103501	Respiratory_nitrate_reductase_1_gamma_chain	membrane&cellsurface&peptides	na	na	na	na	1	na	na	na	1	na
103642	Sec-C_motif	small-proteins	na	1	na	1	na	na	na	1	na	na
110710	TTHA0583/YokD-like	alpha/beta	na	na	na	na	na	1	na	na	na	na
111384	OmpH-like	membrane&cellsurface&peptides	na	na	na	1	na	1	na	na	na	1
111474	Coronavirus_S2_glycoprotein	coiled-coil-proteins	na	na	na	na	na	1	na	na	na	1
116922	YugE-like	all-alpha	na	na	na	na	1	na	na	na	na	na
117074	Hypothetical_protein_PA1324	all-beta	na	1	na	na	1	1	na	na	na	na
140106	Calcyclin-binding_protein-like	all-alpha	na	1	na	na	1	1	1	1	1	1
140566	FlgN-like	all-alpha	na	na	1	na	1	na	na	na	na	na
144020	FdhE-like	multi-domain(alpha&beta)	na	na	1	na	na	1	na	na	na	na
158430	Bacillus_cereus_metalloprotein-like	all-alpha	na	na	1	na	1	na	na	na	na	na
158568	AF1862-like	all-alpha	na	na	1	na	na	na	na	na	na	na
160355	Bacterial_polysaccharide_co-polymerase-like	alpha+beta	na	na	na	na	1	na	na	na	na	na
160459	BLRF2-like	alpha+beta	na	na	na	na	1	1	na	na	na	na
160515	YueI-like	alpha+beta	na	na	na	1	na	na	na	na	na	na
160887	Rv2827c_C-terminal_domain-like	alpha+beta	na	na	na	na	1	na	na	na	na	na
161266	Gam-like	coiled-coil-proteins	na	1	na	na	na	na	na	na	na	na
161270	PspA_lactotransferrin-binding_region	coiled-coil-proteins	na	na	na	na	1	na	1	1	1	na
46894	C-terminal_effector_domain_of_the_bipartite_response_regulators	all-alpha	na	1	na	na	na	na	na	na	na	1
46919	N-terminal_Zn_binding_domain_of_HIV_integrase	all-alpha	na	na	1	na	na	1	na	na	na	1
47162	Apolipoprotein	all-alpha	na	1	na	1	1	1	1	1	1	1
47729	IHF-like_DNA-binding_proteins	all-alpha	na	na	na	na	1	na	na	na	na	na
47789	C-terminal_domain_of_RNA_polymerase_alpha_subunit	all-alpha	na	1	1	1	1	1	1	1	1	1
48029	FliG	all-alpha	na	na	na	1	na	na	na	na	na	na
48435	Bacterial_muramidases	all-alpha	na	1	1	1	1	1	na	1	1	1
48479	Cytochrome_c_oxidase_subunit_E	all-alpha	na	1	1	1	2	1	1	1	1	1
48657	FinO-like	all-alpha	na	na	na	na	na	1	na	na	na	na
49319	Actinoxanthin-like	all-beta	na	na	na	na	na	1	na	na	na	na
49830	ENV_polyprotein,_receptor-binding_domain	all-beta	na	na	3	na	na	na	1	3	na	1
50723	Core_binding_factor_beta,_CBF	all-beta	na	1	1	1	1	1	1	1	1	1
51004	C-terminal_(heme_d1)_domain_of_cytochrome_cd1-nitrite_reductase	all-beta	na	2	1	1	na	na	na	1	1	1
51120	beta-Roll	all-beta	na	na	na	na	1	na	na	1	na	na
51649	RuBisCo,_C-terminal_domain	alpha/beta	na	na	na	na	1	na	na	na	1	na
51679	Bacterial_luciferase-like	alpha/beta	na	na	na	na	1	na	na	na	na	1
54680	Pyrimidine_nucleoside_phosphorylase_C-terminal_domain	alpha+beta	na	1	na	na	1	na	1	1	1	na
56502	gp120_core	alpha+beta	na	na	1	na	na	na	na	na	na	na
58018	Coiled-coil_dimerization_domain_from_cortexillin_I	coiled-coil-proteins	na	na	na	1	na	1	1	1	1	1
63724	Cytolysin/lectin	all-beta	na	na	na	1	na	1	na	na	na	na
69304	Tricorn_protease_N-terminal_domain	all-beta	na	na	na	1	1	na	na	1	na	na
69349	Phage_fibre_proteins	all-beta	na	1	1	na	na	na	1	1	na	na
69979	Eea1_homodimerisation_domain	coiled-coil-proteins	na	na	na	1	1	1	na	na	na	na
75708	Chemotaxis_phosphatase_CheZ	coiled-coil-proteins	na	na	na	1	na	na	na	na	na	na
81573	F1F0_ATP_synthase_subunit_B,_membrane_domain	membrane&cellsurface&peptides	na	na	na	1	na	na	na	na	na	na
81923	Double_Clp-N_motif	all-alpha	na	1	1	na	1	1	1	1	1	1
88659	Sigma3_and_sigma4_domains_of_RNA_polymerase_sigma_factors	all-alpha	na	1	na	na	na	na	na	na	na	na
89000	post-HMGL_domain-like	all-alpha	na	1	1	1	1	1	1	1	1	1
89372	Fucose-specific_lectin	all-beta	na	na	na	na	na	1	na	na	na	na

## Sheet: S5B-structuraldomain
Table S5B- List of most commonly occuring domains and numbers of their species- unique architectures in various Afrotherian proteomes
Species	Total number of unique domain architectures	L. africana		T. manatus		O. afer		C. asiatica		E. edwardii		E. telfairi		Superfamily ID (contributes to more than 10 species-unqiue domain architectures	Description
		Superfamily ID	No. of unique domain architectures	Superfamily ID	No. of unique domain architectures	Superfamily ID	No. of unique domain architectures	Superfamily ID	No. of unique domain architectures	Superfamily ID	No. of unique domain architectures	Superfamily ID	No. of unique domain architectures
L. africana	232	57196	27	57196	42	57196	37	57196	43	57196	37	57196	46	57196	EGF/Laminin
T. manatus	224	57184	18	57184	28	57184	33	57184	31	57184	29	57184	25	57184	Growth factor receptor domain
O. afer	244	57667	13	49265	17	49899	15	52540	20	52540	21	48726	24	48726	Immunoglobulin
C. asiatica	240	52540	13	52540	15	48371	12	49899	18	49265	19	52540	20	52540	P-loop containing nucleoside triphosphate hydrolases
E. edwardii	280	50729	13	49899	15	52540	11	57667	17	48726	17	57667	17	57667	beta-beta-alpha zinc fingers
E. telfairi	318	49899	12	57667	12	49265	11	49265	16	57667	16	49899	17	49899	Concanavalin A-like lectins/glucanases
average	256	56112	9	50978	11	101447	11	48726	14	50978	15	49265	16	49265	Fibronectin type III
		57997	8	50729	11	57997	10	109640	13	50729	12	50729	15	48371	ARM repeat
		57850	8	48726	10	49854	10	50978	12	57850	11	90257	12	50729	PH domain-like
		50978	8	57997	9	48726	10	57850	11	54928	10	56112	12	50978	WD40 repeat-like
		50044	8	57850	9	90257	9	56112	10	49899	10	48452	12	101447	Formin homology 2 domain (FH2 domain)
		48371	8	46966	9	81321	9	50729	10	109640	10	48371	12	109640	KRAB domain (Kruppel-associated box)
		47473	8	52058	8	50978	9	48371	9	48371	9	57997	11	57850	RING/U-box
		46966	8	50044	8	50729	9	101447	9	57997	8	50978	11	54928	RNA-binding domain, RBD
		52058	7	49785	8	47473	9	48452	8	54236	8	48403	11	49854	Spermadhesin, CUB domain
		49854	7	48403	8	57667	8	46966	8	49785	8	57903	9	56112	Protein kinase-like (PK-like)
		49265	7	109640	8	82895	7	53300	7	90257	7	54236	9	57997	Tropomyosin
		109640	6	90257	7	57424	7	50998	7	57603	7	109640	9	90257	Myosin rod fragments
		57603	5	81995	7	50998	7	81321	6	56436	7	57850	8
		57567	5	49854	7	50044	7	57845	6	46966	7	50044	8
		57424	5	47576	7	46966	7	54236	6	81321	6	47576	8
		48726	5	57603	6	63825	6	50044	6	57535	6	47473	8
		48452	5	57581	6	57535	6	49854	6	57424	6	46966	8
		47769	5	56436	6	53300	6	49785	6	48403	6	57535	7
		46689	5	48371	6	48452	6	48403	6	47353	6	53300	7
		90257	4	47473	6	48403	6	46785	6	63825	5	52058	7
		81665	4	101447	6	81901	5	90257	5	63748	5	50156	7
		57889	4	57535	5	57603	5	82671	5	57903	5	82895	6
		54928	4	56112	5	57581	5	57997	5	57889	5	81321	6
		54427	4	50998	5	54236	5	57903	5	57581	5	63825	6
		53300	4	47986	5	53098	5	57581	5	52058	5	57424	6
		49785	4	46689	5	52058	5	57424	5	50998	5	56436	6
		48403	4	117281	5	50969	5	50494	5	50044	5	51735	6
		47576	4	90193	4	50494	5	90193	4	49854	5	49854	6
		101447	4	57903	4	47576	5	82895	4	48452	5	49785	6
		100895	4	57567	4	90193	4	57535	4	47576	5	48065	6
		90229	3	57424	4	63748	4	56672	4	103657	5	101447	6
		82199	3	56496	4	57567	4	52799	4	82895	4	57845	5
		81653	3	54695	4	56436	4	52058	4	57845	4	57581	5
		81321	3	53300	4	56112	4	50156	4	57567	4	55486	5
		58104	3	51045	4	55486	4	47943	4	56112	4	54001	5
		57903	3	81296	3	54928	4	47576	4	55315	4	52799	5
		57716	3	63825	3	51735	4	82171	3	54001	4	50998	5
		57610	3	63748	3	47943	4	81995	3	52047	4	50969	5
		57581	3	57845	3	46689	4	81901	3	49562	4	48350	5
		56784	3	55486	3	117281	4	81296	3	47473	4	47353	5
		56487	3	54495	3	82671	3	69322	3	47240	4	46579	5
		56436	3	54236	3	81995	3	63748	3	47031	4	82199	4
		56399	3	54001	3	81296	3	57889	3	46785	4	81901	4
		54791	3	50965	3	57903	3	57603	3	46689	4	64593	4
		54001	3	48452	3	57756	3	57567	3	90209	3	57603	4
		52949	3	47353	3	56672	3	56436	3	90193	3	50494	4
		51045	3	46785	3	54695	3	51735	3	82671	3	50447	4
		49599	3	101898	3	54511	3	48366	3	81995	3	49313	4
		49562	3	82895	2	54001	3	48350	3	57440	3	81665	3
		49313	3	82199	2	50156	3	47473	3	55486	3	81383	3
		47943	3	82153	2	49785	3	46934	3	53300	3	63748	3
		47836	3	57889	2	49464	3	46689	3	52833	3	58104	3
		46785	3	57863	2	48065	3	158702	3	50969	3	58100	3
		103506	3	56672	2	47370	3	103657	3	49723	3	57889	3
		82895	2	56574	2	47031	3	82199	2	49299	3	57716	3
		81660	2	56399	2	109640	3	81631	2	117281	3	57552	3
		69989	2	56091	2	82153	2	81301	2	116820	3	54928	3
		63825	2	54928	2	81631	2	75712	2	110942	3	54495	3
		63748	2	54452	2	81301	2	63825	2	103473	3	53474	3
		57845	2	54427	2	75704	2	63763	2	82153	2	53335	3
		57535	2	53098	2	74650	2	63501	2	81665	2	52087	3
		56954	2	52200	2	58069	2	58113	2	81383	2	52047	3
		56059	2	52151	2	57889	2	58104	2	81324	2	49562	3
		54236	2	52075	2	57256	2	58002	2	81296	2	47986	3
		54211	2	51206	2	56784	2	57756	2	75704	2	47923	3
		53474	2	51004	2	56487	2	57440	2	58104	2	47769	3
		53335	2	50969	2	55550	2	57362	2	58100	2	47459	3
		53098	2	50911	2	54897	2	57256	2	57933	2	47031	3
		52113	2	49842	2	53335	2	53098	2	57863	2	46689	3
		52075	2	49695	2	52799	2	52047	2	57716	2	144232	3
		52047	2	49464	2	52743	2	51905	2	57552	2	117281	3
		51197	2	49313	2	52266	2	51045	2	57283	2	103575	3
		50998	2	48350	2	52200	2	51004	2	57256	2	90209	2
		50985	2	48065	2	52047	2	50249	2	56672	2	90193	2
		50965	2	47370	2	51695	2	49464	2	56496	2	82671	2
		50249	2	46934	2	51445	2	49313	2	56487	2	82153	2
		50156	2	46579	2	51197	2	48065	2	56399	2	81340	2
		49464	2	143575	2	51045	2	47954	2	56204	2	75399	2
		48065	2	103657	2	50985	2	47836	2	54999	2	69179	2
		47353	2	101967	2	50965	2	47769	2	54495	2	57440	2
		46934	2	90123	1	49830	2	47353	2	54211	2	57362	2
		103657	2	89837	1	49503	2	47095	2	53335	2	56784	2
		103652	2	89811	1	49452	2	47031	2	53098	2	56672	2
		100909	2	88713	1	48431	2	117281	2	53067	2	56487	2
		90209	1	88688	1	48239	2	103473	2	52799	2	55753	2
		90193	1	88659	1	47459	2	90209	1	51045	2	55550	2
		90112	1	82919	1	47353	2	90123	1	50939	2	55326	2
		89837	1	82754	1	47220	2	90002	1	50249	2	54980	2
		89028	1	82185	1	46579	2	89009	1	50156	2	54648	2
		88697	1	82061	1	103575	2	88723	1	50104	2	54534	2
		82754	1	81811	1	101912	2	82771	1	49493	2	52833	2
		82671	1	81665	1	101898	2	82708	1	49464	2	51445	2
		82109	1	81324	1	101278	2	82153	1	49313	2	51045	2
		82061	1	81321	1	90229	1	82109	1	48652	2	50630	2
		81995	1	75704	1	89837	1	81665	1	48592	2	50129	2
		81901	1	75399	1	82708	1	81660	1	48350	2	49764	2
		81837	1	75011	1	82199	1	81653	1	48097	2	49599	2
		81631	1	74924	1	82171	1	81573	1	48065	2	49464	2
		81383	1	74650	1	82109	1	81531	1	47836	2	48366	2
		81296	1	69848	1	81665	1	81324	1	47266	2	47943	2
		75712	1	69687	1	81660	1	75708	1	47095	2	47370	2
		75304	1	64593	1	81653	1	75632	1	46934	2	141571	2
		69687	1	64076	1	81383	1	74924	1	101967	2	103657	2
		69645	1	58113	1	81343	1	69979	1	101278	2	103481	2
		69318	1	58104	1	75632	1	69593	1	82199	1	101912	2
		69179	1	58010	1	75553	1	69304	1	82185	1	101898	2
		64356	1	58002	1	75399	1	68906	1	82171	1	90250	1
		63712	1	57959	1	75011	1	64593	1	81923	1	90188	1
		63501	1	57924	1	74924	1	64356	1	81901	1	89837	1
		63393	1	57756	1	74788	1	64153	1	81660	1	89372	1
		58113	1	57716	1	69989	1	63570	1	81653	1	88697	1
		58100	1	57586	1	69322	1	58100	1	81631	1	82931	1
		58050	1	57492	1	68993	1	58050	1	81606	1	82754	1
		58038	1	57362	1	64593	1	58038	1	81514	1	82185	1
		58022	1	57302	1	63829	1	58022	1	81431	1	82061	1
		57953	1	56988	1	63763	1	58010	1	81338	1	81995	1
		57756	1	56491	1	63451	1	57716	1	81327	1	81698	1
		57586	1	56487	1	58104	1	57610	1	75712	1	81660	1
		57440	1	56300	1	58002	1	57414	1	75632	1	81653	1
		56988	1	56204	1	57863	1	57283	1	75217	1	81606	1
		56854	1	56104	1	57850	1	56784	1	75011	1	81415	1
		56672	1	55753	1	57774	1	56487	1	74650	1	81338	1
		56534	1	55550	1	57716	1	56399	1	69989	1	81333	1
		56496	1	55277	1	57630	1	56276	1	69979	1	81327	1
		56276	1	55144	1	57625	1	56204	1	69340	1	81324	1
		56176	1	55073	1	57610	1	56176	1	69322	1	81296	1
		55931	1	55048	1	57552	1	56091	1	69304	1	75712	1
		55874	1	55040	1	57501	1	56003	1	64593	1	75704	1
		55781	1	54919	1	57492	1	55874	1	64586	1	74924	1
		55753	1	54862	1	57262	1	55729	1	64268	1	74650	1
		55666	1	54849	1	56968	1	55144	1	63829	1	69989	1
		55550	1	54511	1	56502	1	55073	1	63570	1	69979	1
		55486	1	54171	1	56276	1	55060	1	58113	1	69687	1
		55424	1	54160	1	55781	1	54984	1	57829	1	69322	1
		55282	1	53756	1	55753	1	54919	1	57802	1	69318	1
		55277	1	53697	1	55711	1	54843	1	57783	1	64356	1
		55103	1	53254	1	55666	1	54768	1	57610	1	64268	1
		55073	1	53067	1	55658	1	54695	1	57586	1	63411	1
		55060	1	52799	1	55205	1	54686	1	57362	1	63380	1
		55008	1	52266	1	55040	1	54665	1	56988	1	58026	1
		54897	1	52087	1	55031	1	54518	1	56954	1	58010	1
		54768	1	52047	1	55008	1	54511	1	56784	1	57959	1
		54747	1	52029	1	54826	1	54495	1	56712	1	57953	1
		54695	1	51971	1	54791	1	54452	1	56574	1	57938	1
		54631	1	51905	1	54556	1	54427	1	56542	1	57924	1
		54197	1	51395	1	54534	1	54292	1	56104	1	57863	1
		53920	1	51126	1	54373	1	54211	1	56053	1	57756	1
		53901	1	51011	1	54364	1	54189	1	56047	1	57630	1
		53732	1	50993	1	54211	1	54160	1	55931	1	57625	1
		53697	1	50985	1	54171	1	54001	1	55920	1	57567	1
		53649	1	50939	1	53822	1	53927	1	55874	1	57283	1
		53254	1	50923	1	53720	1	53822	1	55811	1	57262	1
		53187	1	50891	1	53383	1	53474	1	55781	1	57256	1
		52972	1	50630	1	53328	1	53335	1	55753	1	56935	1
		52799	1	50370	1	52913	1	53167	1	55681	1	56496	1
		52743	1	50353	1	52833	1	52283	1	55550	1	56276	1
		52418	1	50249	1	52777	1	52151	1	55159	1	56204	1
		52374	1	50242	1	52499	1	52113	1	55120	1	56053	1
		52129	1	50199	1	52113	1	52087	1	55035	1	56042	1
		52087	1	50156	1	52087	1	52075	1	54909	1	55961	1
		52025	1	50129	1	51905	1	52025	1	54849	1	55957	1
		51735	1	49879	1	51604	1	51971	1	54826	1	55729	1
		51695	1	49758	1	51126	1	51316	1	54814	1	55347	1
		51445	1	49723	1	51101	1	51206	1	54810	1	55186	1
		51430	1	49562	1	51092	1	51161	1	54575	1	55159	1
		51126	1	49452	1	51011	1	50985	1	54511	1	55048	1
		50974	1	49410	1	51004	1	50969	1	54452	1	54919	1
		50969	1	49354	1	50960	1	50965	1	53748	1	54897	1
		50960	1	49299	1	50939	1	50952	1	53738	1	54849	1
		50952	1	48652	1	50923	1	50939	1	53187	1	54695	1
		50916	1	48557	1	50911	1	50891	1	52980	1	54631	1
		50800	1	48508	1	50891	1	50630	1	52954	1	54518	1
		50630	1	48435	1	50800	1	50465	1	52949	1	54511	1
		50405	1	48340	1	50784	1	50447	1	52935	1	54427	1
		50370	1	47923	1	50630	1	49879	1	52490	1	54368	1
		50242	1	47895	1	50370	1	49842	1	52374	1	54211	1
		50199	1	47819	1	50353	1	49503	1	52200	1	54171	1
		50122	1	47769	1	50199	1	49478	1	52156	1	54160	1
		49758	1	47762	1	50182	1	49452	1	52129	1	53901	1
		49503	1	47446	1	49879	1	48695	1	52113	1	53822	1
		49478	1	47220	1	49842	1	48464	1	52096	1	53784	1
		49452	1	47162	1	49742	1	48439	1	52029	1	53738	1
		49410	1	47095	1	49723	1	48340	1	51735	1	53720	1
		49299	1	47031	1	49599	1	48092	1	51679	1	53328	1
		48678	1	46894	1	49594	1	48029	1	51649	1	53187	1
		48557	1	46774	1	49562	1	47874	1	51621	1	53098	1
		48552	1	46609	1	49478	1	47741	1	51604	1	52980	1
		48484	1	46548	1	49447	1	47459	1	51445	1	52821	1
		48431	1	161266	1	49417	1	47413	1	51283	1	52768	1
		48350	1	161111	1	49410	1	47240	1	51126	1	52743	1
		48340	1	160481	1	49348	1	47162	1	51120	1	52374	1
		48334	1	158702	1	49313	1	47157	1	51011	1	52317	1
		48239	1	144292	1	48508	1	47113	1	50993	1	52266	1
		48097	1	144232	1	48464	1	46955	1	50985	1	52200	1
		48034	1	141072	1	48439	1	46911	1	50952	1	52151	1
		47986	1	140864	1	48366	1	46579	1	50923	1	52113	1
		47923	1	118359	1	48350	1	160515	1	50911	1	52075	1
		47672	1	117289	1	48208	1	158235	1	50715	1	51695	1
		47661	1	117074	1	48201	1	144074	1	50615	1	51344	1
		47648	1	116907	1	48179	1	143791	1	50494	1	51316	1
		47616	1	116846	1	47986	1	140864	1	50447	1	51230	1
		47587	1	116842	1	47836	1	140718	1	50370	1	51206	1
		47459	1	111418	1	47781	1	117289	1	50242	1	51197	1
		47454	1	111331	1	47686	1	111479	1	49599	1	50989	1
		47323	1	111126	1	47661	1	111347	1	49478	1	50960	1
		47031	1	110221	1	47616	1	111331	1	49452	1	50952	1
		46988	1	109993	1	47396	1	110221	1	49410	1	50939	1
		46915	1	109885	1	47391	1	110035	1	49354	1	50911	1
		46911	1	109880	1	47072	1	109775	1	49309	1	50814	1
		46906	1	109843	1	47005	1	103652	1	48695	1	50677	1
		161084	1	103652	1	46938	1	103575	1	48678	1	50486	1
		161065	1	103575	1	46934	1	103506	1	48479	1	50249	1
		159034	1	103506	1	46915	1	101912	1	48445	1	50199	1
		158457	1	103473	1	46785	1	101898	1	48239	1	50084	1
		142921	1	102114	1	46774	1	101288	1	47986	1	49879	1
		141673	1	101904	1	46767	1	101278	1	47954	1	49758	1
		141072	1	101278	1	160631	1	100909	1	47943	1	49723	1
		140860	1	100950	1	158568	1			47802	1	49493	1
		118116	1			158430	1			47769	1	49478	1
		117839	1			143791	1			47729	1	49452	1
		117773	1			141673	1			47686	1	49354	1
		117281	1			141072	1			47616	1	49319	1
		111423	1			140996	1			47413	1	48695	1
		111418	1			140860	1			47364	1	48657	1
		111331	1			140566	1			47220	1	48592	1
		110296	1			118370	1			47113	1	48552	1
		110221	1			117839	1			47090	1	48340	1
		109604	1			116820	1			47060	1	48264	1
		103647	1			111331	1			161270	1	48239	1
		103473	1			110069	1			161256	1	48225	1
		101908	1			109885	1			161084	1	48201	1
		101278	1			109880	1			160887	1	48097	1
		101238	1			103657	1			160459	1	48034	1
						103506	1			160355	1	47973	1
						103025	1			158702	1	47762	1
						101908	1			158553	1	47616	1
						101576	1			158430	1	47391	1
						100939	1			143503	1	47336	1
						100909	1			141571	1	47323	1
						100895	1			141072	1	47220	1
										140996	1	47212	1
										140864	1	47095	1
										140111	1	46988	1
										118116	1	46955	1
										117839	1	46934	1
										117289	1	46785	1
										117074	1	160459	1
										116922	1	158553	1
										111418	1	158235	1
										111347	1	144284	1
										111331	1	143575	1
										110296	1	141072	1
										109993	1	140959	1
										109885	1	140864	1
										109880	1	140741	1
										103575	1	117839	1
										103506	1	117289	1
										103501	1	117074	1
										103243	1	116846	1
										101908	1	111474	1
										101447	1	111352	1
										101288	1	111331	1
										100939	1	111126	1
										100895	1	110710	1
												109885	1
												109880	1
												109736	1
												109635	1
												103652	1
												103637	1
												103473	1
												102405	1
												101690	1
												101112	1
												100934	1

## Sheet: S5C-structuraldomain
Table S5C- Species-unique domain architectures
Unique fold combinations (not explained by domain tethering or repeat)
GO ID and descriptions of each domains are separated by symbol ‘;’
Protein RefSeq ID	Species	Protein length (aa)	Protein description	Structural domain architecture	Domain architecture as defined by description	Fold architecture	Supported by functional domain association	GO term	Domain function	Function
XP_010589632.1	L. africana	556	complement component C8 alpha chain	57184_82895_57424	Growth_factor_receptor_domain~TSP-1_type_1_repeat~LDL_receptor-like_module	57015_82894_57423		57184-GO:0001558;82895-GO:0006954;57424-GO:0006909	regulation_of_cell_growth;inflammatory_response;phagocytosis	response mediated regulation
XP_010595837.1	L. africana	501	GDP-mannose 4,6 dehydratase isoform X1	51735_54747_46906	NAD(P)-binding_Rossmann-fold_domains~Ribosomal_L11/L12e_N-terminal_domain~Ribosomal_protein_L11,_C-terminal_domain	51734_54746_46688	yes	51735-GO:0044550;54747-GO:0006412;46906-GO:0006412	secondary_metabolic_process;translation;translation	information
XP_010600219.1	L. africana	966	cysteine-tRNA ligase, cytoplasmic isoform X1	57586_57586_47616_52374_47323	TNF_receptor-like~TNF_receptor-like~GST_C-terminal_domain-like~Nucleotidylyl_transferase~Anticodon-binding_domain_of_a_subclass_of_class_I_aminoacyl-tRNA_synthetases	57585_57585_47615_52373_47322		57586-GO:0002376;57586-GO:0002376;47616-GO:0055114;52374-GO:0009058;47323-GO:0006418	immune_system_process;immune_system_process;oxidation_reduction_process;biosynthetic_process;tRNA_aminoacylation_for_protein_translation	immune process
XP_023397832.1	L. africana	304	uncharacterized protein LOC111748955	47836_47943_50122	Retroviral_matrix_proteins~Retrovirus_capsid_protein,_N-terminal_core_domain~DNA-binding_domain_of_retroviral_integrase	47835_47942_50036		47836-GO:0016032;47943-GO:0016032;50122-GO:0015074	viral_process;viral_process;DNA_integration	DNA intergration
XP_023404385.1	L. africana	372	endogenous retrovirus group K member 113 Gag polyprotein-like isoform X1	47836_47943_50122	Retroviral_matrix_proteins~Retrovirus_capsid_protein,_N-terminal_core_domain~DNA-binding_domain_of_retroviral_integrase	47835_47942_50036		47836-GO:0016032;47943-GO:0016032;50122-GO:0015074	viral_process;viral_process;DNA_integration	DNA intergration
XP_004374328.1	T. manatus	866	rho GTPase-activating protein 27	50044_50998_51045_50729_48350	SH3-domain~Quinoprotein_alcohol_dehydrogenase-like~WW_domain~PH_domain-like~GTPase_activation_domain,_GAP	50036_50997_51044_50728_48349		50044-GO:0051017;50998-GO:0055114;51045-GO:1900049;50729-GO:0097190;48350-GO:0007165	actin_filament_bundle_assembly;oxidation_reduction_process;regulation_of_histone_exchange;apoptotic_signaling_pathway;signal_transduction	regulation
XP_004378456.1	T. manatus	2802	fibrillin-3	57581_57581_57196_57196_57184_57581_57196_57196_57196_57581_57581_57184_57184_57184_57184_57581_57196_57581_57196_57196_57184_57184_57581_57184_57196_57196_57581_57184_57184_57184	TB_module/8-cys_domain~TB_module/8-cys_domain~EGF/Laminin~EGF/Laminin~Growth_factor_receptor_domain~TB_module/8-cys_domain~EGF/Laminin~EGF/Laminin~EGF/Laminin~TB_module/8-cys_domain~TB_module/8-cys_domain~Growth_factor_receptor_domain~Growth_factor_receptor_domain~Growth_factor_receptor_domain~Growth_factor_receptor_domain~TB_module/8-cys_domain~EGF/Laminin~TB_module/8-cys_domain~EGF/Laminin~EGF/…	57580_57580_57015_57015_57015_57580_57015_57015_57015_57580_57580_57015_57015_57015_57015_57580_57015_57580_57015_57015_57015_57015_57580_57015_57015_57015_57580_57015_57015_57015	yes	57581-GO:0033627;57581-GO:0033627;57196-GO:0007155;57196-GO:0007155;57184-GO:0001558;57581-GO:0033627;57196-GO:0007155;57196-GO:0007155;57196-GO:0007155;57581-GO:0033627;57581-GO:0033627;57184-GO:0001558;57184-GO:0001558;57184-GO:0001558;57184-GO:0001558;57581-GO:0033627;57196-GO:0007155;57581-GO:0033627;57196-GO:0007155;57196-GO:0007155;57184-GO:0001558;57184-GO:0001558;57581-GO:0033627;57184-GO…	cell_adhesion_mediated_by_integrin;cell_adhesion_mediated_by_integrin;cell_adhesion;cell_adhesion;regulation_of_cell_growth;cell_adhesion_mediated_by_integrin;cell_adhesion;cell_adhesion;cell_adhesion;cell_adhesion_mediated_by_integrin;cell_adhesion_mediated_by_integrin;regulation_of_cell_growth;regulation_of_cell_growth;regulation_of_cell_growth;regulation_of_cell_growth;cell_adhesion_mediated_b…	cell adhesion and growth regulation
XP_004384973.1	T. manatus	1289	SH3 domain and tetratricopeptide repeat-containing protein 2 isoform X1	50044_50044_48452_48371_48452_48452	SH3-domain~SH3-domain~TPR-like~ARM_repeat~TPR-like~TPR-like	50036_50036_48370_48370_48370_48370		50044-GO:0051017;50044-GO:0051017;48452-GO:0015031;48371-GO:0051028;48452-GO:0015031;48452-GO:0015031	actin_filament_bundle_assembly;actin_filament_bundle_assembly;protein_transport;mRNA_transport;protein_transport;protein_transport	intracellular process
XP_023587211.1	T. manatus	427	protein transport protein Sec23A	81995_82919_81811_82754	beta-sandwich_domain_of_Sec23/24~Zn-finger_domain_of_Sec23/24~Helical_domain_of_Sec23/24~C-terminal,_gelsolin-like_domain_of_Sec23/24	49379_57769_47932_55752	yes	81995-GO:0015031;82919-GO:0006886;81811-GO:0015031;82754-GO:0015031	protein_transport;intracellular_protein_transport;protein_transport;protein_transport	protein transport
XP_023588852.1	T. manatus	841	proto-oncogene vav	47576_50729_55550_50044	Calponin-homology_domain,_CH-domain~PH_domain-like~SH2_domain~SH3-domain	47575_50728_55549_50036		47576-GO:0007049;50729-GO:0097190;55550-GO:0023051;50044-GO:0051017	cell_cycle;apoptotic_signaling_pathway;regulation_of_signaling;actin_filament_bundle_assembly	signal transduction
XP_023598890.1	T. manatus	508	plasma protease C1 inhibitor	81995_56574	beta-sandwich_domain_of_Sec23/24~Serpins	49379_56573		81995-GO:0015031;56574-GO:0043066	protein_transport;negative_regulation_of_apoptotic_process	intracellular process
XP_007937883.1	O. afer	1170	PREDICTED: matrix metalloproteinase-25	55486_50923_55486_50923	Metalloproteases_("zincins"),_catalytic_domain~Hemopexin-like_domain~Metalloproteases_("zincins"),_catalytic_domain~Hemopexin-like_domain	55485_50922_55485_50922		55486-GO:0007155;50923-GO:0006508;55486-GO:0007155;50923-GO:0006508	cell_adhesion;proteolysis;cell_adhesion;proteolysis	cell adhesion
XP_007941336.1	O. afer	215	PREDICTED: ADP-ribosylation factor GTPase-activating protein AGD3	47072_57863	Cysteine_alpha-hairpin_motif~ArfGap/RecO-like_zinc_finger	47071_57862		47072-GO:0006825;57863-GO:0006281	copper_ion_transport;DNA_repair	intracellular process
XP_007942189.1	O. afer	938	PREDICTED: uncharacterized protein LOC103199669	53098_49830_58069	Ribonuclease_H-like~ENV_polyprotein,_receptor-binding_domain~Virus_ectodomain	53066_49829_58063	yes	53098-GO:0006139;49830-GO:0019058;58069-GO:0000768	nucleobase_containing_compound_metabolic_process;viral_life_cycle;syncytium_formation_by_plasma_membrane_fusion	metabolism and extracellular process
XP_007944220.1	O. afer	1191	PREDICTED: uncharacterized protein LOC103201350	56672_53098_49830_58069	DNA/RNA_polymerases~Ribonuclease_H-like~ENV_polyprotein,_receptor-binding_domain~Virus_ectodomain	56671_53066_49829_58063	yes	56672-GO:0019079;53098-GO:0006139;49830-GO:0019058;58069-GO:0000768	viral_genome_replication;nucleobase_containing_compound_metabolic_process;viral_life_cycle;syncytium_formation_by_plasma_membrane_fusion	metabolism and extracellular process
XP_007943863.1	O. afer	486	PREDICTED: meprin A subunit beta	49599_55486_49599	TRAF_domain-like~Metalloproteases_("zincins"),_catalytic_domain~TRAF_domain-like	49598_55485_49598		49599-GO:0016567;55486-GO:0007155;49599-GO:0016567	protein_ubiquitination;cell_adhesion;protein_ubiquitination	intracellular process
XP_007947194.1	O. afer	518	PREDICTED: neuroplastin	116820_48726_48726_48726	Rps17e-like~Immunoglobulin~Immunoglobulin~Immunoglobulin	46688_48725_48725_48725		116820-GO:0006412;48726-GO:0003407;48726-GO:0003407;48726-GO:0003407	translation;neural_retina_development;neural_retina_development;neural_retina_development	developmental process
XP_007949871.1	O. afer	774	PREDICTED: mRNA cap guanine-N7 methyltransferase	53335_47943	S-adenosyl-L-methionine-dependent_methyltransferases~Retrovirus_capsid_protein,_N-terminal_core_domain	53334_47942	yes	53335-GO:0051726;47943-GO:0016032	regulation_of_cell_cycle;viral_process	regulation
XP_007951484.1	O. afer	623	PREDICTED: spermatogenesis- and oogenesis-specific basic helix-loop-helix-containing protein 2-like	90257_47459	Myosin_rod_fragments~HLH,_helix-loop-helix_DNA-binding_domain	57943_47458		90257-GO:0046034;47459-GO:0009648	ATP_metabolic_process;response_to_light_stimulus	response mediated intracelluar process
XP_007951905.1	O. afer	2720	PREDICTED: fibrillin-3	57581_57581_57184_57581_57184_57581_57581_57184_57184_57184_57184_57581_57196_57581_57196_57196_57184_57196_57196_57581_57184_57184_57581_57196_57196_57184_57184	TB_module/8-cys_domain~TB_module/8-cys_domain~Growth_factor_receptor_domain~TB_module/8-cys_domain~Growth_factor_receptor_domain~TB_module/8-cys_domain~TB_module/8-cys_domain~Growth_factor_receptor_domain~Growth_factor_receptor_domain~Growth_factor_receptor_domain~Growth_factor_receptor_domain~TB_module/8-cys_domain~EGF/Laminin~TB_module/8-cys_domain~EGF/Laminin~EGF/Laminin~Growth_factor_receptor…	57580_57580_57015_57580_57015_57580_57580_57015_57015_57015_57015_57580_57015_57580_57015_57015_57015_57015_57015_57580_57015_57015_57580_57015_57015_57015_57015	yes	57581-GO:0033627;57581-GO:0033627;57184-GO:0001558;57581-GO:0033627;57184-GO:0001558;57581-GO:0033627;57581-GO:0033627;57184-GO:0001558;57184-GO:0001558;57184-GO:0001558;57184-GO:0001558;57581-GO:0033627;57196-GO:0007155;57581-GO:0033627;57196-GO:0007155;57196-GO:0007155;57184-GO:0001558;57196-GO:0007155;57196-GO:0007155;57581-GO:0033627;57184-GO:0001558;57184-GO:0001558;57581-GO:0033627;57196-GO…	cell_adhesion_mediated_by_integrin;cell_adhesion_mediated_by_integrin;regulation_of_cell_growth;cell_adhesion_mediated_by_integrin;regulation_of_cell_growth;cell_adhesion_mediated_by_integrin;cell_adhesion_mediated_by_integrin;regulation_of_cell_growth;regulation_of_cell_growth;regulation_of_cell_growth;regulation_of_cell_growth;cell_adhesion_mediated_by_integrin;cell_adhesion;cell_adhesion_media…	cell adhesion and growth regulation
XP_007951915.1	O. afer	313	PREDICTED: olfactory receptor 2Z1	81321_109640	Family_A_G_protein-coupled_receptor-like~KRAB_domain_(Kruppel-associated_box)	81322_109639		81321-GO:0006875;109640-GO:0006355	metal_ion_homeostasis;regulation_of_transcription_DNA_templated	regulation
XP_007952086.1	O. afer	453	PREDICTED: olfactory receptor 9I1	81321_53822	Family_A_G_protein-coupled_receptor-like~Periplasmic_binding_protein-like_I	81322_53821		81321-GO:0006875;53822-GO:0006355	metal_ion_homeostasis;regulation_of_transcription_DNA_templated	regulation
XP_007954739.1	O. afer	551	PREDICTED: olfactory receptor 2J3-like	81321_47943	Family_A_G_protein-coupled_receptor-like~Retrovirus_capsid_protein,_N-terminal_core_domain	81322_47942	yes	81321-GO:0006875;47943-GO:0016032	metal_ion_homeostasis;viral_process	regulation
XP_007956379.1	O. afer	847	PREDICTED: zinc finger protein 345-like	74650_109640_57667_57667_57667_57667_57667_57667_57667_57667_57667_57667_57667	Galactose_mutarotase-like~KRAB_domain_(Kruppel-associated_box)~beta-beta-alpha_zinc_fingers~beta-beta-alpha_zinc_fingers~beta-beta-alpha_zinc_fingers~beta-beta-alpha_zinc_fingers~beta-beta-alpha_zinc_fingers~beta-beta-alpha_zinc_fingers~beta-beta-alpha_zinc_fingers~beta-beta-alpha_zinc_fingers~beta-beta-alpha_zinc_fingers~beta-beta-alpha_zinc_fingers~beta-beta-alpha_zinc_fingers	49993_109639_57666_57666_57666_57666_57666_57666_57666_57666_57666_57666_57666		74650-GO:0005975;109640-GO:0006355;57667-GO:0006355;57667-GO:0006355;57667-GO:0006355;57667-GO:0006355;57667-GO:0006355;57667-GO:0006355;57667-GO:0006355;57667-GO:0006355;57667-GO:0006355;57667-GO:0006355;57667-GO:0006355	carbohydrate_metabolic_process;regulation_of_transcription_DNA_templated;regulation_of_transcription_DNA_templated;regulation_of_transcription_DNA_templated;regulation_of_transcription_DNA_templated;regulation_of_transcription_DNA_templated;regulation_of_transcription_DNA_templated;regulation_of_transcription_DNA_templated;regulation_of_transcription_DNA_templated;regulation_of_transcription_DNA_…	metabolism and transcription regulation
XP_007956759.1	O. afer	908	PREDICTED: zinc finger BED domain-containing protein 1-like	57667_140996_53098_51735	beta-beta-alpha_zinc_fingers~Hermes_dimerisation_domain~Ribonuclease_H-like~NAD(P)-binding_Rossmann-fold_domains	57666_140995_53066_51734	yes	57667-GO:0006355;140996-GO:0015074;53098-GO:0006139;51735-GO:0044550	regulation_of_transcription_DNA_templated;DNA_integration;nucleobase_containing_compound_metabolic_process;secondary_metabolic_process	regulation and intracellular process
XP_007957314.1	O. afer	520	PREDICTED: uncharacterized protein LOC103213290	46689_46689_48726_48726	Homeodomain-like~Homeodomain-like~Immunoglobulin~Immunoglobulin	46688_46688_48725_48725	yes	46689-GO:0006355;46689-GO:0006355;48726-GO:0003407;48726-GO:0003407	regulation_of_transcription_DNA_templated;regulation_of_transcription_DNA_templated;neural_retina_development;neural_retina_development	regulation of intracellular process
XP_007957574.1	O. afer	4487	PREDICTED: ankyrin-3	140860_48403_48403_47986	Pseudo_ankyrin_repeat-like~Ankyrin_repeat~Ankyrin_repeat~DEATH_domain	48370_74651_74651_47985		48403-GO:0000083;48403-GO:0000083;47986-GO:0042981	regulation_of_transcription_involved_in_G1/S_transition_of_mitotic_cell_cycle;regulation_of_transcription_involved_in_G1/S_transition_of_mitotic_cell_cycle;regulation_of_apoptotic_process	regulation of intracellular process
XP_006832100.1	C. asiatica	1394	PREDICTED: probable phospholipid-transporting ATPase IB-like	81665_81653_56784_81660_48366	Calcium_ATPase,_transmembrane_domain_M~Calcium_ATPase,_transduction_domain_A~HAD-like~Metal_cation-transporting_ATPase,_ATP-binding_domain_N~Ras_GEF	81666_51181_56783_81661_48365	yes	81665-GO:0006816;81653-GO:0006816;56784-GO:0008152;81660-GO:0006816;48366-GO:0043087	calcium_ion_transport;calcium_ion_transport;metabolic_process;calcium_ion_transport;regulation_of_hydrolase_activity	signal transduction
XP_006835069.1	C. asiatica	816	PREDICTED: proprotein convertase subtilisin/kexin type 5	57184_57184_57184_57184_109640	Growth_factor_receptor_domain~Growth_factor_receptor_domain~Growth_factor_receptor_domain~Growth_factor_receptor_domain~KRAB_domain_(Kruppel-associated_box)	57015_57015_57015_57015_109639	yes	57184-GO:0001558;57184-GO:0001558;57184-GO:0001558;57184-GO:0001558;109640-GO:0006355	regulation_of_cell_growth;regulation_of_cell_growth;regulation_of_cell_growth;regulation_of_cell_growth;regulation_of_transcription_DNA_templated	regulation
XP_006835617.1	C. asiatica	2543	PREDICTED: telomerase protein component 1	140864_52540_50978_117289_50978_50998	TROVE_domain-like~P-loop_containing_nucleoside_triphosphate_hydrolases~WD40_repeat-like~Nucleoporin_domain~WD40_repeat-like~Quinoprotein_alcohol_dehydrogenase-like	48370_52539_50964_50964_50964_50997		140864-GO:0030030;52540-GO:0006810;50978-GO:1902580;117289-GO:0051028;50978-GO:1902580;50998-GO:0055114	cell_projection_organization;transport;cellular_localization;mRNA_transport;cellular_localization;oxidation_reduction_process	intracellular process
XP_006860608.1	C. asiatica	420	PREDICTED: HLA class II histocompatibility antigen, DO beta chain-like	90123_54452_48726	ABC_transporter_transmembrane_region~MHC_antigen-recognition_domain~Immunoglobulin	90122_54451_48725		90123-GO:0055085;54452-GO:0006955;48726-GO:0003407	transmembrane_transport;immune_response;neural_retina_development	intra and extracellular process
XP_006862638.1	C. asiatica	393	PREDICTED: RWD domain-containing protein 2B	47113_54495	Histone-fold~UBC-like	47112_54494		47113-GO:0031497;54495-GO:0000280	nucleosome_organization;nuclear_division	regulation of intracellular process
XP_006865341.1	C. asiatica	662	PREDICTED: transmembrane protease serine 6	82671_49854_49854_50494	SEA_domain~Spermadhesin,_CUB_domain~Spermadhesin,_CUB_domain~Trypsin-like_serine_proteases	54861_49853_49853_50493		82671-GO:0050680;49854-GO:0001525;49854-GO:0001525;50494-GO:0006508	negative_regulation_of_epithelial_cell_proliferation;angiogenesis;angiogenesis;proteolysis	intra and extracellular process
XP_006865560.1	C. asiatica	551	PREDICTED: 2'-5'-oligoadenylate synthase-like protein 2-like	81631_81301_81631_54236_54236	PAP/OAS1_substrate-binding_domain~Nucleotidyltransferase~PAP/OAS1_substrate-binding_domain~Ubiquitin-like~Ubiquitin-like	81632_81302_81632_54235_54235		81631-GO:0006955;81301-GO:0006281;81631-GO:0006955;54236-GO:0034766;54236-GO:0034766	immune_response;DNA_repair;immune_response;negative_regulation_of_ion_transport;negative_regulation_of_ion_transport	immune response
XP_006868715.1	C. asiatica	281	PREDICTED: uncharacterized protein LOC102823990	51316_47459	Mss4-like~HLH,_helix-loop-helix_DNA-binding_domain	51315_47458	yes	51316-GO:0030091;47459-GO:0009648	protein_repair;response_to_light_stimulus	response mediated regulation
XP_006868773.1	C. asiatica	1310	PREDICTED: uncharacterized protein LOC102833547	47943_47836_47943_56672_53098	Retrovirus_capsid_protein,_N-terminal_core_domain~Retroviral_matrix_proteins~Retrovirus_capsid_protein,_N-terminal_core_domain~DNA/RNA_polymerases~Ribonuclease_H-like	47942_47835_47942_56671_53066	yes	47943-GO:0016032;47836-GO:0016032;47943-GO:0016032;56672-GO:0019079;53098-GO:0006139	viral_process;viral_process;viral_process;viral_genome_replication;nucleobase_containing_compound_metabolic_process	information
XP_006871085.1	C. asiatica	498	PREDICTED: olfactory receptor 8B3-like	48366_81321	Ras_GEF~Family_A_G_protein-coupled_receptor-like	48365_81322		48366-GO:0043087;81321-GO:0006875	regulation_of_hydrolase_activity;metal_ion_homeostasis	regulation
XP_006871545.1	C. asiatica	564	PREDICTED: carcinoembryonic antigen-related cell adhesion molecule 16	50978_48726_48726_48726_48726	WD40_repeat-like~Immunoglobulin~Immunoglobulin~Immunoglobulin~Immunoglobulin	50964_48725_48725_48725_48725		50978-GO:1902580;48726-GO:0003407;48726-GO:0003407;48726-GO:0003407;48726-GO:0003407	cellular_localization;neural_retina_development;neural_retina_development;neural_retina_development;neural_retina_development	developmental process
XP_006871548.1	C. asiatica	384	PREDICTED: carcinoembryonic antigen-related cell adhesion molecule 16-like	54686_48726_48726	Ribosomal_protein_L16p/L10e~Immunoglobulin~Immunoglobulin	54664_48725_48725		54686-GO:0006412;48726-GO:0003407;48726-GO:0003407	translation;neural_retina_development;neural_retina_development	developmental process
XP_006871651.1	C. asiatica	526	PREDICTED: ras association domain-containing protein 6	54843_54236	Ribosomal_protein_L22~Ubiquitin-like	54842_54235	yes	54843-GO:0006412;54236-GO:0034766	translation;negative_regulation_of_ion_transport	regulation and information
XP_006872108.1	C. asiatica	474	PREDICTED: uridine phosphorylase 2	53167_47943_56672	Purine_and_uridine_phosphorylases~Retrovirus_capsid_protein,_N-terminal_core_domain~DNA/RNA_polymerases	53162_47942_56671		53167-GO:0006139;47943-GO:0016032;56672-GO:0019079	nucleobase_containing_compound_metabolic_process;viral_process;viral_genome_replication	metabolism and information
XP_006872714.1	C. asiatica	517	PREDICTED: nucleoside diphosphate kinase 7	54919_144074_54919	Nucleoside_diphosphate_kinase,_NDK~E2F-DP_heterodimerization_region~Nucleoside_diphosphate_kinase,_NDK	54861_144073_54861		54919-GO:0009142;144074-GO:0007049;54919-GO:0009142	nucleoside_phosphate_metabolic_process;cell_cycle;nucleoside_phosphate_metabolic_process	metabolism
XP_006873596.1	C. asiatica	1958	PREDICTED: echinoderm microtubule-associated protein-like 6	50978_51004_50998_50998_50978_50978	WD40_repeat-like~C-terminal_(heme_d1)_domain_of_cytochrome_cd1-nitrite_reductase~Quinoprotein_alcohol_dehydrogenase-like~Quinoprotein_alcohol_dehydrogenase-like~WD40_repeat-like~WD40_repeat-like	50964_50997_50997_50997_50964_50964		50978-GO:1902580;51004-GO:0055114;50998-GO:0055114;50998-GO:0055114;50978-GO:1902580;50978-GO:1902580	cellular_localization;oxidation_reduction_process;oxidation_reduction_process;oxidation_reduction_process;cellular_localization;cellular_localization	metabolism
XP_006876276.1	C. asiatica	1742	PREDICTED: leucine-rich repeat and WD repeat-containing protein KIAA1239 homolog	52540_51004_50978_50998	P-loop_containing_nucleoside_triphosphate_hydrolases~C-terminal_(heme_d1)_domain_of_cytochrome_cd1-nitrite_reductase~WD40_repeat-like~Quinoprotein_alcohol_dehydrogenase-like	52539_50997_50964_50997		52540-GO:0006810;51004-GO:0055114;50978-GO:1902580;50998-GO:0055114	transport;oxidation_reduction_process;cellular_localization;oxidation_reduction_process	metabolism
XP_006877529.1	C. asiatica	503	PREDICTED: olfactory receptor 7G2-like	47836_81321	Retroviral_matrix_proteins~Family_A_G_protein-coupled_receptor-like	47835_81322	yes	47836-GO:0016032;81321-GO:0006875	viral_process;metal_ion_homeostasis	regulation
XP_006877567.1	C. asiatica	553	PREDICTED: zinc finger protein 699-like	54189_109640_57667_57667_57667_57667_57667	Ribosomal_proteins_S24e,_L23_and_L15e~KRAB_domain_(Kruppel-associated_box)~beta-beta-alpha_zinc_fingers~beta-beta-alpha_zinc_fingers~beta-beta-alpha_zinc_fingers~beta-beta-alpha_zinc_fingers~beta-beta-alpha_zinc_fingers	54188_109639_57666_57666_57666_57666_57666		54189-GO:0006412;109640-GO:0006355;57667-GO:0006355;57667-GO:0006355;57667-GO:0006355;57667-GO:0006355;57667-GO:0006355	translation;regulation_of_transcription_DNA_templated;regulation_of_transcription_DNA_templated;regulation_of_transcription_DNA_templated;regulation_of_transcription_DNA_templated;regulation_of_transcription_DNA_templated;regulation_of_transcription_DNA_templated	transcription regulation
XP_006877944.1	C. asiatica	344	PREDICTED: olfactory receptor 7G2-like	52283_81321	Formate/glycerate_dehydrogenase_catalytic_domain-like~Family_A_G_protein-coupled_receptor-like	52171_81322		52283-GO:0048469;81321-GO:0006875	cellular_developmental_process;metal_ion_homeostasis	developmental process
XP_006877952.1	C. asiatica	514	PREDICTED: solute carrier family 22 member 10	47874_103473	Annexin~MFS_general_substrate_transporter	47873_103472		47874-GO:1903708;103473-GO:0042493	regulation_of_hemopoiesis;response_to_chemical	intracellular process
XP_006877995.1	C. asiatica	462	PREDICTED: olfactory receptor 14I1-like	47413_81321	lambda_repressor-like_DNA-binding_domains~Family_A_G_protein-coupled_receptor-like	47412_81322	yes	47413-GO:0006355;81321-GO:0006875	regulation_of_transcription_DNA_templated;metal_ion_homeostasis	regulation
XP_006878691.1	E. edwardii	1352	PREDICTED: PH domain leucine-rich repeat-containing protein phosphatase 2 isoform X1	50729_52058_52047_81606	PH_domain-like~L_domain-like~RNI-like~PP2C-like	50728_52046_52046_81607		50729-GO:0097190;52058-GO:0002253;52047-GO:0009648;81606-GO:0016311	apoptotic_signaling_pathway;immune_response_regulating_signaling_pathway;response_to_light_stimulus;macromolecule_metabolic_process	response mediated regulation
XP_006879899.1	E. edwardii	954	PREDICTED: leptin receptor-like	49265_49265_49265_52490	Fibronectin_type_III~Fibronectin_type_III~Fibronectin_type_III~Tubulin_nucleotide-binding_domain-like	48725_48725_48725_52489		49265-GO:0048468;49265-GO:0048468;49265-GO:0048468;52490-GO:0007017	cellular_developmental_process;cellular_developmental_process;cellular_developmental_process;microtubule_based_process	developmental process
XP_006879905.1	E. edwardii	327	PREDICTED: ubiquitin-conjugating enzyme E2 U	54495_54999	UBC-like~Ribosomal_protein_S10	54494_54861	yes	54495-GO:0000280;54999-GO:0006412	nuclear_division;translation	intracellular process and information
XP_006880204.1	E. edwardii	1153	PREDICTED: inactive carboxypeptidase-like protein X2	47240_49785_53187_49464	Ferritin-like~Galactose-binding_domain-like~Zn-dependent_exopeptidases~Carboxypeptidase_regulatory_domain-like	47239_49784_53162_49451	yes	47240-GO:0009262;49785-GO:0042073;53187-GO:0019538;49464-GO:0016485	carbohydrate_derivative_metabolic_process;intraciliary_transport;protein_metabolic_process;protein_processing	intracellular process
XP_006880450.1	E. edwardii	356	PREDICTED: interleukin-6-like	47266_55315	4-helical_cytokines~L30e-like	47265_55297		47266-GO:0015031;55315-GO:0016072	protein_transport;ncRNA_processing	translation and extracellular process
XP_006881824.1	E. edwardii	1034	PREDICTED: cas scaffolding protein family member 4	56047_50044	Ribosomal_protein_S8~SH3-domain	56046_50036		56047-GO:0006412;50044-GO:0051017	translation;actin_filament_bundle_assembly	intracellular process
XP_006883482.1	E. edwardii	707	PREDICTED: solute carrier organic anion transporter family member 2A1	47240_103473_100895	Ferritin-like~MFS_general_substrate_transporter~Kazal-type_serine_protease_inhibitors	47239_103472_100894		47240-GO:0009262;103473-GO:0042493;100895-GO:0052547	carbohydrate_derivative_metabolic_process;response_to_chemical;regulation_of_hydrolase_activity	intracellular process
XP_006884976.1	E. edwardii	991	PREDICTED: disintegrin and metalloproteinase domain-containing protein 7	50249_55486_57552	Nucleic_acid-binding_proteins~Metalloproteases_("zincins"),_catalytic_domain~Blood_coagulation_inhibitor_(disintegrin)	50198_55485_57551		50249-GO:0006355;55486-GO:0007155;57552-GO:0032259	regulation_of_transcription_DNA_templated;cell_adhesion;methylation	regulation, intra and extracellular process
XP_006885712.1	E. edwardii	488	PREDICTED: tripartite motif-containing protein 6-like	57850_57845_103657_49899	RING/U-box~B-box_zinc-binding_domain~BAR/IMD_domain-like~Concanavalin_A-like_lectins/glucanases	57849_57844_116747_49898		57850-GO:0043065;57845-GO:0007049;103657-GO:0006897;49899-GO:0071554	positive_regulation_of_apoptotic_process;cell_cycle;endocytosis;cell_wall_organization_or_biogenesis	intra and extracellular process
XP_006886030.1	E. edwardii	562	PREDICTED: homer protein homolog 3	50104_50729	Translation_proteins_SH3-like_domain~PH_domain-like	50036_50728	yes	50104-GO:0006412;50729-GO:0097190	translation;apoptotic_signaling_pathway	information and signal transduction
XP_006886082.1	E. edwardii	310	PREDICTED: glutamine synthetase-like	47353_51283_55931	Retrovirus_capsid_dimerization_domain-like~dUTPase-like~Glutamine_synthetase/guanido_kinase	47335_51268_55930		47353-GO:0006351;51283-GO:0046080;55931-GO:0006807	transcription_DNA_templated;dUTP_metabolic_process;nitrogen_compound_metabolic_process	intracellular process
XP_006886447.1	E. edwardii	329	PREDICTED: CMRF35-like molecule-like	48726_54236	Immunoglobulin~Ubiquitin-like	48725_54235		48726-GO:0003407;54236-GO:0034766	neural_retina_development;negative_regulation_of_ion_transport	developmental process and homeostasis
XP_006886659.1	E. edwardii	411	PREDICTED: adenylyl cyclase-associated protein 1	69340_101278	C-terminal_domain_of_adenylylcyclase_associated_protein~N-terminal_domain_of_adenylylcyclase_associated_protein,_CAP	51125_101277		69340-GO:0000902;101278-GO:0007010	cell_morphogenesis;cytoskeleton_organization	regulation and metabolism
XP_006887108.1	E. edwardii	167	PREDICTED: microsomal glutathione S-transferase 2	48592_161084	GroEL_equatorial_domain-like~MAPEG_domain-like	48591_161083		48592-GO:0006457;161084-GO:0006691	protein_folding;leukotriene_metabolic_process	intracellular process
XP_006887303.1	E. edwardii	559	PREDICTED: uncharacterized protein LOC102865261	48726_48726_52833_48726	Immunoglobulin~Immunoglobulin~Thioredoxin-like~Immunoglobulin	48725_48725_52832_48725	yes	48726-GO:0003407;48726-GO:0003407;52833-GO:0032386;48726-GO:0003407	neural_retina_development;neural_retina_development;regulation_of_cellular_process;neural_retina_development	developmental process
XP_006887415.1	E. edwardii	579	PREDICTED: stromelysin-2	47090_55486_50923_55159	PGBD-like~Metalloproteases_("zincins"),_catalytic_domain~Hemopexin-like_domain~eIF1-like	47089_55485_50922_55158	yes	47090-GO:0071555;55486-GO:0007155;50923-GO:0006508;55159-GO:0006446	cell_wall_organization;cell_adhesion;proteolysis;regulation_of_translational_initiation	intra and extracellular process
XP_006889653.1	E. edwardii	1648	PREDICTED: superkiller viralicidic activity 2-like 2	52540_158553_47113_52540_52540	P-loop_containing_nucleoside_triphosphate_hydrolases~TAFH_domain-like~Histone-fold~P-loop_containing_nucleoside_triphosphate_hydrolases~P-loop_containing_nucleoside_triphosphate_hydrolases	52539_158552_47112_52539_52539	yes	52540-GO:0006810;158553-GO:0006355;47113-GO:0031497;52540-GO:0006810;52540-GO:0006810	transport;regulation_of_transcription_DNA_templated;nucleosome_organization;transport;transport	regulation
XP_006889833.1	E. edwardii	350	PREDICTED: protein NipSnap homolog 2	50249_54909_54909	Nucleic_acid-binding_proteins~Dimeric_alpha+beta_barrel~Dimeric_alpha+beta_barrel	50198_54861_54861		50249-GO:0006355;54909-GO:0017000;54909-GO:0017000	regulation_of_transcription_DNA_templated;antibiotic_biosynthetic_process;antibiotic_biosynthetic_process	regulation
XP_006893087.1	E. edwardii	336	PREDICTED: F-box/WD repeat-containing protein 12-like	52833_82171	Thioredoxin-like~DPP6_N-terminal_domain-like	52832_50997		52833-GO:0032386;82171-GO:0006508	regulation_of_cellular_process;proteolysis	regulation
XP_006895047.1	E. edwardii	473	PREDICTED: probable G-protein coupled receptor 82	81321_47836	Family_A_G_protein-coupled_receptor-like~Retroviral_matrix_proteins	81322_47835		81321-GO:0006875;47836-GO:0016032	metal_ion_homeostasis;viral_process	regulation
XP_006895247.1	E. edwardii	691	PREDICTED: putative T-complex protein 1 subunit theta-like 1-like	116820_48592_54849_52029	Rps17e-like~GroEL_equatorial_domain-like~GroEL-intermediate_domain_like~GroEL_apical_domain-like	46688_48591_54848_52008		116820-GO:0006412;48592-GO:0006457;54849-GO:0042026;52029-GO:0006457	translation;protein_folding;protein_refolding;protein_folding	protein metabolism
XP_006895725.1	E. edwardii	1942	PREDICTED: ral GTPase-activating protein subunit alpha-2	48371_111347_53067	ARM_repeat~Rap/Ran-GAP~Actin-like_ATPase_domain	48370_111346_53066		48371-GO:0051028;111347-GO:0051056;53067-GO:0008152	mRNA_transport;regulation_of_small_GTPase_mediated_signal_transduction;metabolic_process	metabolism
XP_006896398.1	E. edwardii	2800	PREDICTED: fibrillin-3	57581_57581_57184_57184_57581_57184_57581_57581_57184_57196_57184_57184_57184_57581_57196_57581_57196_57196_57184_57196_57196_57581_57184_57196_57196_57581_57184_57184_57184	TB_module/8-cys_domain~TB_module/8-cys_domain~Growth_factor_receptor_domain~Growth_factor_receptor_domain~TB_module/8-cys_domain~Growth_factor_receptor_domain~TB_module/8-cys_domain~TB_module/8-cys_domain~Growth_factor_receptor_domain~EGF/Laminin~Growth_factor_receptor_domain~Growth_factor_receptor_domain~Growth_factor_receptor_domain~TB_module/8-cys_domain~EGF/Laminin~TB_module/8-cys_domain~EGF/…	57580_57580_57015_57015_57580_57015_57580_57580_57015_57015_57015_57015_57015_57580_57015_57580_57015_57015_57015_57015_57015_57580_57015_57015_57015_57580_57015_57015_57015		57581-GO:0033627;57581-GO:0033627;57184-GO:0001558;57184-GO:0001558;57581-GO:0033627;57184-GO:0001558;57581-GO:0033627;57581-GO:0033627;57184-GO:0001558;57196-GO:0007155;57184-GO:0001558;57184-GO:0001558;57184-GO:0001558;57581-GO:0033627;57196-GO:0007155;57581-GO:0033627;57196-GO:0007155;57196-GO:0007155;57184-GO:0001558;57196-GO:0007155;57196-GO:0007155;57581-GO:0033627;57184-GO:0001558;57196-GO…	cell_adhesion_mediated_by_integrin;cell_adhesion_mediated_by_integrin;regulation_of_cell_growth;regulation_of_cell_growth;cell_adhesion_mediated_by_integrin;regulation_of_cell_growth;cell_adhesion_mediated_by_integrin;cell_adhesion_mediated_by_integrin;regulation_of_cell_growth;cell_adhesion;regulation_of_cell_growth;regulation_of_cell_growth;regulation_of_cell_growth;cell_adhesion_mediated_by_in…	cell adhesion and growth regulation
XP_006896489.1	E. edwardii	307	PREDICTED: heterogeneous nuclear ribonucleoprotein L-like	54999_54928	Ribosomal_protein_S10~RNA-binding_domain,_RBD	54861_54861	yes	54999-GO:0006412;54928-GO:0008380	translation;RNA_processing	information
XP_006896664.1	E. edwardii	242	PREDICTED: cardiotrophin-2-like	116820_47266	Rps17e-like~4-helical_cytokines	46688_47265		116820-GO:0006412;47266-GO:0015031	translation;protein_transport	intra and extracellular process
XP_006897540.1	E. edwardii	938	PREDICTED: ubiquitin carboxyl-terminal hydrolase 7-like	49599_54001_57933	TRAF_domain-like~Cysteine_proteinases~TAZ_domain	49598_54000_57932	yes	49599-GO:0016567;54001-GO:0045862;57933-GO:0006355	protein_ubiquitination;regulation_of_protein_metabolic_process;regulation_of_transcription_DNA_templated	intracellular process
XP_006898603.1	E. edwardii	523	PREDICTED: aquaporin-7	81338_55315	Aquaporin-like~L30e-like	81339_55297		81338-GO:0071241;55315-GO:0016072	cellular_response_to_chemical_stimulus;ncRNA_processing	regulation of response
XP_006898776.1	E. edwardii	129	PREDICTED: seminal plasma protein BSP-30 kDa-like	52540_57440_57440	P-loop_containing_nucleoside_triphosphate_hydrolases~Kringle-like~Kringle-like	52539_57439_57439		52540-GO:0006810;57440-GO:0006508;57440-GO:0006508	transport;proteolysis;proteolysis	extracellular process
XP_006898868.1	E. edwardii	3742	PREDICTED: mucin-16-like	82671_82671_82671_52096_82671_82671_82671_82671_82671_82671_82671_82671_82671_82671_82671_82671_82671	SEA_domain~SEA_domain~SEA_domain~ClpP/crotonase~SEA_domain~SEA_domain~SEA_domain~SEA_domain~SEA_domain~SEA_domain~SEA_domain~SEA_domain~SEA_domain~SEA_domain~SEA_domain~SEA_domain~SEA_domain	54861_54861_54861_52095_54861_54861_54861_54861_54861_54861_54861_54861_54861_54861_54861_54861_54861	yes	82671-GO:0050680;82671-GO:0050680;82671-GO:0050680;52096-GO:0006508;82671-GO:0050680;82671-GO:0050680;82671-GO:0050680;82671-GO:0050680;82671-GO:0050680;82671-GO:0050680;82671-GO:0050680;82671-GO:0050680;82671-GO:0050680;82671-GO:0050680;82671-GO:0050680;82671-GO:0050680;82671-GO:0050680	negative_regulation_of_epithelial_cell_proliferation;negative_regulation_of_epithelial_cell_proliferation;negative_regulation_of_epithelial_cell_proliferation;proteolysis;negative_regulation_of_epithelial_cell_proliferation;negative_regulation_of_epithelial_cell_proliferation;negative_regulation_of_epithelial_cell_proliferation;negative_regulation_of_epithelial_cell_proliferation;negative_regulat…	regulation
XP_006899924.1	E. edwardii	415	PREDICTED: LRRN4 C-terminal-like protein	49265_55120	Fibronectin_type_III~Pseudouridine_synthase	48725_100877		49265-GO:0048468;55120-GO:0042254	cellular_developmental_process;ribonucleoprotein_complex_biogenesis	developmental process
XP_006900882.1	E. edwardii	732	PREDICTED: podocan-like protein 1	53067_52058_52058	Actin-like_ATPase_domain~L_domain-like~L_domain-like	53066_52046_52046		53067-GO:0008152;52058-GO:0002253;52058-GO:0002253	metabolic_process;immune_response_regulating_signaling_pathway;immune_response_regulating_signaling_pathway	response mediated metabolic process
XP_006901678.1	E. edwardii	2103	PREDICTED: polycystic kidney disease protein 1-like 1	49299_49299_49723_56104	PKD_domain~PKD_domain~Lipase/lipooxygenase_domain_(PLAT/LH2_domain)~SAICAR_synthase-like	48725_48725_49722_56103		49299-GO:0030155;49299-GO:0030155;49723-GO:0055114;56104-GO:0006164	regulation_of_cell_adhesion;regulation_of_cell_adhesion;oxidation_reduction_process;purine_nucleotide_biosynthetic_process	regulation
XP_006902111.1	E. edwardii	497	PREDICTED: uncharacterized protein LOC102863233	57829_54928	Zn-binding_ribosomal_proteins~RNA-binding_domain,_RBD	57769_54861	yes	57829-GO:0016072;54928-GO:0008380	ncRNA_processing;RNA_processing	regulation
XP_006903045.1	E. edwardii	301	PREDICTED: ATP-binding cassette sub-family F member 2-like	54810_52540	GMP_synthetase_C-terminal_dimerisation_domain~P-loop_containing_nucleoside_triphosphate_hydrolases	54805_52539		54810-GO:0006164;52540-GO:0006810	purine_nucleotide_biosynthetic_process;transport	metabolism
XP_006903097.1	E. edwardii	1939	PREDICTED: uncharacterized protein LOC102857278	109640_57667_57667_57667_57667_57667_47353_57667_57667_57667_57667	KRAB_domain_(Kruppel-associated_box)~beta-beta-alpha_zinc_fingers~beta-beta-alpha_zinc_fingers~beta-beta-alpha_zinc_fingers~beta-beta-alpha_zinc_fingers~beta-beta-alpha_zinc_fingers~Retrovirus_capsid_dimerization_domain-like~beta-beta-alpha_zinc_fingers~beta-beta-alpha_zinc_fingers~beta-beta-alpha_zinc_fingers~beta-beta-alpha_zinc_fingers	109639_57666_57666_57666_57666_57666_47335_57666_57666_57666_57666		109640-GO:0006355;57667-GO:0006355;57667-GO:0006355;57667-GO:0006355;57667-GO:0006355;57667-GO:0006355;47353-GO:0006351;57667-GO:0006355;57667-GO:0006355;57667-GO:0006355;57667-GO:0006355	regulation_of_transcription_DNA_templated;regulation_of_transcription_DNA_templated;regulation_of_transcription_DNA_templated;regulation_of_transcription_DNA_templated;regulation_of_transcription_DNA_templated;regulation_of_transcription_DNA_templated;transcription_DNA_templated;regulation_of_transcription_DNA_templated;regulation_of_transcription_DNA_templated;regulation_of_transcription_DNA_tem…	transcription regulation
XP_006903146.1	E. edwardii	405	PREDICTED: F-box/LRR-repeat protein 20-like	81383_52047_81514	F-box_domain~RNI-like~Subunit_X_(non-heme_7_kDa_protein)_of_cytochrome_bc1_complex_(Ubiquinol-cytochrome_c_reductase)	81385_52046_81407	yes	81383-GO:0051726;52047-GO:0009648;81514-GO:0055114	regulation_of_cell_cycle;response_to_light_stimulus;oxidation_reduction_process	response mediated regulation
XP_006903331.1	E. edwardii	380	PREDICTED: dehydrogenase/reductase SDR family member 1	116820_51735_51735	Rps17e-like~NAD(P)-binding_Rossmann-fold_domains~NAD(P)-binding_Rossmann-fold_domains	46688_51734_51734		116820-GO:0006412;51735-GO:0044550;51735-GO:0044550	translation;secondary_metabolic_process;secondary_metabolic_process	intracellular process
XP_006903470.1	E. edwardii	278	PREDICTED: nucleolar transcription factor 1-like	54928_47095	RNA-binding_domain,_RBD~HMG-box	54861_47094		54928-GO:0008380;47095-GO:0051276	RNA_processing;chromosome_organization	regulation
XP_004698398.1	E. telfairi	678	PREDICTED: zinc finger protein 343-like	46988_109640_57667_57667_57667_57667_57667_57667_57667_57667	Tubulin_chaperone_cofactor_A~KRAB_domain_(Kruppel-associated_box)~beta-beta-alpha_zinc_fingers~beta-beta-alpha_zinc_fingers~beta-beta-alpha_zinc_fingers~beta-beta-alpha_zinc_fingers~beta-beta-alpha_zinc_fingers~beta-beta-alpha_zinc_fingers~beta-beta-alpha_zinc_fingers~beta-beta-alpha_zinc_fingers	46965_109639_57666_57666_57666_57666_57666_57666_57666_57666		46988-GO:0007021;109640-GO:0006355;57667-GO:0006355;57667-GO:0006355;57667-GO:0006355;57667-GO:0006355;57667-GO:0006355;57667-GO:0006355;57667-GO:0006355;57667-GO:0006355	tubulin_complex_assembly;regulation_of_transcription_DNA_templated;regulation_of_transcription_DNA_templated;regulation_of_transcription_DNA_templated;regulation_of_transcription_DNA_templated;regulation_of_transcription_DNA_templated;regulation_of_transcription_DNA_templated;regulation_of_transcription_DNA_templated;regulation_of_transcription_DNA_templated;regulation_of_transcription_DNA_templa…	intracellular process
XP_004700726.1	E. telfairi	403	PREDICTED: neuronal pentraxin receptor	49899_54648	Concanavalin_A-like_lectins/glucanases~DLC	49898_54647	yes	49899-GO:0071554;54648-GO:0006928	cell_wall_organization_or_biogenesis;movement_of_cell_or_subcellular_component	intracellular process
XP_004704472.2	E. telfairi	565	PREDICTED: coagulation factor VII	57630_57196_50494_57196_57196	GLA-domain~EGF/Laminin~Trypsin-like_serine_proteases~EGF/Laminin~EGF/Laminin	57629_57015_50493_57015_57015		57630-GO:0006508;57196-GO:0007155;50494-GO:0006508;57196-GO:0007155;57196-GO:0007155	proteolysis;cell_adhesion;proteolysis;cell_adhesion;cell_adhesion	cell adhesion
XP_004707721.1	E. telfairi	713	PREDICTED: indoleamine 2,3-dioxygenase 1-like	47943_140959	Retrovirus_capsid_protein,_N-terminal_core_domain~Indolic_compounds_2,3-dioxygenase-like	47942_140958		47943-GO:0016032;140959-GO:0019441	viral_process;tryptophan_catabolic_process_to_kynurenine	intracellular process
XP_004707757.1	E. telfairi	856	PREDICTED: disintegrin and metalloproteinase domain-containing protein 28	55486_57552_64356	Metalloproteases_("zincins"),_catalytic_domain~Blood_coagulation_inhibitor_(disintegrin)~SNARE-like	55485_57551_55769		55486-GO:0007155;57552-GO:0032259;64356-GO:0006810	cell_adhesion;methylation;transport	intra and extracellular process
XP_004710573.1	E. telfairi	770	PREDICTED: sodium/potassium-transporting ATPase subunit alpha-3	81665_56784_81660_81665	Calcium_ATPase,_transmembrane_domain_M~HAD-like~Metal_cation-transporting_ATPase,_ATP-binding_domain_N~Calcium_ATPase,_transmembrane_domain_M	81666_56783_81661_81666		81665-GO:0006816;56784-GO:0008152;81660-GO:0006816;81665-GO:0006816	calcium_ion_transport;metabolic_process;calcium_ion_transport;calcium_ion_transport	intracellular process
XP_004714535.1	E. telfairi	789	PREDICTED: dipeptidyl peptidase 2	48225_53474	Seven-hairpin_glycosidases~alpha/beta-Hydrolases	48207_53473		48225-GO:0008152;53474-GO:0008152	metabolic_process;metabolic_process	metabolism
XP_004715846.1	E. telfairi	413	PREDICTED: glyceraldehyde-3-phosphate dehydrogenase, testis-specific	101447_51735_55347	Formin_homology_2_domain_(FH2_domain)~NAD(P)-binding_Rossmann-fold_domains~Glyceraldehyde-3-phosphate_dehydrogenase-like,_C-terminal_domain	101446_51734_55346		101447-GO:0007015;51735-GO:0044550;55347-GO:0055114	actin_filament_organization;secondary_metabolic_process;oxidation_reduction_process	intracellular process
XP_012859598.1	E. telfairi	1124	PREDICTED: disintegrin and metalloproteinase domain-containing protein 8	55486_57552_47576	Metalloproteases_("zincins"),_catalytic_domain~Blood_coagulation_inhibitor_(disintegrin)~Calponin-homology_domain,_CH-domain	55485_57551_47575		55486-GO:0007155;57552-GO:0032259;47576-GO:0007049	cell_adhesion;methylation;cell_cycle	intra and extracellular process
XP_012859842.1	E. telfairi	655	PREDICTED: uncharacterized protein LOC101643485	81338_54001	Aquaporin-like~Cysteine_proteinases	81339_54000		81338-GO:0071241;54001-GO:0045862	cellular_response_to_chemical_stimulus;regulation_of_protein_metabolic_process	response mediated regulation
XP_012860004.1	E. telfairi	834	PREDICTED: ATP-dependent 6-phosphofructokinase, platelet type	53784_47095_53784	Phosphofructokinase~HMG-box~Phosphofructokinase	53783_47094_53783	yes	53784-GO:0072524;47095-GO:0051276;53784-GO:0072524	organonitrogen_compound_biosynthetic_process;chromosome_organization;organonitrogen_compound_biosynthetic_process	metabolism and regulation
XP_012860011.1	E. telfairi	1009	PREDICTED: glutamate receptor-interacting protein 2	56053_50156_50156_50156_50156_50156_50156	Ribosomal_protein_L6~PDZ_domain-like~PDZ_domain-like~PDZ_domain-like~PDZ_domain-like~PDZ_domain-like~PDZ_domain-like	56052_50155_50155_50155_50155_50155_50155		56053-GO:0006412;50156-GO:0035556;50156-GO:0035556;50156-GO:0035556;50156-GO:0035556;50156-GO:0035556;50156-GO:0035556	translation;intracellular_signal_transduction;intracellular_signal_transduction;intracellular_signal_transduction;intracellular_signal_transduction;intracellular_signal_transduction;intracellular_signal_transduction	signal transduction
XP_012860878.1	E. telfairi	406	PREDICTED: quinone oxidoreductase-like protein 1	51344_54648_50129_51735	Epsilon_subunit_of_F1F0-ATP_synthase_N-terminal_domain~DLC~GroES-like~NAD(P)-binding_Rossmann-fold_domains	51343_54647_50128_51734		51344-GO:0015986;54648-GO:0006928;50129-GO:0006457;51735-GO:0044550	ATP_synthesis_coupled_proton_transport;movement_of_cell_or_subcellular_component;protein_folding;secondary_metabolic_process	intracellular process
XP_012861030.1	E. telfairi	594	PREDICTED: transmembrane protease serine 11D	82671_52540_50494	SEA_domain~P-loop_containing_nucleoside_triphosphate_hydrolases~Trypsin-like_serine_proteases	54861_52539_50493	yes	82671-GO:0050680;52540-GO:0006810;50494-GO:0006508	negative_regulation_of_epithelial_cell_proliferation;transport;proteolysis	regulation and extracellular process
XP_012861448.1	E. telfairi	861	PREDICTED: amphiphysin	103657_48726_48726	BAR/IMD_domain-like~Immunoglobulin~Immunoglobulin	116747_48725_48725		103657-GO:0006897;48726-GO:0003407;48726-GO:0003407	endocytosis;neural_retina_development;neural_retina_development	developmental process
XP_012861797.1	E. telfairi	475	PREDICTED: dyslexia susceptibility 1 candidate gene 1 protein	54495_49764_48452	UBC-like~HSP20-like_chaperones~TPR-like	54494_49763_48370		54495-GO:0000280;49764-GO:0009408;48452-GO:0015031	nuclear_division;cellular_response_to_stress;protein_transport	intracellular process
XP_012861799.1	E. telfairi	305	PREDICTED: uncharacterized protein LOC105979215	54919_48726	Nucleoside_diphosphate_kinase,_NDK~Immunoglobulin	54861_48725	yes	54919-GO:0009142;48726-GO:0003407	nucleoside_phosphate_metabolic_process;neural_retina_development	metabolism and developmental process
XP_012861909.1	E. telfairi	1093	PREDICTED: F-box only protein 40	46689_49599_81383	Homeodomain-like~TRAF_domain-like~F-box_domain	46688_49598_81385	yes	46689-GO:0006355;49599-GO:0016567;81383-GO:0051726	regulation_of_transcription_DNA_templated;protein_ubiquitination;regulation_of_cell_cycle	regulation
XP_012861929.1	E. telfairi	1531	PREDICTED: nuclear receptor-binding protein 2	75399_75399_75399_75399_56112	Plakin_repeat~Plakin_repeat~Plakin_repeat~Plakin_repeat~Protein_kinase-like_(PK-like)	74651_74651_74651_74651_56111		75399-GO:0016337;75399-GO:0016337;75399-GO:0016337;75399-GO:0016337;56112-GO:0006468	single_organismal_cell_cell_adhesion;single_organismal_cell_cell_adhesion;single_organismal_cell_cell_adhesion;single_organismal_cell_cell_adhesion;protein_phosphorylation	cell adhesion
XP_012862153.1	E. telfairi	221	PREDICTED: sialic acid-binding Ig-like lectin 12	48726_81333	Immunoglobulin~F1F0_ATP_synthase_subunit_C	48725_81334	yes	48726-GO:0003407;81333-GO:0009142	neural_retina_development;nucleoside_phosphate_metabolic_process	metabolism and developmental process
XP_012862913.1	E. telfairi	285	PREDICTED: glutathione S-transferase P	51316_52833_47616	Mss4-like~Thioredoxin-like~GST_C-terminal_domain-like	51315_52832_47615		51316-GO:0030091;52833-GO:0032386;47616-GO:0055114	protein_repair;regulation_of_cellular_process;oxidation_reduction_process	regulation
XP_012863114.1	E. telfairi	841	PREDICTED: nicalin	81321_53187	Family_A_G_protein-coupled_receptor-like~Zn-dependent_exopeptidases	81322_53162		81321-GO:0006875;53187-GO:0019538	metal_ion_homeostasis;protein_metabolic_process	intracellular process and regulation
XP_012863386.1	E. telfairi	598	PREDICTED: phylloquinone omega-hydroxylase CYP4F2-like	48264_56436	Cytochrome_P450~C-type_lectin-like	48263_56435		48264-GO:0044550;56436-GO:0090303	secondary_metabolic_process;regulation_of_epithelium_regeneration	metabolism and extracellular process
XP_012863390.1	E. telfairi	363	PREDICTED: olfactory receptor 10T2-like	81321_54236	Family_A_G_protein-coupled_receptor-like~Ubiquitin-like	81322_54235		81321-GO:0006875;54236-GO:0034766	metal_ion_homeostasis;negative_regulation_of_ion_transport	regulation
XP_012863452.1	E. telfairi	418	PREDICTED: platelet glycoprotein VI	51735_48726_48726	NAD(P)-binding_Rossmann-fold_domains~Immunoglobulin~Immunoglobulin	51734_48725_48725	yes	51735-GO:0044550;48726-GO:0003407;48726-GO:0003407	secondary_metabolic_process;neural_retina_development;neural_retina_development	metabolism and developmental process
XP_012863453.1	E. telfairi	302	PREDICTED: troponin T, slow skeletal muscle	54495_90250	UBC-like~Troponin_coil-coiled_subunits	54494_57943		54495-GO:0000280;90250-GO:0006936	nuclear_division;muscle_contraction	intracellular process
XP_012863487.1	E. telfairi	686	PREDICTED: NEDD8-conjugating enzyme Ubc12	47353_57667_57667_57667_57667_54495	Retrovirus_capsid_dimerization_domain-like~beta-beta-alpha_zinc_fingers~beta-beta-alpha_zinc_fingers~beta-beta-alpha_zinc_fingers~beta-beta-alpha_zinc_fingers~UBC-like	47335_57666_57666_57666_57666_54494		47353-GO:0006351;57667-GO:0006355;57667-GO:0006355;57667-GO:0006355;57667-GO:0006355;54495-GO:0000280	transcription_DNA_templated;regulation_of_transcription_DNA_templated;regulation_of_transcription_DNA_templated;regulation_of_transcription_DNA_templated;regulation_of_transcription_DNA_templated;nuclear_division	regulation
XP_012863707.1	E. telfairi	649	PREDICTED: ovochymase-2	50494_49854_49854_81415	Trypsin-like_serine_proteases~Spermadhesin,_CUB_domain~Spermadhesin,_CUB_domain~Mitochondrial_cytochrome_c_oxidase_subunit_VIc	50493_49853_49853_81407	yes	50494-GO:0006508;49854-GO:0001525;49854-GO:0001525;81415-GO:1902600	proteolysis;angiogenesis;angiogenesis;hydrogen_ion_transmembrane_transport	metabolism
