# Supplementary material for: Signatures of conserved and unique molecular features in Afrotheria
Source: Sci Rep. 2021 Jan 13;11:1011. doi: 10.1038/s41598-020-79559-6 (PMC7806701; doi:10.1038/s41598-020-79559-6)
Supplement: Supplementary file 6 — Supplementary Information 6. [file 41598_2020_79559_MOESM6_ESM.xlsx]

## Sheet: MAGE
Includes Supplementary tables S6A, S6B
Table S6A: Distribution of MAGE proteins in Afrotheria and reference species
Listed here are the common MAGE family proteins that are observed in Afrotheria and reference species. Partial and low quality proteins are not included in comparisons
Gene name	L. africana	T. manatus	O. afer	C. asiatica	E. edwardii	E. telfairi	H. sapiens	M. musculus	E. caballus	B. taurus
Total number of proteins with MAGE homology domain	30	18	13	19	17	14	19	17	25	32
MAGEA1	-	-	-	-	-	-	-	2	-	-
MAGEA2	-	1	1	-	-	-	3	1	1	1
MAGEA4	-	-	-	-	1	-	-	-	-	-
MAGEA5	-	-	-	-	-	-	-	1	-	-
MAGEA8	-	-	-	-	-	-	1	1	2	-
MAGEA10	3	4	3	5	5	1	1	1	6	1
MAGEA11	-	-	-	-	1	-	1	1	-	1
MAGEA13P	1	1	-	1	-	1	-	-	-	-
MAGEB1	-	1	1	2	3	1	-	2	1	1
MAGEB2	11	2	1	-	-	1	-	-	-	6
MAGEB3	2	1	-	1	-	-	1	-	1	1
MAGEB4	5	-	1	5	3	1	1	1	-	5
MAGEB5	-	-	-	-	-	1	-	-	-	1
MAGEB6	-	-	-	-	-	-	-	-	-	1
MAGEB10	1	3	-	2	-	2	1	-	2	4
MAGEB16	2	1	2	2	1	1	-	-	1	-
MAGEB17	1	-	-	-	-	1	-	-	1	1
MAGEB18	-	-	-	-	-	1	-	1	3	1
MAGEC1	-	-	-	-	-	-	1	-	-	-
MAGED1	-	1	1	-	-	-	1	1	1	1
MAGED2	1	1	1	-	1	1	1	1	1	3
MAGED4	1	1	1	-	-	-	2	-	3	1
MAGEE1	-	-	-	-	1	1	1	1	-	-
MAGEE2	-	-	-	-	-	-	1	-	-	1
MAGEF1	-	-	-	-	-	-	1	-	-	1
MAGEH1	-	-	-	-	-	-	1	1	1	-
NDN	1	-	-	-	-	-	-	-	-	-
MAGEG1/NSMCE3	1	1	1	1	1	1	1	1	1	1
MAGEG2	-	-	-	-	-	-	-	1	-	-

## Sheet: Ribosomal_domains
Table S6B- Distribution of Ribosomal domains in Afrotheria and other daily torpor/hibernating species
Species known to undergo daily torpor/hibernation are highlighted in bold
Species name	Common name	PF00428	PF00347	PF01248	PF01775	PF00831	PF01246	PF01198	PF01655	PF00935	PF00318	PF00900	PF00410	PF00338	PF00833	PF01283	PF01667
		60s	L6	L7Ae	L18A	L29	L24e	L31e	L32e	L44	S2	S4e	S8	S10	S17e	S26e	S27e
L. africana	African elephant	3	1	13	1	1	2	1	1	3	2	2	1	3	1	3	4
T. manatus	Florida manatee	4	1	14	1	1	2	2	1	3	2	1	1	4	2	2	3
O. afer	Aardvark	4	1	14	1	-	2	1	1	2	2	2	1	3	1	2	2
C. asiatica	Cape golden mole	6	1	12	1	5	3	21	8	6	2	4	3	7	3	2	3
E. edwardii	Cape elephant shrew	23	11	23	19	11	15	8	22	5	4	5	15	20	21	5	10
E. telfairi	Lesser hedgehog tenrec	8	1	17	1	1	3	2	3	7	-	6	1	4	1	8	20
H. sapiens	Human	3	1	11	1	1	2	1	1	3	3	3	1	3	1	2	2
M. musculus	Mouse	5	1	19	2	1	2	2	2	2	2	1	1	3	1	1	3
E. caballus	Horse	4	1	14	1	1	3	1	1	2	3	3	1	3	2	1	2
B. taurus	Cow	4	1	13	1	1	2	1	1	4	2	2	2	5	1	4	5
I. tridecemlineatus	Ground squirrel	3	1	11	1	1	2	1	2	2	4	1	2	3	1	2	6
M. auratus	Golden hamster	2	1	8	-	1	2	1	1	6	2	3	1	3	2	5	9
E. fuscus	Big brown bat	4	2	12	1	1	2	2	1	5	-	2	2	3	-	5	8
E. europaeus	European hedgehog	1	2	16	1	2	1	1	3	3	1	2	2	3	1	2	8
U. arctos	Brown bear	3	1	14	1	1	2	2	3	6	2	1	2	3	2	1	6
M. flaviventris	Yellow-bellied marmot	4	1	13	1	1	3	1	1	6	6	1	1	5	1	2	4
M. murinus	Gray mouse lemur	4	1	12	1	1	2	2	1	12	7	24	2	4	1	14	7
F. damarensis	Damara mole-rat	5	1	9	1	1	2	1	1	4	2	2	1	3	1	2	2
P. maniculatus	Deer mouse	6	1	17	1	1	2	2	2	8	2	4	1	3	2	7	10
C. griseus	Chinese hamster	6	1	10	1	2	2	4	4	13	1	1	1	2	-	7	15
M. brandtii	Brandt's bat	13	3	9	1	1	4	1	6	8	5	3	2	4	3	7	7
N. leucogenys	Northern white-cheeked gibbon	8	1	13	3	1	2	2	3	11	8	2	1	5	4	10	12
