# Supplementary material for: Signatures of conserved and unique molecular features in Afrotheria
Source: Sci Rep. 2021 Jan 13;11:1011. doi: 10.1038/s41598-020-79559-6 (PMC7806701; doi:10.1038/s41598-020-79559-6)
Supplement: Supplementary file 7 — Supplementary Information 7. [file 41598_2020_79559_MOESM7_ESM.xlsx]

## Sheet: S1A-overall_count
Includes tables S1A, S1B, S1C,S1D, S1E, S1F, S1G in separate sheets
Table S1A: Number of most, moderate and least conserved orthologous proteins in Afrotherian species
Species	Total no. of proteins having orthologs in all Afrotherial species	seq.id >=90%	seq.id 30-90%	seq.id <30%
L. africana	11625	6123	5500	2
T. manatee	10838	6245	4593	0
O. afer	10880	6123	4755	2
C. asiatica	11157	5855	5302	0
E. edwardii	11592	5670	5921	1
E. telfairi	10977	4924	6046	7
Total	67069	34940	32117	12
% orthologs		52.1	47.9	0

## Sheet: S1B-L. africana
Table S1B- List of L. africana proteins and their orthologues. Hits are grouped based on their sequence identity into three main categories. The colour key used in the table shows the 3 categories.
Color scheme of rows
most conseved orthologs
moderately conserved orthologs
least conserved orthologs
				Sequence identity (%)
Protein RefSeq ID	Protein length (aa)	Gene symbol	Description	T. manatus	O. afer	C. asiatica	E. edwardii	E. telfairi	Average	GO term	Biological role	Associated biological process
XP_003403944.2	514	GTPBP2	GTP-binding protein 2	99.805	100	99.611	99.611	99.027	100	GO:0045055	regulated exocytosis	localization
XP_003403989.1	164	SRSF3	serine/arginine-rich splicing factor 3	100	100	100	98.78	98.78	100	GO:0033036	macromolecule localization	localization
XP_003404288.1	327	CLVS2	clavesin-2	100	100	99.694	99.694	98.777	100	GO:0016043	cellular component organization	cellular process
XP_003404357.1	385	NR2E1	nuclear receptor subfamily 2 group E member 1	99.74	98.964	99.481	100	99.74	100	GO:0044237	cellular metabolic process	metabolic process
XP_003404370.1	908	GRIK2	glutamate receptor ionotropic, kainate 2 isoform X1	99.449	99.67	99.78	99.67	99.229	100	GO:0050789	regulation of biological process	biological regulation
XP_003404374.1	283	CCNC	cyclin-C isoform X1	100	100	99.293	99.647	99.293	100	GO:0019538	protein metabolic process	metabolic process
XP_003404490.1	452	TFAP2D	transcription factor AP-2-delta	99.336	99.779	99.779	99.779	99.558	100	GO:0050794	regulation of cellular process	biological regulation
XP_003404544.1	152	UBE2B	ubiquitin-conjugating enzyme E2 B	100	100	100	100	100	100	GO:0016567	protein ubiquitination	metabolic process
XP_003404598.1	199	ZMAT2	zinc finger matrin-type protein 2	100	100	100	99.497	99.497	100	GO:0016071	mRNA metabolic process	metabolic process
XP_003404652.1	420	RBM22	pre-mRNA-splicing factor RBM22	99.762	100	99.762	100	99.74	100	GO:0051254	positive regulation of RNA metabolic process	biological regulation
XP_003404667.1	182	SAP30L	histone deacetylase complex subunit SAP30L	100	100	99.451	99.451	99.138	100	GO:0050789	regulation of biological process	biological regulation
XP_003404671.1	292	CNOT8	CCR4-NOT transcription complex subunit 8	100	99.658	100	100	98.973	100	GO:0044248	cellular catabolic process	metabolic process
XP_003404720.1	134	CPLX2	complexin-2	99.254	100	100	100	99.254	100	GO:0006887	exocytosis	localization
XP_003405025.1	167	CETN3	centrin-3	100	100	99.401	100	100	100	GO:0007010	cytoskeleton organization	cellular process
XP_003405117.1	177	COPZ1	coatomer subunit zeta-1	100	100	100	98.83	100	100	GO:0051234	establishment of localization	localization
XP_003405165.1	215	RAB5B	ras-related protein Rab-5B	100	100	99.07	99.535	100	100	GO:0065007	biological regulation	biological regulation
XP_003405184.1	215	NACA	nascent polypeptide-associated complex subunit alpha	100	100	100	100	99.07	100	GO:0031325	positive regulation of cellular metabolic process	biological regulation
XP_003405803.1	232	RND1	rho-related GTP-binding protein Rho6 isoform X1	99.569	99.569	99.569	100	98.964	100	GO:0008150	biological_process	biological_process
XP_003405860.1	326	B3GALT1	beta-1,3-galactosyltransferase 1	99.387	100	99.693	99.387	99.08	100	GO:0044238	primary metabolic process	metabolic process
XP_003405892.1	502	CACNB4	voltage-dependent L-type calcium channel subunit beta-4	100	99.8	99.599	99.8	99.004	100	GO:0050789	regulation of biological process	biological regulation
XP_003405893.1	179	ARL5A	ADP-ribosylation factor-like protein 5A isoform X1	99.441	100	99.441	100	100	100	GO:0034613	cellular protein localization	localization
XP_003405896.1	244	RND3	rho-related GTP-binding protein RhoE	99.18	99.59	99.59	99.59	100	100	GO:0008150	biological_process	biological_process
XP_003406152.1	341	CREB1	cyclic AMP-responsive element-binding protein 1 isoform X1	100	99.12	99.707	99.707	99.413	100	GO:1901576	organic substance biosynthetic process	metabolic process
XP_003406203.1	1304	SF3B1	splicing factor 3B subunit 1 isoform X1	100	100	99.847	100	100	100	GO:0065003	protein-containing complex assembly	cellular process
XP_003406230.1	1128	NCKAP1	nck-associated protein 1	99.823	99.383	99.471	99.03	99.805	100	GO:0051234	establishment of localization	localization
XP_003406355.1	467	SMAD2	mothers against decapentaplegic homolog 2 isoform X1	100	99.572	99.786	99.572	98.715	100	GO:0065003	protein-containing complex assembly	cellular process
XP_003406879.1	399	CYTH2	cytohesin-2 isoform X1	100	99.5	99.5	99.5	99.74	100	GO:0006810	transport	localization
XP_003406941.1	206	RALA	ras-related protein Ral-A	100	100	99.515	100	99.029	100	GO:0032940	secretion by cell	transport
XP_003407242.1	433	PSMC2	26S proteasome regulatory subunit 7	100	99.538	99.769	100	99.538	100	GO:0006725	cellular aromatic compound metabolic process	metabolic process
XP_003407282.1	96	LSM8	LSM8 homolog, U6 small nuclear RNA associated isoform X1	100	100	100	100	98.958	100	GO:0006139	nucleobase-containing compound metabolic process	metabolic process
XP_003407348.1	806	VCP	transitional endoplasmic reticulum ATPase isoform X1	100	99.751	100	99.876	99.875	100	GO:0033554	cellular response to stress	response to stimulus
XP_003407778.1	434	PBX3	pre-B-cell leukemia transcription factor 3 isoform X1	99.77	100	100	100	100	100	GO:0008150	biological_process	biological_process
XP_003407826.1	761	BRINP1	BMP/retinoic acid-inducible neural-specific protein 1	99.606	99.869	99.869	99.737	98.817	100	GO:0048522	positive regulation of cellular process	biological regulation
XP_003408074.1	349	ISL1	insulin gene enhancer protein ISL-1	100	100	100	100	100	100	GO:0006807	nitrogen compound metabolic process	metabolic process
XP_003408395.1	341	RDH10	retinol dehydrogenase 10	99.707	99.707	99.413	99.707	100	100	GO:0071704	organic substance metabolic process	metabolic process
XP_003408555.1	507	NOVA1	RNA-binding protein Nova-1	100	100	100	100	99.481	100	GO:0009987	cellular process	cellular process
XP_003408668.1	403	PSMC6	26S proteasome regulatory subunit 10B	100	99.752	99.725	100	100	100	GO:0008152	metabolic process	metabolic process
XP_003408867.1	149	CALM1	calmodulin-1	100	100	100	100	100	100	GO:1901564	organonitrogen compound metabolic process	metabolic process
XP_003408905.1	246	PSMA6	proteasome subunit alpha type-6 isoform X1	100	100	99.187	99.593	99.593	100	GO:1901575	organic substance catabolic process	metabolic process
XP_003409206.1	411	LDB1	LIM domain-binding protein 1 isoform X3	100	100	100	100	100	100	GO:0044249	cellular biosynthetic process	metabolic process
XP_003409298.1	403	PTEN	phosphatidylinositol 3,4,5-trisphosphate 3-phosphatase and dual-specificity protein phosphatase PTEN isoform X1	100	99.752	99.007	100	99.752	100	GO:0009987	cellular process	cellular process
XP_003409358.1	198	SAR1A	GTP-binding protein SAR1a	100	100	98.485	100	100	100	GO:0065003	protein-containing complex assembly	cellular process
XP_003409608.2	530	AHCYL1	S-adenosylhomocysteine hydrolase-like protein 1	100	100	100	99.623	100	100	GO:0016071	mRNA metabolic process	metabolic process
XP_003409648.1	189	NRAS	GTPase NRas	100	99.471	99.471	99.471	100	100	GO:1901564	organonitrogen compound metabolic process	metabolic process
XP_003409708.1	193	RHOA	transforming protein RhoA	100	100	100	100	100	100	GO:0044267	cellular protein metabolic process	metabolic process
XP_003410294.1	92	SNRPE	small nuclear ribonucleoprotein E isoform X1	100	100	100	100	100	100	GO:0009058	biosynthetic process	metabolic process
XP_003410519.1	124	LAMTOR3	ragulator complex protein LAMTOR3	100	100	100	100	100	100	GO:0065007	biological regulation	biological regulation
XP_003410644.1	401	RBM17	splicing factor 45	100	100	99.751	99.002	99.002	100	GO:0071704	organic substance metabolic process	metabolic process
XP_003410947.1	145	TOMM20	mitochondrial import receptor subunit TOM20 homolog	100	100	99.31	100	99.31	100	GO:0008152	metabolic process	metabolic process
XP_003410978.1	136	LOC100672618	histone H3.3	100	100	100	100	100	100	GO:0009058	biosynthetic process	metabolic process
XP_003411127.1	312	PRPF38A	pre-mRNA-splicing factor 38A isoform X1	100	99.679	99.679	99.359	99.679	100	GO:1901360	organic cyclic compound metabolic process	metabolic process
XP_003411733.1	530	RBM39	RNA-binding protein 39 isoform X1	100	100	100	100	99	100	GO:0046483	heterocycle metabolic process	metabolic process
XP_003411736.1	79	ROMO1	reactive oxygen species modulator 1	100	100	100	98.734	100	100	GO:0008150	biological_process	biological_process
XP_003411792.1	178	NAA20	N-alpha-acetyltransferase 20	100	100	100	100	97.727	100	GO:0044237	cellular metabolic process	metabolic process
XP_003411928.1	245	YWHAQ	14-3-3 protein theta	100	100	99.184	100	100	100	GO:0072657	protein localization to membrane	localization
XP_003411961.1	125	SF3B6	splicing factor 3B subunit 6	100	100	100	98.8	100	100	GO:0071704	organic substance metabolic process	metabolic process
XP_003411969.1	200	RAB10	ras-related protein Rab-10	100	99.5	100	100	99	100	GO:0033365	protein localization to organelle	localization
XP_003412000.2	327	PPP1CB	serine/threonine-protein phosphatase PP1-beta catalytic subunit	100	100	100	100	100	100	GO:0009314	response to radiation	response to stimulus
XP_003412005.1	121	YPEL5	protein yippee-like 5	100	100	100	100	100	100	GO:0051179	localization	localization
XP_003412037.1	151	RPS13	40S ribosomal protein S13	100	100	100	99.338	100	100	GO:0006612	protein targeting to membrane	localization
XP_003412045.1	953	COPB1	coatomer subunit beta	99.374	99.79	99.79	99.79	99.37	100	GO:0032940	secretion by cell	transport
XP_003412057.1	1038	IPO7	importin-7 isoform X1	99.615	99.615	99.807	99.242	99.615	100	GO:0006807	nitrogen compound metabolic process	metabolic process
XP_003412342.1	717	CSTF3	cleavage stimulation factor subunit 3	100	99.582	99.442	99.442	99.582	100	GO:0034645	cellular macromolecule biosynthetic process	metabolic process
XP_003412347.1	436	PAX6	paired box protein Pax-6 isoform X1	99.771	99.771	99.771	99.771	99.771	100	GO:0006725	cellular aromatic compound metabolic process	metabolic process
XP_003412358.2	213	LIN7C	protein lin-7 homolog C	99.492	100	100	100	100	100	GO:0072657	protein localization to membrane	localization
XP_003412522.1	349	EGR3	early growth response protein 3	100	99.702	100	100	98.81	100	GO:0050794	regulation of cellular process	biological regulation
XP_003412783.1	162	SNX12	sorting nexin-12	100	100	100	100	99.383	100	GO:0051649	establishment of localization in cell	localization
XP_003412933.1	435	AP2M1	AP-2 complex subunit mu isoform X1	99.54	99.54	99.54	99.54	99.54	100	GO:0051641	cellular localization	localization
XP_003412942.1	150	POLR2H	DNA-directed RNA polymerases I, II, and III subunit RPABC3 isoform X1	100	100	100	100	99.333	100	GO:0044271	cellular nitrogen compound biosynthetic process	metabolic process
XP_003413026.1	433	GSK3B	glycogen synthase kinase-3 beta isoform X1	99.769	99.769	99.769	99.769	99.769	100	GO:0008104	protein localization	localization
XP_003413116.1	348	ASNA1	ATPase ASNA1	99.713	99.713	99.713	99.425	99.713	100	GO:0033036	macromolecule localization	localization
XP_003413214.1	211	MAD2L2	mitotic spindle assembly checkpoint protein MAD2B isoform X1	100	100	100	100	99.526	100	GO:0009987	cellular process	cellular process
XP_003413557.1	340	GNB1	guanine nucleotide-binding protein G(I)/G(S)/G(T) subunit beta-1	100	100	100	100	100	100	GO:0065007	biological regulation	biological regulation
XP_003413731.1	376	ACTG2	actin, gamma-enteric smooth muscle	100	100	100	100	100	100	GO:0009893	positive regulation of metabolic process	biological regulation
XP_003413888.1	137	CRABP1	cellular retinoic acid-binding protein 1	100	100	100	100	99.27	100	GO:0050794	regulation of cellular process	biological regulation
XP_003413951.1	414	NR2F2	COUP transcription factor 2 isoform X1	100	99.758	100	99.275	100	100	GO:0044249	cellular biosynthetic process	metabolic process
XP_003414071.1	208	FGF9	fibroblast growth factor 9	100	100	99.519	100	99.519	100	GO:0023052	signaling	signaling
XP_003414315.1	136	RPL27	60S ribosomal protein L27	100	100	100	97.794	100	100	GO:0008150	biological_process	biological_process
XP_003414376.1	406	PSMC5	26S proteasome regulatory subunit 8	99.754	99.507	99.261	99.754	99.754	100	GO:0031328	positive regulation of cellular biosynthetic process	biological regulation
XP_003414603.1	203	RASL10B	ras-like protein family member 10B	100	99.015	100	99.507	100	100	GO:0015833	peptide transport	localization
XP_003414646.1	89	DYNLL2	dynein light chain 2, cytoplasmic	100	100	100	100	100	100	GO:0006888	endoplasmic reticulum to Golgi vesicle-mediated transport	transport
XP_003414729.1	140	RPL23	60S ribosomal protein L23	100	100	100	100	100	100	GO:0048522	positive regulation of cellular process	biological regulation
XP_003414748.1	153	ORMDL3	ORM1-like protein 3	100	100	100	99.346	99.346	100	GO:0009059	macromolecule biosynthetic process	metabolic process
XP_003414826.1	51	RPL39	60S ribosomal protein L39	100	100	98.039	100	100	100	GO:0046700	heterocycle catabolic process	metabolic process
XP_003414829.1	152	UBE2A	ubiquitin-conjugating enzyme E2 A isoform X1	100	100	100	100	100	100	GO:1901565	organonitrogen compound catabolic process	metabolic process
XP_003414872.1	201	RAB9B	ras-related protein Rab-9B	100	100	99.502	98.01	100	100	GO:0006810	transport	localization
XP_003414962.1	390	ILF2	interleukin enhancer-binding factor 2	99.744	100	100	100	99.597	100	GO:0009987	cellular process	cellular process
XP_003415156.1	79	CKS1B	cyclin-dependent kinases regulatory subunit 1	100	98.734	100	100	100	100	GO:0010557	positive regulation of macromolecule biosynthetic process	biological regulation
XP_003415188.1	125	LAMTOR2	ragulator complex protein LAMTOR2	100	99.2	100	100	100	100	GO:0051128	regulation of cellular component organization	biological regulation
XP_003415258.1	430	PBX1	pre-B-cell leukemia transcription factor 1 isoform X1	100	100	100	100	100	100	GO:0023052	signaling	signaling
XP_003415261.1	188	TMCO1	calcium load-activated calcium channel	100	100	100	100	100	100	GO:0065007	biological regulation	biological regulation
XP_003415269.1	377	ACTA1	actin, alpha skeletal muscle	100	100	100	100	100	100	GO:0043170	macromolecule metabolic process	metabolic process
XP_003415435.1	262	SRSF10	serine/arginine-rich splicing factor 10 isoform X1	99.618	99.618	99.618	100	98.855	100	GO:0022613	ribonucleoprotein complex biogenesis	cellular component organization or biogenesis
XP_003415488.1	287	TRNAU1AP	tRNA selenocysteine 1-associated protein 1	100	99.652	99.652	99.303	99.635	100	GO:0043170	macromolecule metabolic process	metabolic process
XP_003415497.1	355	SNRNP40	U5 small nuclear ribonucleoprotein 40 kDa protein	99.718	100	99.718	99.718	99.437	100	GO:0008152	metabolic process	metabolic process
XP_003415519.1	425	RBBP4	histone-binding protein RBBP4 isoform X1	100	99.765	99.524	100	99.751	100	GO:0050789	regulation of biological process	biological regulation
XP_003415585.1	177	PPIH	peptidyl-prolyl cis-trans isomerase H	98.87	100	100	100	99.435	100	GO:1901360	organic cyclic compound metabolic process	metabolic process
XP_003416016.1	425	RBBP7	histone-binding protein RBBP7 isoform X1	100	99.765	99.744	99.488	99.488	100	GO:0071840	cellular component organization or biogenesis	cellular component organization or biogenesis
XP_003416277.1	1068	PIK3CA	phosphatidylinositol 4,5-bisphosphate 3-kinase catalytic subunit alpha isoform	99.625	99.625	99.625	99.726	99.625	100	GO:0019538	protein metabolic process	metabolic process
XP_003416388.1	796	VPS35	vacuolar protein sorting-associated protein 35 isoform X1	99.372	99.749	99.749	99.372	99.623	100	GO:0051234	establishment of localization	localization
XP_003416459.1	130	LOC100667708	histone H2A type 1	100	100	100	100	97.692	100	GO:0016043	cellular component organization	cellular process
XP_003416470.1	130	LOC100671396	histone H2A type 1-D	100	100	100	100	100	100	GO:0071704	organic substance metabolic process	metabolic process
XP_003416579.1	269	CPSF4	cleavage and polyadenylation specificity factor subunit 4 isoform X1	99.628	99.628	99.628	99.257	99.628	100	GO:0044260	cellular macromolecule metabolic process	metabolic process
XP_003416617.2	158	AP1S1	AP-1 complex subunit sigma-1A isoform X1	100	100	100	100	100	100	GO:0051179	localization	localization
XP_003416855.1	255	YWHAE	14-3-3 protein epsilon isoform X1	100	100	100	99.608	100	100	GO:0016043	cellular component organization	cellular process
XP_003416859.1	2335	PRPF8	pre-mRNA-processing-splicing factor 8	100	99.957	100	99.914	100	100	GO:0022607	cellular component assembly	cellular process
XP_003416881.1	527	NLK	serine/threonine-protein kinase NLK isoform X1	100	99.62	99.432	99.431	99.241	100	GO:0006464	cellular protein modification process	metabolic process
XP_003416888.1	124	TAX1BP3	tax1-binding protein 3	100	100	100	100	100	100	GO:0050790	regulation of catalytic activity	biological regulation
XP_003417142.2	194	CFAP20	cilia- and flagella-associated protein 20	100	100	100	99.482	100	100	GO:0044238	primary metabolic process	metabolic process
XP_003417472.1	705	STT3A	dolichyl-diphosphooligosaccharide-protein glycosyltransferase subunit STT3A isoform X1	99.716	99.858	99.858	99.574	99.837	100	GO:1901564	organonitrogen compound metabolic process	metabolic process
XP_003417547.1	599	ABCE1	ATP-binding cassette sub-family E member 1	99.499	99.833	99.833	99.816	99.332	100	GO:0051649	establishment of localization in cell	localization
XP_003417595.1	80	LSM6	U6 snRNA-associated Sm-like protein LSm6	100	100	100	100	100	100	GO:0009056	catabolic process	metabolic process
XP_003417832.2	189	UBE2I	SUMO-conjugating enzyme UBC9 isoform X1	100	100	100	100	100	100	GO:0008150	biological_process	biological_process
XP_003418421.1	216	RAB11A	ras-related protein Rab-11A	100	100	100	100	99.074	100	GO:0006810	transport	localization
XP_003418690.1	377	ACTC1	actin, alpha cardiac muscle 1	100	100	100	99.735	100	100	GO:0071840	cellular component organization or biogenesis	cellular component organization or biogenesis
XP_003418694.1	477	MEIS2	homeobox protein Meis2 isoform X1	99.581	99.79	99.161	99.371	99.757	100	GO:0006807	nitrogen compound metabolic process	metabolic process
XP_003418713.1	195	CHP1	calcineurin B homologous protein 1 isoform X1	100	100	100	100	100	100	GO:0006996	organelle organization	cellular process
XP_003418867.2	217	DCTN5	dynactin subunit 5	100	100	99.451	99.451	99.451	100	GO:0046907	intracellular transport	localization
XP_003418974.1	163	YPEL3	protein yippee-like 3 isoform X1	100	100	100	100	98.065	100	GO:0051716	cellular response to stimulus	cellular process
XP_003419866.2	108	RBX1	E3 ubiquitin-protein ligase RBX1	100	100	100	100	100	100	GO:0034622	cellular protein-containing complex assembly	localization
XP_003420222.1	181	TMEM47	transmembrane protein 47	100	99.448	99.448	99.448	99.448	100	GO:0008150	biological_process	biological_process
XP_003420702.1	423	COPS3	COP9 signalosome complex subunit 3 isoform X1	100	100	99.764	99.764	99.291	100	GO:1901360	organic cyclic compound metabolic process	metabolic process
XP_003420749.1	341	CCNY	cyclin-Y isoform X1	99.413	99.707	99.413	99.707	99.707	100	GO:0006796	phosphate-containing compound metabolic process	metabolic process
XP_003420823.2	450	PSMC4	26S proteasome regulatory subunit 6B	100	100	99.761	99.522	100	100	GO:0044267	cellular protein metabolic process	metabolic process
XP_003420889.1	183	RAP2C	ras-related protein Rap-2c isoform X1	100	100	100	100	100	100	GO:0018193	peptidyl-amino acid modification	metabolic process
XP_003421190.1	130	LOC100655117	histone H2A type 1-D	100	100	100	100	100	100	GO:0050789	regulation of biological process	biological regulation
XP_003421192.1	130	LOC100655685	histone H2A type 1	100	100	100	100	97.692	100	GO:0044238	primary metabolic process	metabolic process
XP_003421242.1	181	ARF1	ADP-ribosylation factor 1	100	100	100	98.3426	100	100	GO:0044238	primary metabolic process	metabolic process
XP_003421334.1	218	RAB11B	ras-related protein Rab-11B	100	100	99.541	100	99.541	100	GO:0048878	chemical homeostasis	biological regulation
XP_003421617.2	262	SPIN1	spindlin-1	100	100	100	99.618	99.618	100	GO:0016072	rRNA metabolic process	metabolic process
XP_003422274.2	348	PBX2	pre-B-cell leukemia transcription factor 2	100	100	99.425	99.713	98.58	100	GO:0031328	positive regulation of cellular biosynthetic process	biological regulation
XP_003422323.1	215	CSNK2B	casein kinase II subunit beta isoform X1	100	100	99.535	98.349	100	100	GO:0019538	protein metabolic process	metabolic process
XP_003422330.1	130	LOC100673728	histone H2A type 1	100	100	100	100	97.692	100	GO:0071840	cellular component organization or biogenesis	cellular component organization or biogenesis
XP_003422537.1	340	GNB2	guanine nucleotide-binding protein G(I)/G(S)/G(T) subunit beta-2	100	100	100	100	100	100	GO:0051716	cellular response to stimulus	cellular process
XP_003423046.1	334	WDR5	WD repeat-containing protein 5	100	99.701	99.701	98.802	99.401	100	GO:0006996	organelle organization	cellular process
XP_003423458.1	145	RPS19	40S ribosomal protein S19	100	100	100	100	100	100	GO:0006807	nitrogen compound metabolic process	metabolic process
XP_010584638.1	154	NXPH2	neurexophilin-2	100	100	100	100	99.351	100	GO:0065007	biological regulation	biological regulation
XP_010585125.1	119	SNRPD1	small nuclear ribonucleoprotein Sm D1	100	100	100	98.718	100	100	GO:0046483	heterocycle metabolic process	metabolic process
XP_010586756.1	101	ENY2	transcription and mRNA export factor ENY2 isoform X1	100	100	100	99.6527	100	100	GO:0006807	nitrogen compound metabolic process	metabolic process
XP_010586888.1	166	CFL2	cofilin-2	100	100	100	100	99.329	100	GO:0051128	regulation of cellular component organization	biological regulation
XP_010586920.1	175	ARF6	ADP-ribosylation factor 6	100	100	100	100	100	100	GO:0051716	cellular response to stimulus	cellular process
XP_010587439.1	110	UBE2D1	ubiquitin-conjugating enzyme E2 D1	100	100	100	100	100	100	GO:0034641	cellular nitrogen compound metabolic process	metabolic process
XP_010587839.1	241	PSMA5	proteasome subunit alpha type-5	100	100	99.585	100	99.585	100	GO:0043170	macromolecule metabolic process	metabolic process
XP_010588223.1	476	SEC61A1	protein transport protein Sec61 subunit alpha isoform X1	100	100	99.79	99.79	99.58	100	GO:0045184	establishment of protein localization	localization
XP_010588386.1	184	RHEB	GTP-binding protein Rheb isoform X1	100	99.301	100	100	98.81	100	GO:0009987	cellular process	cellular process
XP_010589040.1	1032	DDX46	probable ATP-dependent RNA helicase DDX46 isoform X1	99.709	99.806	99.672	99.516	98.837	100	GO:0008150	biological_process	biological_process
XP_010589545.1	278	SSBP3	single-stranded DNA-binding protein 3	99.64	100	100	100	100	100	GO:0034641	cellular nitrogen compound metabolic process	metabolic process
XP_010589597.1	402	ELAVL4	ELAV-like protein 4 isoform X5	99.751	100	99.217	100	99.005	100	GO:0071704	organic substance metabolic process	metabolic process
XP_010589727.1	200	UBE2K	ubiquitin-conjugating enzyme E2 K isoform X1	100	100	100	100	100	100	GO:0044267	cellular protein metabolic process	metabolic process
XP_010590372.1	436	PSMC3	26S proteasome regulatory subunit 6A isoform X1	99.771	99.541	99.771	99.197	100	100	GO:0044249	cellular biosynthetic process	metabolic process
XP_010590467.1	294	MPPED2	metallophosphoesterase MPPED2	100	100	100	100	99.66	100	GO:0008150	biological_process	biological_process
XP_010590515.1	263	PSMA1	proteasome subunit alpha type-1	100	99.618	99.618	100	99.618	100	GO:0043687	post-translational protein modification	metabolic process
XP_010591039.1	244	SNCB	beta-synuclein	100	100	97.872	100	100	100	GO:0008150	biological_process	biological_process
XP_010591520.1	155	UBA52	ubiquitin-60S ribosomal protein L40 isoform X2	100	100	100	100	100	100	GO:0009893	positive regulation of metabolic process	biological regulation
XP_010591529.1	139	LSM4	U6 snRNA-associated Sm-like protein LSm4 isoform X1	100	99.275	100	100	100	100	GO:0044085	cellular component biogenesis	cellular component organization or biogenesis
XP_010591918.1	208	RAB1A	ras-related protein Rab-1A isoform X1	100	100	100	100	100	100	GO:0044238	primary metabolic process	metabolic process
XP_010592583.1	1675	CLTC	clathrin heavy chain 1	99.94	100	99.94	100	99.464	100	GO:0006996	organelle organization	cellular process
XP_010592656.1	246	UBE2Z	ubiquitin-conjugating enzyme E2 Z	100	100	99.187	100	98.785	100	GO:0006464	cellular protein modification process	metabolic process
XP_010592689.1	196	RPL19	60S ribosomal protein L19	100	100	98.9795	100	100	100	GO:1901360	organic cyclic compound metabolic process	metabolic process
XP_010592987.1	210	AMMECR1	AMME syndrome candidate gene 1 protein	100	100	100	100	99.524	100	GO:0008150	biological_process	biological_process
XP_010594031.1	696	IL1RAPL1	interleukin-1 receptor accessory protein-like 1	99.856	99.713	98.707	99.713	99.713	100	GO:0008150	biological_process	biological_process
XP_010594619.1	181	ARF3	ADP-ribosylation factor 3	100	100	100	98.0665	100	100	GO:0009987	cellular process	cellular process
XP_010595256.1	136	LOC100654055	histone H3.3	100	100	100	100	100	100	GO:0044085	cellular component biogenesis	cellular component organization or biogenesis
XP_010595508.1	359	MAB21L2	protein mab-21-like 2	100	100	100	100	100	100	GO:0008150	biological_process	biological_process
XP_010595577.1	149	CALM2	calmodulin-2	100	100	100	100	100	100	GO:0065007	biological regulation	biological regulation
XP_010595905.1	192	ARL4C	ADP-ribosylation factor-like protein 4C	100	100	100	100	98.958	100	GO:0051641	cellular localization	localization
XP_010596950.1	423	KCNJ6	G protein-activated inward rectifier potassium channel 2	99.764	99.263	99.527	100	99.054	100	GO:0008150	biological_process	biological_process
XP_010597228.2	384	SPPL3	signal peptide peptidase-like 3	99.74	100	99.74	99.74	99.029	100	GO:0009893	positive regulation of metabolic process	biological regulation
XP_010597604.1	128	SNU13	NHP2-like protein 1	100	100	100	100	98.438	100	GO:0022613	ribonucleoprotein complex biogenesis	cellular component organization or biogenesis
XP_010597710.1	458	ESRRG	estrogen-related receptor gamma isoform X1	100	100	100	99.563	100	100	GO:0031328	positive regulation of cellular biosynthetic process	biological regulation
XP_010597794.1	240	SOX14	transcription factor SOX-14	100	100	100	99.167	100	100	GO:0034645	cellular macromolecule biosynthetic process	metabolic process
XP_010597988.1	181	ARL1	ADP-ribosylation factor-like protein 1 isoform X1	100	100	100	100	98.78	100	GO:0006996	organelle organization	cellular process
XP_010598176.1	186	VPS29	vacuolar protein sorting-associated protein 29 isoform X1	100	100	100	100	100	100	GO:0008104	protein localization	localization
XP_010599802.1	513	TRIM27	zinc finger protein RFP	100	100	99.805	99.415	99.179	100	GO:0008152	metabolic process	metabolic process
XP_010600115.1	297	COPS6	COP9 signalosome complex subunit 6	100	100	99.663	99.663	98.99	100	GO:0006807	nitrogen compound metabolic process	metabolic process
XP_023394507.1	431	CSTF1	cleavage stimulation factor subunit 1	100	99.536	99.536	99.536	99.768	100	GO:0009987	cellular process	cellular process
XP_023395144.1	270	RMND5A	protein RMD5 homolog A	100	99.63	99.259	99.2	99.63	100	GO:0044265	cellular macromolecule catabolic process	metabolic process
XP_023395500.1	332	DRG2	developmentally-regulated GTP-binding protein 2 isoform X1	99.526	100	99.526	99.526	99.526	100	GO:0050794	regulation of cellular process	biological regulation
XP_023396022.1	130	LOC100661296	histone H2A type 1-D	100	100	100	100	100	100	GO:0006807	nitrogen compound metabolic process	metabolic process
XP_023396023.1	130	LOC100662984	histone H2A type 1	100	100	100	100	97.692	100	GO:0034641	cellular nitrogen compound metabolic process	metabolic process
XP_023396267.1	326	ELAVL1	ELAV-like protein 1	100	100	100	100	99.693	100	GO:1901566	organonitrogen compound biosynthetic process	metabolic process
XP_023396631.1	454	EEF1A2	elongation factor 1-alpha 2	99.762	100	99.525	100	99.287	100	GO:0019538	protein metabolic process	metabolic process
XP_023396798.1	751	CUL3	cullin-3 isoform X1	99.866	100	99.866	100	100	100	GO:0044265	cellular macromolecule catabolic process	metabolic process
XP_023397188.1	126	LOC100673143	histone H2B type 1-K	100	100	99.206	100	99.206	100	GO:0008152	metabolic process	metabolic process
XP_023398661.1	310	PSMD14	26S proteasome non-ATPase regulatory subunit 14 isoform X1	100	100	100	100	100	100	GO:0043412	macromolecule modification	metabolic process
XP_023398711.1	609	NR4A2	nuclear receptor subfamily 4 group A member 2 isoform X1	99.672	99.672	99.343	99.672	99.672	100	GO:0051179	localization	localization
XP_023399832.1	353	LIN7B	protein lin-7 homolog B	99.487	100	100	100	100	100	GO:0008104	protein localization	localization
XP_023400072.1	241	RP9	retinitis pigmentosa 9 protein isoform X2	100	97.826	100	100	100	100	GO:0008380	RNA splicing	metabolic process
XP_023401391.1	483	MEF2C	myocyte-specific enhancer factor 2C isoform X6	99.793	99.793	99.793	100	98.137	100	GO:0048522	positive regulation of cellular process	biological regulation
XP_023401686.1	245	YWHAZ	14-3-3 protein zeta/delta	100	100	98.367	100	100	100	GO:0051656	establishment of organelle localization	localization
XP_023401826.1	312	OSR2	protein odd-skipped-related 2	100	100	98.718	99.679	99.359	100	GO:0006807	nitrogen compound metabolic process	metabolic process
XP_023403165.1	126	LOC100657060	histone H2B type 2-E	100	100	100	100	100	100	GO:0071840	cellular component organization or biogenesis	cellular component organization or biogenesis
XP_023403166.1	136	LOC100657350	histone H3	99.6325	100	100	100	100	100	GO:0006139	nucleobase-containing compound metabolic process	metabolic process
XP_023403167.1	136	LOC100658484	histone H3	99.6325	100	100	100	100	100	GO:0071840	cellular component organization or biogenesis	cellular component organization or biogenesis
XP_023403342.1	237	KCTD6	BTB/POZ domain-containing protein KCTD6	100	100	100	99.578	100	100	GO:0050789	regulation of biological process	biological regulation
XP_023404272.1	84	CDC42SE2	CDC42 small effector protein 2	100	100	100	98.8095	98.81	100	GO:0008150	biological_process	biological_process
XP_023405094.1	481	AKT3	RAC-gamma serine/threonine-protein kinase isoform X1	99.72	100	99.778	99.778	99.778	100	GO:0035556	intracellular signal transduction	cellular process
XP_023405299.1	524	NFIA	nuclear factor 1 A-type isoform X1	99.618	99.197	99.802	99.603	99.798	100	GO:0090304	nucleic acid metabolic process	metabolic process
XP_023406509.1	158	LMO2	rhombotin-2	98.63	100	100	100	100	100	GO:0010628	positive regulation of gene expression	biological regulation
XP_023406614.1	701	EIF4G2	eukaryotic translation initiation factor 4 gamma 2	99.715	99.857	99.715	98.716	99.572	100	GO:0008152	metabolic process	metabolic process
XP_023406876.1	318	UBLCP1	ubiquitin-like domain-containing CTD phosphatase 1	99.371	99.371	99.686	99.686	99.686	100	GO:0043170	macromolecule metabolic process	metabolic process
XP_023407482.1	86	SF3B5	splicing factor 3B subunit 5	100	100	100	100	100	100	GO:0006397	mRNA processing	metabolic process
XP_023408122.1	897	TNPO2	transportin-2 isoform X1	99.777	99.777	99.777	99.666	99.108	100	GO:0045184	establishment of protein localization	localization
XP_023408162.1	83	ELOF1	transcription elongation factor 1 homolog	100	100	100	100	100	100	GO:0009059	macromolecule biosynthetic process	metabolic process
XP_023408837.1	318	ASB7	ankyrin repeat and SOCS box protein 7	100	100	99.371	99.686	99.371	100	GO:0009987	cellular process	cellular process
XP_023409371.1	374	SPOP	speckle-type POZ protein isoform X1	100	100	100	100	100	100	GO:0009056	catabolic process	metabolic process
XP_023409435.1	410	THRA	thyroid hormone receptor alpha	100	100	99.756	99.268	99.512	100	GO:0016070	RNA metabolic process	metabolic process
XP_023409567.1	342	DCAF7	DDB1- and CUL4-associated factor 7	100	100	100	100	100	100	GO:0044238	primary metabolic process	metabolic process
XP_023410291.1	794	AGO1	protein argonaute-1 isoform X2	99.874	99.495	99.495	99.495	99.495	100	GO:1901564	organonitrogen compound metabolic process	metabolic process
XP_023410741.1	469	STK38L	serine/threonine-protein kinase 38-like isoform X1	99.145	99.784	99.138	99.785	99.784	100	GO:0051128	regulation of cellular component organization	biological regulation
XP_023411306.1	212	PDCD10	programmed cell death protein 10	100	100	100	99.057	99.057	100	GO:0051656	establishment of organelle localization	localization
XP_023411476.1	126	LOC100664570	histone H2B type 1	100	100	100	100	100	100	GO:0044237	cellular metabolic process	metabolic process
XP_023411486.1	130	LOC111752374	histone H2A type 1-D	100	100	100	100	100	100	GO:0009058	biosynthetic process	metabolic process
XP_023411489.1	126	LOC100667419	histone H2B type 1	100	100	100	100	100	100	GO:0022607	cellular component assembly	cellular process
XP_023411490.1	126	LOC100668844	histone H2B type 1	100	100	100	100	100	100	GO:0016043	cellular component organization	cellular process
XP_023411491.1	126	LOC100667137	histone H2B type 1	100	100	100	100	100	100	GO:0043412	macromolecule modification	metabolic process
XP_023411738.1	144	BUD31	protein BUD31 homolog	100	100	99.306	100	100	100	GO:0006139	nucleobase-containing compound metabolic process	metabolic process
XP_023412158.1	244	CTDNEP1	CTD nuclear envelope phosphatase 1 isoform X1	100	100	99.59	98.77	99.59	100	GO:0006996	organelle organization	cellular process
XP_023412160.1	117	GABARAP	gamma-aminobutyric acid receptor-associated protein	100	100	100	100	100	100	GO:0034613	cellular protein localization	localization
XP_023414609.1	558	CNOT2	CCR4-NOT transcription complex subunit 2 isoform X1	99.635	100	99.815	98.889	100	100	GO:0016070	RNA metabolic process	metabolic process
XP_023414860.1	763	DYRK1A	dual specificity tyrosine-phosphorylation-regulated kinase 1A isoform X1	99.869	99.869	99.869	99.738	99.476	100	GO:0009893	positive regulation of metabolic process	biological regulation
XP_023415341.1	162	CNIH2	protein cornichon homolog 2	100	99.01	100	100	99.02	100	GO:0006996	organelle organization	cellular process
XP_003405109.1	260	HOXC9	homeobox protein Hox-C9	99.615	100	99.615	99.615	99.615	100	-	-	-
XP_003405110.1	242	HOXC8	homeobox protein Hox-C8	99.587	100	100	100	99.587	100	-	-	-
XP_003407143.1	419	BZW2	basic leucine zipper and W2 domain-containing protein 2	100	99.045	99.523	99.523	99.523	100	-	-	-
XP_003409567.1	51	LOC100659050	60S ribosomal protein L39	100	100	98.039	100	100	100	-	-	-
XP_003410614.1	255	C1QL3	complement C1q-like protein 3	99.608	100	99.608	100	99.39	100	-	-	-
XP_003411943.1	191	VSNL1	visinin-like protein 1	100	100	100	100	100	100	-	-	-
XP_003414831.1	222	CUNHXorf56	UPF0428 protein CXorf56 homolog	99.55	100	100	100	99.099	100	-	-	-
XP_003416445.1	126	LOC100663722	histone H2B type 1	100	100	100	100	100	100	-	-	-
XP_003416466.1	126	LOC100669973	histone H2B type 1	100	100	100	100	100	100	-	-	-
XP_003421157.1	126	LOC100663269	histone H2B type 1	100	100	100	100	100	100	-	-	-
XP_010587390.1	545	TM9SF3	transmembrane 9 superfamily member 3	100	100	99.817	100	99.817	100	-	-	-
XP_010589589.1	179	BTF3L4	transcription factor BTF3 homolog 4 isoform X2	100	100	100	100	100	100	-	-	-
XP_010593089.1	253	UBE2Q1	ubiquitin-conjugating enzyme E2 Q1 isoform X1	99.209	99.605	99.605	99.605	99.605	100	-	-	-
XP_010598260.1	44	TMSB10	thymosin beta-10	100	100	100	97.727	100	100	-	-	-
XP_010600858.1	419	BZW1	basic leucine zipper and W2 domain-containing protein 1 isoform X1	100	100	99.761	99.761	99.707	100	-	-	-
XP_023406192.1	193	HPCAL1	hippocalcin-like protein 1	99.482	100	100	100	98.964	100	-	-	-
XP_023409298.1	119	YPEL2	protein yippee-like 2	100	100	100	100	100	100	-	-	-
XP_023410153.1	341	PDIK1L	serine/threonine-protein kinase PDIK1L	100	100	100	100	99.413	100	-	-	-
XP_023415690.1	458	LOC100666300	casein kinase I isoform X1	98.253	100	100	100	99.661	100	-	-	-
NP_001272955.1	194	RPS7	40S ribosomal protein S7	100	100	96.907	98.969	100	99	GO:0065007	biological regulation	biological regulation
XP_003403940.1	723	HSP90AB1	heat shock protein HSP 90-beta	99.447	99.309	99.171	99.585	99.308	99	GO:0016043	cellular component organization	cellular process
XP_003404109.1	445	LOC100666881	serine/threonine-protein kinase Sgk1 isoform X1	98.427	98.522	98.284	99.015	98.768	99	GO:0051234	establishment of localization	localization
XP_003404326.1	345	HS3ST5	heparan sulfate glucosamine 3-O-sulfotransferase 5	98.841	98.841	99.42	98.551	97.971	99	GO:0008152	metabolic process	metabolic process
XP_003404386.1	998	EPHA7	ephrin type-A receptor 7 isoform X1	98.111	98.411	99.599	99.499	97.117	99	GO:0043170	macromolecule metabolic process	metabolic process
XP_003404415.1	620	SYNCRIP	heterogeneous nuclear ribonucleoprotein Q isoform X1	99.839	99.358	99.037	99.358	99.197	99	GO:0050789	regulation of biological process	biological regulation
XP_003404542.1	309	PPP2CA	serine/threonine-protein phosphatase 2A catalytic subunit alpha isoform	98.5435	98.5435	100	98.5435	98.7055	99	GO:0044248	cellular catabolic process	metabolic process
XP_003404581.1	147	UBE2D2	ubiquitin-conjugating enzyme E2 D2 isoform X1	97.222	100	97.887	100	98.639	99	GO:0044238	primary metabolic process	metabolic process
XP_003404593.1	555	IK	protein Red	99.64	98.224	99.279	99.64	98.919	99	GO:0033365	protein localization to organelle	localization
XP_003404663.1	906	GRIA1	glutamate receptor 1 isoform X2	98.896	99.007	99.669	98.896	99.669	99	GO:0006810	transport	localization
XP_003404702.1	291	TLX3	T-cell leukemia homeobox protein 3	99.656	98.625	98.969	98.969	98.625	99	-	-	-
XP_003404706.1	234	UBTD2	ubiquitin domain-containing protein 2 isoform X1	100	99.573	99.573	99.573	97.895	99	-	-	-
XP_003404726.1	445	FAF2	FAS-associated factor 2 isoform X1	99.326	99.326	98.652	99.101	98.427	99	GO:0010498	proteasomal protein catabolic process	metabolic process
XP_003404740.2	408	RMND5B	protein RMD5 homolog B isoform X1	98.567	99.237	99.237	98.473	98.728	99	GO:0019538	protein metabolic process	metabolic process
XP_003404930.2	227	KCNIP1	Kv channel-interacting protein 1 isoform X1	98.477	99.492	99.492	99.492	98.266	99	GO:0050789	regulation of biological process	biological regulation
XP_003405030.1	414	ARRDC3	arrestin domain-containing protein 3 isoform X1	99.034	99.275	99.275	99.034	99.034	99	GO:0006464	cellular protein modification process	metabolic process
XP_003405052.1	228	EFNA5	ephrin-A5	99.123	98.684	99.123	98.246	98.925	99	GO:0008152	metabolic process	metabolic process
XP_003405093.1	442	SPRYD3	SPRY domain-containing protein 3	99.321	99.095	99.095	99.095	97.511	99	-	-	-
XP_003405111.1	235	HOXC6	homeobox protein Hox-C6	99.574	99.149	99.574	98.723	98.298	99	GO:0009059	macromolecule biosynthetic process	metabolic process
XP_003405168.1	394	PA2G4	proliferation-associated protein 2G4 isoform X1	99.746	99.492	99.239	97.716	98.985	99	GO:0044238	primary metabolic process	metabolic process
XP_003405252.1	210	KCNMB4	calcium-activated potassium channel subunit beta-4	99.524	99.048	99.524	99.524	98.571	99	GO:0060341	regulation of cellular localization	biological regulation
XP_003405263.1	390	NAP1L1	nucleosome assembly protein 1-like 1 isoform X1	99.488	99.488	98.219	98.465	99.233	99	GO:0090304	nucleic acid metabolic process	metabolic process
XP_003405265.1	193	CSRP2	cysteine and glycine-rich protein 2	98.964	98.964	98.446	98.964	97.927	99	GO:0009987	cellular process	cellular process
XP_003405268.1	422	SYT1	synaptotagmin-1 isoform X1	99.763	99.052	99.289	99.526	98.815	99	GO:0051641	cellular localization	localization
XP_003405317.1	86	SNRPF	small nuclear ribonucleoprotein F	100	100	98.837	96.6665	100	99	GO:0044085	cellular component biogenesis	cellular component organization or biogenesis
XP_003405321.1	523	CDK17	cyclin-dependent kinase 17	99.044	99.809	99.044	99.618	99.235	99	GO:0044260	cellular macromolecule metabolic process	metabolic process
XP_003405334.1	396	ACTR6	actin-related protein 6	99.747	99.495	98.737	99.242	98.017	99	-	-	-
XP_003405353.1	352	CHST11	carbohydrate sulfotransferase 11 isoform X1	98.295	99.148	98.864	99.148	97.443	99	GO:0008152	metabolic process	metabolic process
XP_003405713.1	129	LOC100676393	histone H2A.J	100	100	100	100	95.349	99	-	-	-
XP_003405750.1	144	MED21	mediator of RNA polymerase II transcription subunit 21	100	99.306	98.611	95.833	99.306	99	GO:0044260	cellular macromolecule metabolic process	metabolic process
XP_003405757.1	221	SINHCAF	SIN3-HDAC complex-associated factor	99.095	99.095	98.643	98.643	97.738	99	GO:0050789	regulation of biological process	biological regulation
XP_003405802.1	820	DDX23	probable ATP-dependent RNA helicase DDX23	99.512	99.512	99.268	99.512	99.268	99	GO:0008150	biological_process	biological_process
XP_003405809.1	396	DHH	desert hedgehog protein	99.495	99.242	99.495	99.242	99.242	99	-	-	-
XP_003405827.1	498	TFCP2	alpha-globin transcription factor CP2 isoform X1	99.398	98.016	99.398	97.817	98.394	99	GO:0009987	cellular process	cellular process
XP_003405877.1	682	TBR1	T-box brain protein 1	99.707	99.56	99.56	99.267	98.744	99	GO:0008150	biological_process	biological_process
XP_003405898.1	957	KIF5C	kinesin heavy chain isoform X1	99.582	99.687	99.37	99.478	98.643	99	GO:0033036	macromolecule localization	localization
XP_003406217.1	153	ORMDL1	ORM1-like protein 1	98.693	99.346	97.7125	99.346	100	99	GO:1901566	organonitrogen compound biosynthetic process	metabolic process
XP_003406254.1	340	HOXD10	homeobox protein Hox-D10	98.824	99.412	98.235	98.235	98.824	99	-	-	-
XP_003406260.2	407	CHN1	N-chimaerin	99.017	99.754	98.526	99.509	97.473	99	GO:0065007	biological regulation	biological regulation
XP_003406265.1	396	OLA1	obg-like ATPase 1	98.99	100	99.242	99.495	98.232	99	GO:0044238	primary metabolic process	metabolic process
XP_003406279.1	204	RPS5	40S ribosomal protein S5	100	99.51	100	97.0585	100	99	GO:0044248	cellular catabolic process	metabolic process
XP_003406342.1	552	SMAD4	mothers against decapentaplegic homolog 4	99.638	99.094	99.638	99.457	98.543	99	GO:0009987	cellular process	cellular process
XP_003406851.1	371	PRMT1	protein arginine N-methyltransferase 1 isoform X1	100	98.922	99.73	95.4175	99.461	99	GO:0006139	nucleobase-containing compound metabolic process	metabolic process
XP_003407038.1	337	NEUROD6	neurogenic differentiation factor 6	99.703	98.813	99.11	99.703	97.923	99	-	-	-
XP_003407130.1	586	KLHL7	kelch-like protein 7 isoform X1	99.634	99.659	99.441	99.488	98.635	99	GO:0044238	primary metabolic process	metabolic process
XP_003407227.1	354	GNAI1	guanine nucleotide-binding protein G(i) subunit alpha-1	100	95.798	99.718	99.718	99.718	99	GO:0065007	biological regulation	biological regulation
XP_003407283.1	629	KCND2	potassium voltage-gated channel subfamily D member 2	99.523	98.413	99.048	99.048	98.095	99	GO:0065008	regulation of biological quality	biological regulation
XP_003407298.1	652	LRRC4	leucine-rich repeat-containing protein 4	99.387	98.62	98.773	98.62	98.62	99	GO:1901564	organonitrogen compound metabolic process	metabolic process
XP_003407334.1	234	PSMA2	proteasome subunit alpha type-2	99.573	99.573	99.573	97.436	99.573	99	GO:0071704	organic substance metabolic process	metabolic process
XP_003407337.1	1047	NPR2	atrial natriuretic peptide receptor 2	99.045	97.708	98.854	99.141	98.09	99	GO:0044238	primary metabolic process	metabolic process
XP_003407353.1	185	FAM219A	protein FAM219A isoform X1	99.459	98.919	99.459	98.919	97.838	99	-	-	-
XP_003407362.1	219	CHMP5	charged multivesicular body protein 5	100	100	97.26	99.543	99.297	99	GO:0044085	cellular component biogenesis	cellular component organization or biogenesis
XP_003407388.1	275	ACER2	alkaline ceramidase 2 isoform X1	99.273	98.673	97.455	100	98.545	99	GO:0006464	cellular protein modification process	metabolic process
XP_003407760.1	372	CDK9	cyclin-dependent kinase 9	99.462	98.656	98.387	98.387	98.118	99	GO:0006397	mRNA processing	metabolic process
XP_003407784.1	654	HSPA5	78 kDa glucose-regulated protein	99.694	98.93	99.084	99.083	99.388	99	GO:0044237	cellular metabolic process	metabolic process
XP_003407798.1	1069	RABGAP1	rab GTPase-activating protein 1 isoform X1	98.69	98.129	98.784	98.692	98.316	99	GO:0042886	amide transport	localization
XP_003407814.1	190	RBM18	probable RNA-binding protein 18	98.947	99.474	98.947	100	99.474	99	-	-	-
XP_003407815.1	392	LHX6	LIM/homeobox protein Lhx6 isoform X1	99.235	99.235	99.745	98.214	96.939	99	GO:0051179	localization	localization
XP_003407853.1	394	UGCG	ceramide glucosyltransferase	98.985	99.746	99.239	97.716	99.446	99	GO:0008150	biological_process	biological_process
XP_003407956.1	298	GOLPH3	Golgi phosphoprotein 3	99.664	99.664	99.664	98.658	99.515	99	GO:1901137	carbohydrate derivative biosynthetic process	metabolic process
XP_003407974.1	127	SUB1	activated RNA polymerase II transcriptional coactivator p15	99.213	98.425	97.638	98.425	99.213	99	GO:1901576	organic substance biosynthetic process	metabolic process
XP_003408057.1	97	RPL37	60S ribosomal protein L37	100	98.969	100	97.8947	100	99	GO:0008152	metabolic process	metabolic process
XP_003408077.1	344	FST	follistatin isoform X1	99.709	99.419	99.128	99.128	98.418	99	GO:0007165	signal transduction	cellular process
XP_003408456.1	115	RPL30	60S ribosomal protein L30	100	100	97.826	99.13	95.652	99	GO:0050789	regulation of biological process	biological regulation
XP_003408467.1	636	PABPC1	polyadenylate-binding protein 1 isoform X1	99.843	99.686	95.126	99.843	99.115	99	GO:0044267	cellular protein metabolic process	metabolic process
XP_003408482.2	455	EIF3E	eukaryotic translation initiation factor 3 subunit E	98.681	100	98.427	97.303	99.118	99	GO:0009987	cellular process	cellular process
XP_003408527.2	558	ATL1	atlastin-1 isoform X1	98.907	98.746	98.566	98.925	97.849	99	GO:0008150	biological_process	biological_process
XP_003408577.1	56	RPS29	40S ribosomal protein S29	100	98.182	100	99.091	96.429	99	GO:0044260	cellular macromolecule metabolic process	metabolic process
XP_003408722.1	255	PSMA3	proteasome subunit alpha type-3	99.608	99.216	100	99.608	98.824	99	GO:0044267	cellular protein metabolic process	metabolic process
XP_003408738.1	246	SIX6	homeobox protein SIX6	99.593	97.166	99.593	99.187	97.967	99	GO:0008150	biological_process	biological_process
XP_003408766.1	2610	HECTD1	E3 ubiquitin-protein ligase HECTD1 isoform X1	99.579	96.82	98.927	99.387	99.119	99	-	-	-
XP_003408768.1	247	ATP6V1D	V-type proton ATPase subunit D	99.19	99.595	98.381	97.166	98.785	99	GO:0044248	cellular catabolic process	metabolic process
XP_003408769.2	376	EIF2S1	eukaryotic translation initiation factor 2 subunit 1 isoform X1	99.683	99.365	99.365	99.365	95.873	99	GO:0009059	macromolecule biosynthetic process	metabolic process
XP_003408781.1	104	ERH	enhancer of rudimentary homolog	100	100	100	93.269	100	99	GO:0008150	biological_process	biological_process
XP_003408878.1	782	CPSF2	cleavage and polyadenylation specificity factor subunit 2	99.488	99.361	98.465	99.105	98.849	99	GO:0070727	cellular macromolecule localization	localization
XP_003408955.2	430	AP3M1	AP-3 complex subunit mu-1 isoform X1	98.837	99.045	98.565	99.282	98.325	99	GO:0008150	biological_process	biological_process
XP_003408958.1	294	VDAC2	voltage-dependent anion-selective channel protein 2	99.32	99.32	99.293	98.98	99.32	99	GO:0006810	transport	localization
XP_003408964.1	414	HNRNPF	heterogeneous nuclear ribonucleoprotein F	98.792	99.034	99.275	98.7895	98.309	99	GO:0065007	biological regulation	biological regulation
XP_003409169.1	1217	SMC3	structural maintenance of chromosomes protein 3	100	96.88	100	99.918	98.11	99	GO:0070925	organelle assembly	cellular process
XP_003409171.2	262	SMNDC1	survival of motor neuron-related-splicing factor 30 isoform X1	100	100	99.16	98.739	97.899	99	GO:1901360	organic cyclic compound metabolic process	metabolic process
XP_003409194.1	105	BORCS7	BLOC-1-related complex subunit 7 isoform X1	98.507	99.048	98.095	100	98.095	99	-	-	-
XP_003409232.1	289	SLC25A28	mitoferrin-2	100	98.962	99.654	98.962	98.962	99	GO:0051234	establishment of localization	localization
XP_003409303.1	686	PRKG1	cGMP-dependent protein kinase 1 isoform X1	99.591	98.788	99.708	99.417	99.708	99	GO:0071704	organic substance metabolic process	metabolic process
XP_003409324.1	476	CCDC6	coiled-coil domain-containing protein 6	98.95	98.95	98.529	99.16	97.269	99	GO:0008150	biological_process	biological_process
XP_003409546.1	683	PRPF3	U4/U6 small nuclear ribonucleoprotein Prp3 isoform X1	99.122	99.854	99.854	99.561	98.829	99	GO:1901360	organic cyclic compound metabolic process	metabolic process
XP_003409627.1	655	KCND3	potassium voltage-gated channel subfamily D member 3	98.931	99.695	99.237	98.168	97.863	99	GO:0050789	regulation of biological process	biological regulation
XP_003409646.1	225	BCAS2	pre-mRNA-splicing factor SPF27	99.556	98.667	99.556	98.667	99.111	99	GO:0006807	nitrogen compound metabolic process	metabolic process
XP_003409673.1	215	SEC22B	vesicle-trafficking protein SEC22b	99.535	98.605	99.07	98.605	99.07	99	GO:0044087	regulation of cellular component biogenesis	biological regulation
XP_003409795.1	135	RPL32	60S ribosomal protein L32	99.259	100	100	94.6741	100	99	GO:0006807	nitrogen compound metabolic process	metabolic process
XP_003409811.1	261	EMC3	ER membrane protein complex subunit 3	100	100	99.234	99.617	98.467	99	GO:0008150	biological_process	biological_process
XP_003409820.1	1099	SRGAP3	SLIT-ROBO Rho GTPase-activating protein 3 isoform X1	99.909	99.545	99.363	99.09	96.997	99	GO:0050794	regulation of cellular process	biological regulation
XP_003409824.1	922	GRM7	metabotropic glutamate receptor 7 isoform X1	99.132	99.458	98.915	98.265	98.807	99	GO:0008150	biological_process	biological_process
XP_003409847.1	133	FAM19A1	protein FAM19A1	100	100	96.992	100	99.248	99	-	-	-
XP_003409849.1	292	CDK5	cyclin-dependent-like kinase 5 isoform X1	99.658	98.973	99.658	99.658	98.973	99	GO:0051641	cellular localization	localization
XP_003410080.1	389	PSMD6	26S proteasome non-ATPase regulatory subunit 6	99.706	98.715	98.201	98.715	97.686	99	GO:0036211	protein modification process	metabolic process
XP_003410100.1	624	ACTR8	actin-related protein 8	99.519	98.878	99.359	99.038	98.237	99	GO:0036211	protein modification process	metabolic process
XP_003410268.1	1040	IPO9	importin-9	99.231	99.038	98.462	98.558	97.784	99	GO:0046907	intracellular transport	localization
XP_003410269.1	171	TIMM17A	mitochondrial import inner membrane translocase subunit Tim17-A	100	99.415	99.415	97.661	98.246	99	GO:0015031	protein transport	localization
XP_003410273.1	186	ARL8A	ADP-ribosylation factor-like protein 8A	99.462	99.462	99.462	98.925	98.925	99	GO:0046903	secretion	transport
XP_003410348.1	158	TMEM50B	transmembrane protein 50B	99.367	99.367	99.367	98.734	99.367	99	GO:0008150	biological_process	biological_process
XP_003410389.1	186	ARL6	ADP-ribosylation factor-like protein 6	100	99.462	99.462	97.79	97.849	99	GO:0009987	cellular process	cellular process
XP_003410441.1	117	RPL34	60S ribosomal protein L34	100	100	99.145	97.6495	100	99	GO:0044265	cellular macromolecule catabolic process	metabolic process
XP_003410486.2	1047	PCDH10	protocadherin-10 isoform X1	98.949	98.745	98.855	98.663	98.376	99	GO:0009987	cellular process	cellular process
XP_003410625.1	342	PRPF18	pre-mRNA-splicing factor 18	99.367	99.708	100	96.116	98.246	99	GO:0071704	organic substance metabolic process	metabolic process
XP_003410626.1	392	SEPHS1	selenide, water dikinase 1 isoform X1	100	97.9595	99.235	99.745	99.235	99	GO:0008150	biological_process	biological_process
XP_003410690.1	249	ING4	inhibitor of growth protein 4 isoform X1	100	99.598	99.197	99.197	98.795	99	GO:0044238	primary metabolic process	metabolic process
XP_003410708.1	299	PHB2	prohibitin-2	100	99.666	98.662	99.331	98.997	99	GO:0071705	nitrogen compound transport	localization
XP_003410909.1	390	LHX4	LIM/homeobox protein Lhx4	98.205	98.974	99.231	98.974	98.969	99	GO:0044271	cellular nitrogen compound biosynthetic process	metabolic process
XP_003410985.1	160	CNIH3	protein cornichon homolog 3 isoform X1	93.125	100	100	100	100	99	GO:0051641	cellular localization	localization
XP_003411105.1	2619	USP24	ubiquitin carboxyl-terminal hydrolase 24 isoform X1	99.104	98.893	98.702	98.473	98.092	99	GO:0044237	cellular metabolic process	metabolic process
XP_003411339.1	792	DHX15	pre-mRNA-splicing factor ATP-dependent RNA helicase DHX15	99.371	99.371	99.245	99.497	99.245	99	GO:0006725	cellular aromatic compound metabolic process	metabolic process
XP_003411466.1	638	PCSK2	neuroendocrine convertase 2 isoform X1	99.373	98.903	98.279	98.276	98.122	99	GO:0019538	protein metabolic process	metabolic process
XP_003411565.3	573	MMP24	matrix metalloproteinase-24	99.248	98.684	99.436	99.248	98.12	99	GO:0009628	response to abiotic stimulus	response to stimulus
XP_003411674.1	108	FKBP1A	peptidyl-prolyl cis-trans isomerase FKBP1A	100	100	98.148	97.685	100	99	GO:0044260	cellular macromolecule metabolic process	metabolic process
XP_003411759.1	326	RPRD1B	regulation of nuclear pre-mRNA domain-containing protein 1B isoform X1	99.08	99.08	99.08	98.466	99.08	99	GO:1901576	organic substance biosynthetic process	metabolic process
XP_003412512.1	572	DPYSL2	dihydropyrimidinase-related protein 2	98.421	100	99.463	99.642	98.927	99	GO:0046483	heterocycle metabolic process	metabolic process
XP_003412557.1	418	AP3M2	AP-3 complex subunit mu-2	99.522	99.282	99.282	99.282	99.282	99	GO:0051649	establishment of localization in cell	localization
XP_003412604.2	1116	TNKS	tankyrase-1	98.746	99.093	98.835	98.835	99.194	99	GO:0033043	regulation of organelle organization	biological regulation
XP_003412638.1	1237	PCDH9	protocadherin-9 isoform X1	97.413	98.626	98.868	98.949	98.787	99	-	-	-
XP_003412673.1	196	SPRYD7	SPRY domain-containing protein 7	100	99.49	98.98	99.49	97.959	99	-	-	-
XP_003412778.1	283	GJB1	gap junction beta-1 protein	99.647	98.233	98.587	98.94	97.88	99	GO:0009987	cellular process	cellular process
XP_003412917.1	429	ACTL6A	actin-like protein 6A	99.534	98.601	98.601	98.601	98.834	99	GO:0071704	organic substance metabolic process	metabolic process
XP_003412941.1	907	PSMD2	26S proteasome non-ATPase regulatory subunit 2	99.118	99.008	99.008	96.692	98.677	99	GO:0051234	establishment of localization	localization
XP_003412955.1	358	DNAJB11	dnaJ homolog subfamily B member 11 isoform X1	98.883	99.441	98.324	98.603	98.324	99	GO:0051716	cellular response to stimulus	cellular process
XP_003412971.1	491	MB21D2	protein MB21D2 isoform X1	99.389	100	99.593	99.593	97.963	99	-	-	-
XP_003412973.1	279	HES1	transcription factor HES-1	99.283	98.925	99.283	98.925	98.571	99	GO:0031323	regulation of cellular metabolic process	biological regulation
XP_003413099.1	351	PRKACA	cAMP-dependent protein kinase catalytic subunit alpha	99.659	97.661	99.715	98.86	98.86	99	GO:1901698	response to nitrogen compound	response to stimulus
XP_003413124.1	106	WDR83OS	protein Asterix	99.057	100	99.057	98.113	99.057	99	-	-	-
XP_003413149.1	163	PIN1	peptidyl-prolyl cis-trans isomerase NIMA-interacting 1 isoform X1	99.387	98.16	98.16	98.16	99.387	99	GO:0010557	positive regulation of macromolecule biosynthetic process	biological regulation
XP_003413466.1	1036	USP48	ubiquitin carboxyl-terminal hydrolase 48 isoform X1	99.421	99.228	98.745	97.686	98.758	99	-	-	-
XP_003413521.1	414	TARDBP	TAR DNA-binding protein 43 isoform X1	99.758	99.275	99.034	97.343	98.309	99	GO:1901564	organonitrogen compound metabolic process	metabolic process
XP_003413534.1	559	DNAJC11	dnaJ homolog subfamily C member 11 isoform X1	99.463	99.463	99.284	98.927	97.853	99	-	-	-
XP_003413543.1	128	RPL22	60S ribosomal protein L22	98.387	100	100	99.219	99.219	99	GO:0008104	protein localization	localization
XP_003413562.1	273	TSSK6	testis-specific serine/threonine-protein kinase 6	99.267	98.168	98.901	98.897	98.901	99	GO:0019538	protein metabolic process	metabolic process
XP_003413697.1	465	MEIS1	homeobox protein Meis1 isoform X1	99.336	99.143	99.143	96.444	98.71	99	GO:0065007	biological regulation	biological regulation
XP_003413881.1	253	TSPAN3	tetraspanin-3	99.605	98.419	98.419	99.209	97.034	99	GO:0009987	cellular process	cellular process
XP_003413891.1	366	IDH3A	isocitrate dehydrogenase [NAD] subunit alpha, mitochondrial	99.727	99.454	99.727	98.634	99.367	99	GO:0044238	primary metabolic process	metabolic process
XP_003413919.1	135	RPS17	40S ribosomal protein S17	100	100	100	96.2963	100	99	GO:0033036	macromolecule localization	localization
XP_003414015.1	252	FGF14	fibroblast growth factor 14 isoform X1	99.603	99.206	97.222	99.206	98.81	99	GO:0050794	regulation of cellular process	biological regulation
XP_003414022.1	273	ARGLU1	arginine and glutamate-rich protein 1	99.267	98.535	98.535	98.168	98.168	99	-	-	-
XP_003414060.1	172	SAP18	histone deacetylase complex subunit SAP18	99.419	99.419	100	98.256	100	99	GO:0016070	RNA metabolic process	metabolic process
XP_003414126.1	1007	GRID2	glutamate receptor ionotropic, delta-2 isoform X1	99.106	99.206	97.848	98.808	98.709	99	GO:0070727	cellular macromolecule localization	localization
XP_003414179.1	311	PAQR3	progestin and adipoQ receptor family member 3 isoform X1	99.675	99.357	98.392	99.035	98.392	99	GO:0018193	peptidyl-amino acid modification	metabolic process
XP_003414194.1	482	G3BP2	ras GTPase-activating protein-binding protein 2 isoform X1	99.378	98.755	98.34	98.34	98.34	99	GO:0006139	nucleobase-containing compound metabolic process	metabolic process
XP_003414281.1	191	NKIRAS2	NF-kappa-B inhibitor-interacting Ras-like protein 2	100	99.476	99.476	99.476	98.429	99	GO:0050794	regulation of cellular process	biological regulation
XP_003414302.1	747	EZH1	histone-lysine N-methyltransferase EZH1 isoform X1	99.331	98.929	99.197	99.063	97.724	99	GO:0008150	biological_process	biological_process
XP_003414304.1	176	VPS25	vacuolar protein-sorting-associated protein 25	98.864	99.432	98.864	100	97.175	99	GO:0051649	establishment of localization in cell	localization
XP_003414317.1	227	RND2	rho-related GTP-binding protein RhoN	99.119	99.559	100	99.119	98.655	99	GO:0009987	cellular process	cellular process
XP_003414364.2	762	TLK2	serine/threonine-protein kinase tousled-like 2 isoform X1	99.475	99.2	99.333	98.8	98.933	99	GO:0019941	modification-dependent protein catabolic process	metabolic process
XP_003414548.2	509	FZD2	frizzled-2	99.607	99.411	99.607	99.018	99.214	99	GO:0046483	heterocycle metabolic process	metabolic process
XP_003414585.1	307	CDK5R1	cyclin-dependent kinase 5 activator 1	99.349	99.023	98.046	99.023	98.046	99	GO:0046483	heterocycle metabolic process	metabolic process
XP_003414599.1	951	AP2B1	AP-2 complex subunit beta isoform X1	100	95.908	99.895	99.579	99.685	99	GO:0009987	cellular process	cellular process
XP_003414622.1	525	RPS6KB1	ribosomal protein S6 kinase beta-1 isoform X1	98.857	100	99.619	99.619	95.106	99	GO:0009891	positive regulation of biosynthetic process	biological regulation
XP_003414652.1	232	NOG	noggin	99.138	99.138	99.138	99.138	99.569	99	GO:0046483	heterocycle metabolic process	metabolic process
XP_003414655.1	238	MMD	monocyte to macrophage differentiation factor isoform X1	99.16	99.16	98.319	100	97.807	99	GO:0032880	regulation of protein localization	biological regulation
XP_003414666.2	489	LUC7L3	luc7-like protein 3 isoform X1	99.796	98.826	99.531	98.826	97.95	99	GO:0022613	ribonucleoprotein complex biogenesis	cellular component organization or biogenesis
XP_003414693.1	611	KAT7	histone acetyltransferase KAT7 isoform X1	99.341	99.509	99.176	99.673	97.709	99	GO:0006725	cellular aromatic compound metabolic process	metabolic process
XP_003414726.1	205	PSMB3	proteasome subunit beta type-3	99.512	98.537	98.537	98.049	98.537	99	GO:0036211	protein modification process	metabolic process
XP_003414753.2	612	MSL1	male-specific lethal 1 homolog isoform X1	99.673	99.183	98.856	98.203	97.436	99	GO:0043412	macromolecule modification	metabolic process
XP_003414806.1	2732	TENM1	teneurin-1 isoform X1	98.792	98.865	98.499	98.243	98.133	99	GO:0051641	cellular localization	localization
XP_003414810.1	894	GRIA3	glutamate receptor 3 isoform X1	98.658	99.888	99.776	99.441	96.396	99	GO:0008150	biological_process	biological_process
XP_003414818.1	349	TMEM255A	transmembrane protein 255A isoform X1	100	99.427	98.854	98.006	98.567	99	-	-	-
XP_003414869.1	388	FAM199X	protein FAM199X	100	100	98.969	97.68	98.711	99	-	-	-
XP_003415228.1	1020	ATP1A2	sodium/potassium-transporting ATPase subunit alpha-2	98.824	98.922	98.824	99.02	98.431	99	GO:0044237	cellular metabolic process	metabolic process
XP_003415238.1	310	USF1	upstream stimulatory factor 1 isoform X1	98.71	99.355	98.71	99.355	99.677	99	GO:0009059	macromolecule biosynthetic process	metabolic process
XP_003415243.1	167	UFC1	ubiquitin-fold modifier-conjugating enzyme 1	100	100	99.401	99.401	98.204	99	GO:0051716	cellular response to stimulus	cellular process
XP_003415327.2	347	KHDRBS1	KH domain-containing, RNA-binding, signal transduction-associated protein 1	98.006	99.135	98.847	98.847	99.135	99	GO:0044237	cellular metabolic process	metabolic process
XP_003415474.1	307	FAM76A	protein FAM76A	99.674	99.349	98.371	99.023	97.719	99	-	-	-
XP_003415496.2	207	NKAIN1	sodium/potassium-transporting ATPase subunit beta-1-interacting protein 1	99.512	99.512	99.512	99.512	99.387	99	GO:0008150	biological_process	biological_process
XP_003415506.2	536	KPNA6	importin subunit alpha-7 isoform X1	99.627	99.626	99.25	99.25	96.481	99	GO:0033036	macromolecule localization	localization
XP_003415525.1	416	ZNF362	zinc finger protein 362 isoform X1	99.519	99.76	99.76	98.325	99.519	99	-	-	-
XP_003415532.1	92	SMIM12	small integral membrane protein 12	98.913	97.826	98.913	100	97.826	99	-	-	-
XP_003415545.1	180	TRAPPC3	trafficking protein particle complex subunit 3 isoform X1	100	98.889	99.254	99.444	99	99	GO:0043933	protein-containing complex subunit organization	cellular process
XP_003415559.2	126	MYCBP	C-Myc-binding protein	100	98.058	98.058	97.5725	99.029	99	GO:1901360	organic cyclic compound metabolic process	metabolic process
XP_003415601.1	468	DMAP1	DNA methyltransferase 1-associated protein 1	98.932	98.932	98.077	98.932	97.65	99	GO:0045184	establishment of protein localization	localization
XP_003415716.1	237	DCUN1D5	DCN1-like protein 5 isoform X1	100	98.734	99.578	97.89	98.734	99	GO:0010604	positive regulation of macromolecule metabolic process	biological regulation
XP_003415741.1	113	EIF1B	eukaryotic translation initiation factor 1b	100	100	100	97.3127	100	99	GO:0044267	cellular protein metabolic process	metabolic process
XP_003415779.1	193	UBE2E1	ubiquitin-conjugating enzyme E2 E1	100	100	100	99.482	93.143	99	GO:0010498	proteasomal protein catabolic process	metabolic process
XP_003415780.1	215	RAB5A	ras-related protein Rab-5A	99.535	99.535	99.535	97.209	99.07	99	GO:0043412	macromolecule modification	metabolic process
XP_003415863.1	217	HAND2	heart- and neural crest derivatives-expressed protein 2	99.078	98.618	99.078	99.078	98.693	99	GO:0009893	positive regulation of metabolic process	biological regulation
XP_003415930.1	165	CHIC2	cysteine-rich hydrophobic domain-containing protein 2	98.788	98.788	98.788	98.788	98.182	99	GO:0051234	establishment of localization	localization
XP_003416001.1	1034	CNKSR2	connector enhancer of kinase suppressor of ras 2 isoform X1	99.42	98.936	99.13	98.135	98.646	99	-	-	-
XP_003416042.1	760	CLCN4	H(+)/Cl(-) exchange transporter 4	99.079	99.211	99.342	98.816	98.684	99	GO:0051234	establishment of localization	localization
XP_003416108.1	297	MEMO1	protein MEMO1 isoform X1	100	98.246	99.663	98.783	96.296	99	GO:0050789	regulation of biological process	biological regulation
XP_003416134.1	238	SRSF7	serine/arginine-rich splicing factor 7 isoform X1	99.58	99.16	99.16	99.16	99.16	99	GO:0006886	intracellular protein transport	localization
XP_003416355.1	227	NUDT21	cleavage and polyadenylation specificity factor subunit 5	100	100	100	96.696	100	99	GO:0044249	cellular biosynthetic process	metabolic process
XP_003416487.1	229	CUNH6orf62	uncharacterized protein C6orf62 homolog	99.563	99.563	99.127	99.127	99.127	99	-	-	-
XP_003416534.2	499	RANBP9	ran-binding protein 9	98.597	99.399	98.998	99.8	97.395	99	GO:0071840	cellular component organization or biogenesis	cellular component organization or biogenesis
XP_003416550.1	154	ZNHIT1	zinc finger HIT domain-containing protein 1	99.351	99.351	98.052	97.063	100	99	GO:0044260	cellular macromolecule metabolic process	metabolic process
XP_003416564.1	212	KDELR2	ER lumen protein-retaining receptor 2	100	100	100	100	95.0715	99	GO:0071702	organic substance transport	localization
XP_003416607.1	117	POLR2J	DNA-directed RNA polymerase II subunit RPB11-a	100	100	100	96.2963	98.291	99	GO:0051716	cellular response to stimulus	cellular process
XP_003416744.1	206	RALB	ras-related protein Ral-B	99.515	99.515	100	98.544	98.544	99	GO:0010604	positive regulation of macromolecule metabolic process	biological regulation
XP_003416753.1	310	AMMECR1L	AMMECR1-like protein	98.71	98.71	98.387	99.032	98.71	99	-	-	-
XP_003416788.1	192	CUNH17orf49	chromatin complexes subunit BAP18 isoform X1	99.286	98.438	98.438	98.958	97.917	99	-	-	-
XP_003416856.1	304	CRK	adapter molecule crk isoform X1	99.671	100	98.684	98.684	98.667	99	GO:0008150	biological_process	biological_process
XP_003416904.1	131	MED31	mediator of RNA polymerase II transcription subunit 31 isoform X1	100	100	99.237	98.473	99.237	99	GO:0006139	nucleobase-containing compound metabolic process	metabolic process
XP_003416931.1	736	DVL2	segment polarity protein dishevelled homolog DVL-2 isoform X1	99.321	98.913	98.904	97.418	98.098	99	GO:0009058	biosynthetic process	metabolic process
XP_003416954.1	145	TRAPPC1	trafficking protein particle complex subunit 1	99.31	100	98.9655	98.621	99.31	99	GO:0051640	organelle localization	localization
XP_003417014.1	470	TRAF4	TNF receptor-associated factor 4	99.574	99.149	98.298	98.723	98.085	99	GO:0050794	regulation of cellular process	biological regulation
XP_003417035.1	410	PAFAH1B1	platelet-activating factor acetylhydrolase IB subunit alpha	99.512	99.756	99.268	96.852	99.268	99	GO:0009987	cellular process	cellular process
XP_003417074.2	150	NUTF2	nuclear transport factor 2 isoform X2	98.54	100	100	96.063	98.425	99	GO:0015833	peptide transport	localization
XP_003417102.1	322	PSMD7	26S proteasome non-ATPase regulatory subunit 7	98.765	99.689	98.758	98.457	99.074	99	GO:0036211	protein modification process	metabolic process
XP_003417272.1	411	EIF4A3	eukaryotic initiation factor 4A-III	100	97.468	99.757	96.028	100	99	GO:0031325	positive regulation of cellular metabolic process	biological regulation
XP_003417339.1	381	PRKAR1A	cAMP-dependent protein kinase type I-alpha regulatory subunit	99.738	98.95	98.688	98.688	99.213	99	GO:0044271	cellular nitrogen compound biosynthetic process	metabolic process
XP_003417945.1	160	TWIST2	twist-related protein 2	99.375	99.375	99.375	97.5	98.75	99	GO:1901576	organic substance biosynthetic process	metabolic process
XP_003418144.1	417	VAT1L	synaptic vesicle membrane protein VAT-1 homolog-like	98.801	98.807	98.091	98.561	98.321	99	-	-	-
XP_003418208.2	724	CMIP	C-Maf-inducing protein isoform X1	99.862	99.724	98.895	99.448	98.464	99	-	-	-
XP_003418245.1	956	GRIK4	glutamate receptor ionotropic, kainate 4	99.059	99.372	98.955	98.954	98.429	99	GO:0051716	cellular response to stimulus	cellular process
XP_003418299.2	202	PAFAH1B2	platelet-activating factor acetylhydrolase IB subunit beta	99.505	98.515	98.515	99.505	98.515	99	GO:0016236	macroautophagy	metabolic process
XP_003418507.1	176	DR1	protein Dr1	98.295	99.432	98.864	98.864	98.295	99	GO:0009987	cellular process	cellular process
XP_003418595.1	197	HIKESHI	protein Hikeshi isoform X1	100	99.492	98.477	98.477	97.253	99	GO:0009628	response to abiotic stimulus	response to stimulus
XP_003418869.1	315	CACNG3	voltage-dependent calcium channel gamma-3 subunit	99.683	99.365	99.365	98.73	99.048	99	GO:0015833	peptide transport	localization
XP_003419014.1	157	RPL24	60S ribosomal protein L24	100	99.363	99.363	97.6132	97.452	99	GO:0071702	organic substance transport	localization
XP_003419103.1	192	RNF185	E3 ubiquitin-protein ligase RNF185	99.479	100	100	98.958	98.958	99	GO:0034976	response to endoplasmic reticulum stress	response to stimulus
XP_003419230.1	355	GNAZ	guanine nucleotide-binding protein G(z) subunit alpha	99.718	99.718	99.437	98.873	98.31	99	GO:0051716	cellular response to stimulus	cellular process
XP_003419329.1	402	LHX5	LIM/homeobox protein Lhx5	98.756	99.005	99.502	99.254	98.507	99	-	-	-
XP_003419416.1	1140	DDB1	DNA damage-binding protein 1	99.737	99.474	99.386	99.386	95.811	99	GO:0009314	response to radiation	response to stimulus
XP_003419420.1	504	PRPF19	pre-mRNA-processing factor 19	99.203	99.603	99.206	98.81	98.81	99	GO:1901564	organonitrogen compound metabolic process	metabolic process
XP_003419640.1	391	DPF2	zinc finger protein ubi-d4	99.474	97.954	98.977	99.233	98.883	99	GO:0050794	regulation of cellular process	biological regulation
XP_003419673.1	271	OTUB1	ubiquitin thioesterase OTUB1	100	98.155	98.524	99.631	97.786	99	GO:0006139	nucleobase-containing compound metabolic process	metabolic process
XP_003419926.1	442	TGFB2	transforming growth factor beta-2 isoform X1	99.774	99.774	99.095	99.321	97.511	99	GO:0006464	cellular protein modification process	metabolic process
XP_003419961.1	368	RAE1	mRNA export factor	99.728	99.457	98.913	99.457	99.457	99	GO:0070727	cellular macromolecule localization	localization
XP_003420019.1	192	RAB6B	ras-related protein Rab-6B	99.471	99.471	99.471	99.359	99.359	99	GO:0051179	localization	localization
XP_003420048.1	499	PLAG1	zinc finger protein PLAG1 isoform X1	99.399	99.399	98.798	97.395	98.798	99	GO:0006357	regulation of transcription by RNA polymerase II	biological regulation
XP_003420330.1	201	TMED2	transmembrane emp24 domain-containing protein 2	99.502	99.502	98.507	98.507	99.502	99	GO:0050789	regulation of biological process	biological regulation
XP_003420354.1	305	PPTC7	protein phosphatase PTC7 homolog isoform X1	99.344	97.705	98.033	98.361	99.567	99	-	-	-
XP_003420411.1	373	GPR173	probable G-protein coupled receptor 173	99.464	98.928	98.391	97.855	98.928	99	GO:0065007	biological regulation	biological regulation
XP_003420538.1	245	FGF13	fibroblast growth factor 13 isoform X1	98.361	98.907	99.454	98.907	98.907	99	GO:0051716	cellular response to stimulus	cellular process
XP_003420567.1	127	LOC100668865	activated RNA polymerase II transcriptional coactivator p15	99.213	98.425	97.638	98.425	99.213	99	GO:0016043	cellular component organization	cellular process
XP_003420884.1	499	PAF1	RNA polymerase II-associated factor 1 homolog	99.138	99.569	98.707	98.918	97.634	99	GO:0051130	positive regulation of cellular component organization	biological regulation
XP_003420976.1	113	DAD1	dolichyl-diphosphooligosaccharide-protein glycosyltransferase subunit DAD1	99.115	100	99.115	96.46	100	99	GO:0006807	nitrogen compound metabolic process	metabolic process
XP_003421079.1	165	LOC100658438	40S ribosomal protein S10	98.788	99.394	99.394	98.788	99.394	99	GO:0006886	intracellular protein transport	localization
XP_003421080.1	107	HMGA1	high mobility group protein HMG-I/HMG-Y isoform X1	100	100	98.131	100	96.703	99	GO:0006259	DNA metabolic process	metabolic process
XP_003421093.1	406	RING1	E3 ubiquitin-protein ligase RING1	99.507	99.261	98.768	98.276	97.783	99	GO:0006725	cellular aromatic compound metabolic process	metabolic process
XP_003421154.2	131	LOC100662424	histone H2A type 1-J	99.219	99.6095	100	99.219	96.875	99	GO:0044238	primary metabolic process	metabolic process
XP_003421261.1	639	WNT9A	protein Wnt-9a	98.256	99.401	99.701	98.204	99.102	99	GO:0008150	biological_process	biological_process
XP_003421324.1	188	TRAPPC5	trafficking protein particle complex subunit 5	98.404	100	99.468	99.468	99.468	99	GO:0051234	establishment of localization	localization
XP_003421377.1	709	SSRP1	FACT complex subunit SSRP1	99.577	98.166	99.154	99.013	98.449	99	GO:0035556	intracellular signal transduction	cellular process
XP_003422011.1	174	RBM8A	RNA-binding protein 8A isoform X1	99.425	100	99.425	99.425	98.851	99	GO:0006139	nucleobase-containing compound metabolic process	metabolic process
XP_003422047.1	2136	SNRNP200	U5 small nuclear ribonucleoprotein 200 kDa helicase	99.485	99.532	99.579	99.345	99.345	99	GO:0006725	cellular aromatic compound metabolic process	metabolic process
XP_003422245.1	360	PPM1L	protein phosphatase 1L	99.444	99.167	99.167	98.611	97.807	99	GO:0009987	cellular process	cellular process
XP_003422283.1	133	LSM2	U6 snRNA-associated Sm-like protein LSm2	100	100	98.958	94.444	100	99	GO:1901361	organic cyclic compound catabolic process	metabolic process
XP_003422575.1	407	DAZAP1	DAZ-associated protein 1 isoform X1	99.727	99.18	99.263	98.241	97.277	99	-	-	-
XP_010584612.1	472	CNR1	cannabinoid receptor 1 isoform X1	99.576	100	99.788	98.517	99.576	99	GO:0050789	regulation of biological process	biological regulation
XP_010584836.1	188	RPL18	60S ribosomal protein L18	100	100	99.468	97.8723	100	99	GO:0006613	cotranslational protein targeting to membrane	localization
XP_010585019.1	671	TCF4	transcription factor 4 isoform X1	99.553	99.702	98.957	99.255	97.218	99	GO:0045935	positive regulation of nucleobase-containing compound metabolic process	biological regulation
XP_010585104.1	418	SS18	protein SSXT isoform X1	98.804	98.565	98.804	98.565	98.804	99	GO:0046483	heterocycle metabolic process	metabolic process
XP_010585506.1	270	HOXA5	homeobox protein Hox-A5 isoform X1	98.889	99.259	98.889	97.407	98.148	99	GO:0006366	transcription by RNA polymerase II	metabolic process
XP_010585549.1	271	NXPH1	neurexophilin-1	98.524	99.262	98.893	99.262	98.155	99	-	-	-
XP_010585794.1	772	LOC100656101	transducin-like enhancer protein 4 isoform X1	99.607	99.476	99.476	97.539	99.298	99	GO:0065003	protein-containing complex assembly	cellular process
XP_010585815.1	251	ABHD17B	protein ABHD17B	99.203	98.805	99.203	98.805	98.805	99	GO:1901576	organic substance biosynthetic process	metabolic process
XP_010586138.1	722	GNE	bifunctional UDP-N-acetylglucosamine 2-epimerase/N-acetylmannosamine kinase isoform X1	99.446	98.061	98.615	99.03	97.645	99	GO:1901135	carbohydrate derivative metabolic process	metabolic process
XP_010586188.1	452	CUNH9orf72	guanine nucleotide exchange C9orf72 homolog	98.889	98.667	98.889	98.667	97.778	99	GO:0006996	organelle organization	cellular process
XP_010586202.1	617	KLHL9	kelch-like protein 9	99.838	99.271	99.028	99.352	98.703	99	GO:0008150	biological_process	biological_process
XP_010586290.1	259	SET	protein SET	99.606	98.069	99.606	99.213	98.052	99	GO:0006139	nucleobase-containing compound metabolic process	metabolic process
XP_010586349.2	216	MOB3B	MOB kinase activator 3B	97.196	98.578	99.038	100	100	99	-	-	-
XP_010586476.1	574	TRIM23	E3 ubiquitin-protein ligase TRIM23 isoform X1	99.303	98.955	98.058	98.78	97.909	99	GO:1901564	organonitrogen compound metabolic process	metabolic process
XP_010586540.1	354	HOMER1	homer protein homolog 1	99.718	99.153	98.87	99.718	99.718	99	GO:0007165	signal transduction	cellular process
XP_010586667.1	179	STMN2	stathmin-2	98.324	98.883	98.883	98.883	98.324	99	GO:0033043	regulation of organelle organization	biological regulation
XP_010586709.1	681	ESRP1	epithelial splicing regulatory protein 1 isoform X1	98.678	98.972	98.532	98.385	98.091	99	GO:1901360	organic cyclic compound metabolic process	metabolic process
XP_010586821.1	813	AGO2	protein argonaute-2	100	100	99.267	100	95.098	99	GO:0006402	mRNA catabolic process	metabolic process
XP_010586905.1	169	TRAPPC6B	trafficking protein particle complex subunit 6B	97.945	100	99.315	97.945	100	99	GO:0051656	establishment of organelle localization	localization
XP_010586993.1	162	MAX	protein max isoform X1	99.333	98.765	98.765	98.148	97.531	99	GO:0006357	regulation of transcription by RNA polymerase II	biological regulation
XP_010587051.1	198	FCF1	rRNA-processing protein FCF1 homolog isoform X1	99.495	98.352	97.814	98.985	99.451	99	GO:0034470	ncRNA processing	metabolic process
XP_010587084.1	536	SNW1	SNW domain-containing protein 1	99.067	99.364	99.44	98.881	99.813	99	GO:0008152	metabolic process	metabolic process
XP_010587613.1	322	WNT8B	protein Wnt-8b	98.754	98.754	99.379	99.065	97.508	99	GO:0050789	regulation of biological process	biological regulation
XP_010587914.1	601	TBX15	T-box transcription factor TBX15	99.502	99.336	98.837	98.176	97.176	99	-	-	-
XP_010588039.1	380	WNT5A	protein Wnt-5a isoform X1	98.684	98.947	99.211	99.452	97.5	99	GO:0009058	biosynthetic process	metabolic process
XP_010588056.1	390	NT5DC2	5'-nucleotidase domain-containing protein 2 isoform X1	98.974	98.462	99.231	98.462	97.436	99	-	-	-
XP_010588415.1	219	WDR82	WD repeat-containing protein 82	100	100	100	98.068	97.585	99	GO:0006464	cellular protein modification process	metabolic process
XP_010588489.1	397	LHX9	LIM/homeobox protein Lhx9 isoform X1	99.244	99.496	98.992	98.992	98.992	99	GO:0046483	heterocycle metabolic process	metabolic process
XP_010588493.1	501	NR5A2	nuclear receptor subfamily 5 group A member 2	99.401	99.401	98.603	99.202	98.802	99	GO:0006366	transcription by RNA polymerase II	metabolic process
XP_010588683.1	213	CHMP2B	charged multivesicular body protein 2b isoform X1	98.788	99.531	99.531	97.653	99.061	99	GO:0033043	regulation of organelle organization	biological regulation
XP_010588684.1	167	CGGBP1	CGG triplet repeat-binding protein 1	99.401	98.802	98.802	98.802	99.401	99	GO:0065007	biological regulation	biological regulation
XP_010588761.1	217	EIF4E	eukaryotic translation initiation factor 4E	99.078	98.618	99.052	98.578	98.157	99	GO:0006807	nitrogen compound metabolic process	metabolic process
XP_010588798.1	414	LEF1	lymphoid enhancer-binding factor 1 isoform X1	99.275	99.229	98.458	98.715	98.113	99	GO:0050789	regulation of biological process	biological regulation
XP_010588832.1	850	TRPC3	short transient receptor potential channel 3 isoform X1	98.941	99.059	99.059	99.166	97.967	99	GO:0023052	signaling	signaling
XP_010588985.1	347	PIP4K2A	phosphatidylinositol 5-phosphate 4-kinase type-2 alpha	99.424	99.135	98.559	99.135	97.695	99	GO:0035556	intracellular signal transduction	cellular process
XP_010588998.1	180	ARL5B	ADP-ribosylation factor-like protein 5B isoform X1	100	99.296	99.444	96.648	97.222	99	GO:0008104	protein localization	localization
XP_010589075.1	449	TUBA8	tubulin alpha-8 chain	99.332	99.554	99.33	99.109	99.332	99	-	-	-
XP_010589357.2	575	ZBTB18	zinc finger and BTB domain-containing protein 18	99.623	99.435	99.247	96.422	98.493	99	GO:0071704	organic substance metabolic process	metabolic process
XP_010589533.1	329	JUN	transcription factor AP-1	99.696	99.088	98.182	98.784	97.583	99	GO:0071840	cellular component organization or biogenesis	cellular component organization or biogenesis
XP_010589537.1	132	RPS12	40S ribosomal protein S12	100	100	100	97.3485	100	99	GO:0065007	biological regulation	biological regulation
XP_010589575.1	744	ZYG11B	protein zyg-11 homolog B	99.048	98.536	98.387	98.639	98.47	99	GO:0050794	regulation of cellular process	biological regulation
XP_010589823.1	165	DSTN	destrin	99.394	99.324	98.649	100	100	99	GO:0008150	biological_process	biological_process
XP_010589837.1	256	POU4F3	POU domain, class 4, transcription factor 3	100	98.828	99.609	99.609	98.828	99	GO:0044271	cellular nitrogen compound biosynthetic process	metabolic process
XP_010590208.1	647	CPSF3	cleavage and polyadenylation specificity factor subunit 3 isoform X1	99.845	99.536	99.227	96.909	97.991	99	GO:0008152	metabolic process	metabolic process
XP_010590253.1	108	FKBP1B	peptidyl-prolyl cis-trans isomerase FKBP1B isoform X1	100	99.074	99.074	99.074	96.97	99	GO:0009987	cellular process	cellular process
XP_010590282.1	281	MAPRE3	microtubule-associated protein RP/EB family member 3 isoform X1	98.932	99.644	98.932	97.509	98.221	99	GO:0006796	phosphate-containing compound metabolic process	metabolic process
XP_010590654.1	239	STMN4	stathmin-4 isoform X1	100	100	100	98.477	97.34	99	GO:0051128	regulation of cellular component organization	biological regulation
XP_010590937.1	721	CPEB4	cytoplasmic polyadenylation element-binding protein 4 isoform X1	99.584	98.765	98.491	98.354	98.217	99	GO:0008150	biological_process	biological_process
XP_010591220.1	567	KPNA1	importin subunit alpha-5	99.629	99.814	99.255	98.324	98.883	99	GO:0033365	protein localization to organelle	localization
XP_010591481.1	149	TMEM240	transmembrane protein 240	100	98.658	100	98.658	98.319	99	-	-	-
XP_010591490.1	571	INTS11	integrator complex subunit 11	99.65	99.299	99.475	99.475	98.601	99	GO:0009059	macromolecule biosynthetic process	metabolic process
XP_010591516.1	1128	UPF1	regulator of nonsense transcripts 1 isoform X1	99.911	98.67	99.379	98.493	99.645	99	GO:0008152	metabolic process	metabolic process
XP_010592071.1	620	LINGO1	leucine-rich repeat and immunoglobulin-like domain-containing nogo receptor-interacting protein 1	99.515	98.871	99.355	99.194	98.387	99	GO:0050794	regulation of cellular process	biological regulation
XP_010592523.1	495	ZNF207	BUB3-interacting and GLEBS motif-containing protein ZNF207 isoform X1	99.798	99.192	99.596	98.788	99.394	99	GO:1901360	organic cyclic compound metabolic process	metabolic process
XP_010592684.1	370	PIP4K2B	phosphatidylinositol 5-phosphate 4-kinase type-2 beta	99.459	99.189	98.649	99.459	97.838	99	GO:0046474	glycerophospholipid biosynthetic process	biological regulation
XP_010592983.1	434	DCX	neuronal migration protein doublecortin isoform X1	98.618	97.696	99.726	100	100	99	GO:0008150	biological_process	biological_process
XP_010593008.1	277	PLP1	myelin proteolipid protein	100	99.639	99.639	99.278	98.917	99	GO:0008150	biological_process	biological_process
XP_010593277.1	452	ETV6	transcription factor ETV6 isoform X1	99.115	98.673	98.23	99.336	97.351	99	GO:0016070	RNA metabolic process	metabolic process
XP_010593364.1	963	EPHB2	ephrin type-B receptor 2	99.378	99.272	99.066	98.963	98.755	99	GO:0010628	positive regulation of gene expression	biological regulation
XP_010593381.2	221	LYPLA2	acyl-protein thioesterase 2	100	100	97.561	100	98.049	99	GO:0044238	primary metabolic process	metabolic process
XP_010593608.1	208	RPS8	40S ribosomal protein S8	99.519	100	99.519	97.8365	99.038	99	GO:0033036	macromolecule localization	localization
XP_010593703.1	231	CWC15	spliceosome-associated protein CWC15 homolog	100	99.134	99.134	97.8355	98.268	99	GO:0044238	primary metabolic process	metabolic process
XP_010593738.1	780	CUL5	cullin-5 isoform X1	100	100	99.485	100	95.725	99	GO:0050789	regulation of biological process	biological regulation
XP_010593772.1	227	KRAS	GTPase KRas isoform X3	99.119	99.119	99.119	97.884	99.119	99	GO:0007165	signal transduction	cellular process
XP_010593899.1	593	KLHL2	kelch-like protein 2 isoform X1	98.63	99.315	98.988	98.82	98.559	99	GO:0019538	protein metabolic process	metabolic process
XP_010593974.1	366	USP46	ubiquitin carboxyl-terminal hydrolase 46	100	96.721	100	96.721	99.2	99	GO:0023052	signaling	signaling
XP_010594583.1	370	ARPC1A	actin-related protein 2/3 complex subunit 1A	99.73	98.919	98.919	99.73	98.919	99	GO:0051128	regulation of cellular component organization	biological regulation
XP_010594742.1	132	IFT20	intraflagellar transport protein 20 homolog	100	98.485	96.97	99.242	99.242	99	GO:0051128	regulation of cellular component organization	biological regulation
XP_010594874.1	718	NLGN2	neuroligin-2 isoform X1	99.721	99.861	99.443	98.886	99.164	99	GO:0007165	signal transduction	cellular process
XP_010595608.1	87	SNN	stannin	97.701	100	100	100	97.701	99	GO:0008150	biological_process	biological_process
XP_010595919.1	953	PSMD1	26S proteasome non-ATPase regulatory subunit 1	99.475	99.475	95.908	98.531	99.265	99	GO:0044248	cellular catabolic process	metabolic process
XP_010596225.1	125	RPS25	40S ribosomal protein S25	100	99.194	100	100	96.907	99	GO:0000184	nuclear-transcribed mRNA catabolic process, nonsense-mediated decay	metabolic process
XP_010596232.1	115	RPS26	40S ribosomal protein S26	100	100	98.6955	100	97.671	99	GO:0043170	macromolecule metabolic process	metabolic process
XP_010596307.1	422	ALDH1A2	retinal dehydrogenase 2	99.526	98.815	98.815	98.341	99.289	99	GO:0008152	metabolic process	metabolic process
XP_010597089.1	451	SEPT5	septin-5 isoform X1	99.716	99.432	99.148	99.716	97.727	99	GO:0046903	secretion	transport
XP_010597208.1	316	KCTD10	BTB/POZ domain-containing adapter for CUL3-mediated RhoA degradation protein 3 isoform X3	100	98.734	98.722	98.418	99.042	99	GO:0044265	cellular macromolecule catabolic process	metabolic process
XP_010597378.2	409	ESRRA	steroid hormone receptor ERR1	99.267	97.525	99.497	98.744	98.995	99	GO:0009987	cellular process	cellular process
XP_010597408.1	172	POLR2G	DNA-directed RNA polymerase II subunit RPB7	100	98.81	98.837	98.837	98.837	99	GO:0009057	macromolecule catabolic process	metabolic process
XP_010597635.1	564	EIF3L	eukaryotic translation initiation factor 3 subunit L	99.823	99.663	94.858	99.115	99.823	99	GO:0044271	cellular nitrogen compound biosynthetic process	metabolic process
XP_010597766.1	362	LOC100655206	guanine nucleotide-binding protein G(s) subunit alpha isoform X1	99.713	99.713	99.713	98.9945	94.828	99	GO:0044093	positive regulation of molecular function	biological regulation
XP_010597929.1	191	RHOG	rho-related GTP-binding protein RhoG	99.476	99.476	98.953	99.476	96.335	99	GO:0043085	positive regulation of catalytic activity	biological regulation
XP_010597997.1	121	HYPK	huntingtin-interacting protein K	100	99.174	100	97.638	100	99	GO:0050794	regulation of cellular process	biological regulation
XP_010598759.1	353	WNT7B	protein Wnt-7b	99.433	98.936	98.584	98.867	97.45	99	GO:0071840	cellular component organization or biogenesis	cellular component organization or biogenesis
XP_010599027.1	126	LOC100670942	histone H2B type 3-B	100	100	100	100	95.238	99	GO:0022607	cellular component assembly	cellular process
XP_010599550.1	301	LOC100675896	guanine nucleotide-binding protein subunit alpha-11	99.336	99.003	98.007	99.003	98.339	99	GO:0050789	regulation of biological process	biological regulation
XP_010599561.1	858	EEF2	elongation factor 2	99.534	99.65	99.534	99.068	98.936	99	GO:0034645	cellular macromolecule biosynthetic process	metabolic process
XP_010599733.1	103	LSM7	U6 snRNA-associated Sm-like protein LSm7	100	100	98.058	98.058	98.571	99	GO:0000956	nuclear-transcribed mRNA catabolic process	metabolic process
XP_010599838.1	241	CLIC1	chloride intracellular channel protein 1	99.585	99.585	97.3025	97.095	99.17	99	GO:0008150	biological_process	biological_process
XP_010599964.1	487	PAX3	paired box protein Pax-3 isoform X1	99.589	98.357	98.14	99.587	99.174	99	GO:0009059	macromolecule biosynthetic process	metabolic process
XP_010600153.2	306	POLR2E	DNA-directed RNA polymerases I, II, and III subunit RPABC1	100	100	96.875	100	100	99	GO:0006974	cellular response to DNA damage stimulus	response to stimulus
XP_010600174.1	417	LOC100671911	tubulin alpha-1D chain	94.3645	99.281	100	99.52	100	99	GO:0022607	cellular component assembly	cellular process
XP_010600332.1	436	AAMP	angio-associated migratory cell protein isoform X2	99.541	99.541	98.624	99.083	98.165	99	GO:0008150	biological_process	biological_process
XP_010600744.1	101	SUMO1	small ubiquitin-related modifier 1 isoform X1	99.01	99.01	98.02	99.01	97.917	99	GO:0006810	transport	localization
XP_010600907.1	261	LOC100665006	MOB-like protein phocein isoform X4	99.234	99.459	98.095	97.619	98.095	99	-	-	-
XP_023394460.1	737	PROX1	prospero homeobox protein 1 isoform X2	98.372	99.05	98.779	98.507	98.1	99	GO:0051128	regulation of cellular component organization	biological regulation
XP_023394575.1	208	MRAS	ras-related protein M-Ras isoform X1	99.038	98.558	99.038	98.558	98.077	99	GO:0007165	signal transduction	cellular process
XP_023394585.1	1258	STAG1	cohesin subunit SA-1 isoform X1	97.202	99.603	99.285	99.285	99.44	99	GO:0051128	regulation of cellular component organization	biological regulation
XP_023394703.1	243	RPS3	40S ribosomal protein S3	100	100	96.4995	98.446	100	99	GO:0034622	cellular protein-containing complex assembly	localization
XP_023394819.1	207	NFYB	nuclear transcription factor Y subunit beta isoform X1	99.517	99.517	99.512	99.024	99.512	99	GO:0044281	small molecule metabolic process	metabolic process
XP_023394821.1	395	GABPB1	GA-binding protein subunit beta-1 isoform X1	100	99.241	96.203	99.494	98.228	99	GO:0031328	positive regulation of cellular biosynthetic process	biological regulation
XP_023394940.1	438	LOC100664118	putative RNA-binding protein Luc7-like 2 isoform X2	99.462	98.118	98.118	100	98.23	99	-	-	-
XP_023395118.1	1233	SMC1A	structural maintenance of chromosomes protein 1A isoform X1	99.919	97.08	100	99.919	99.919	99	GO:0044237	cellular metabolic process	metabolic process
XP_023395166.1	199	DIRAS2	GTP-binding protein Di-Ras2	99.497	99.497	99.497	97.99	99.497	99	-	-	-
XP_023395328.1	776	CUL1	cullin-1	99.742	99.172	99.485	99.613	99.098	99	GO:1901564	organonitrogen compound metabolic process	metabolic process
XP_023395695.1	194	SNRPA	U1 small nuclear ribonucleoprotein A	99.296	99.296	99.296	98.592	99.206	99	GO:0044237	cellular metabolic process	metabolic process
XP_023395846.1	193	LOC100674383	bcl-2-like protein 2	98.964	100	100	99.482	98.964	99	GO:0051716	cellular response to stimulus	cellular process
XP_023396021.1	136	LOC100655399	histone H3.1	100	100	100	100	97.059	99	GO:0006725	cellular aromatic compound metabolic process	metabolic process
XP_023396105.1	130	LOC100671226	histone H2A type 3	99.6155	100	100	100	96.875	99	GO:0034645	cellular macromolecule biosynthetic process	metabolic process
XP_023396309.1	425	CLP1	polyribonucleotide 5'-hydroxyl-kinase Clp1	99.765	99.765	99.059	98.636	99.765	99	GO:0016071	mRNA metabolic process	metabolic process
XP_023396403.1	307	HNRNPC	heterogeneous nuclear ribonucleoproteins C1/C2 isoform X1	100	99.674	99.349	99.023	99.349	99	GO:0008380	RNA splicing	metabolic process
XP_023396460.1	593	KHSRP	far upstream element-binding protein 2 isoform X1	99.325	99.494	99.157	99.325	98.82	99	GO:0006139	nucleobase-containing compound metabolic process	metabolic process
XP_023396664.1	353	TIAL1	nucleolysin TIAR isoform X1	99.717	100	99.433	97.918	100	99	GO:0050794	regulation of cellular process	biological regulation
XP_023396877.1	154	TMEM127	transmembrane protein 127	98.701	100	100	99.351	99.351	99	GO:0065007	biological regulation	biological regulation
XP_023396917.1	56	LOC111748588	40S ribosomal protein S29	100	98.182	100	99.091	96.429	99	GO:0044265	cellular macromolecule catabolic process	metabolic process
XP_023397186.1	428	DDX39B	spliceosome RNA helicase DDX39B	99.766	99.766	99.533	98.131	98.598	99	GO:0006807	nitrogen compound metabolic process	metabolic process
XP_023397418.1	453	FLOT1	flotillin-1 isoform X1	98.458	99.486	98.458	98.458	98.201	99	GO:0044260	cellular macromolecule metabolic process	metabolic process
XP_023397546.1	139	VWC2L	von Willebrand factor C domain-containing protein 2-like	99.231	98.462	99.231	97.692	99.219	99	-	-	-
XP_023397570.1	532	IKZF2	zinc finger protein Helios isoform X1	98.874	99.248	98.684	98.496	98.496	99	GO:0031323	regulation of cellular metabolic process	biological regulation
XP_023397878.1	221	VPS28	vacuolar protein sorting-associated protein 28 homolog isoform X1	98.19	99.548	98.19	99.548	98.643	99	GO:0031323	regulation of cellular metabolic process	biological regulation
XP_023398343.1	733	SATB2	DNA-binding protein SATB2	99.727	99.318	98.363	99.318	98.772	99	GO:0006139	nucleobase-containing compound metabolic process	metabolic process
XP_023398437.1	175	TMEFF2	tomoregulin-2	99.315	98.63	99.315	99.315	97.26	99	GO:0044085	cellular component biogenesis	cellular component organization or biogenesis
XP_023398704.1	541	ACVR1	activin receptor type-1 isoform X1	96.408	99.411	98.428	98.821	99.75	99	GO:0031323	regulation of cellular metabolic process	biological regulation
XP_023399011.1	493	SLC17A7	vesicular glutamate transporter 1	100	99.391	98.986	99.391	98.377	99	GO:0046903	secretion	transport
XP_023399022.1	215	LOC100659515	U1 small nuclear ribonucleoprotein 70 kDa isoform X1	98.758	98.758	98.758	98.758	98.758	99	GO:0009987	cellular process	cellular process
XP_023399474.1	222	CHMP2A	charged multivesicular body protein 2a	100	100	97.297	98.661	100	99	GO:0051641	cellular localization	localization
XP_023399723.1	449	ZBTB14	zinc finger and BTB domain-containing protein 14	99.555	99.109	99.555	99.33	98.194	99	GO:0044238	primary metabolic process	metabolic process
XP_023400076.1	624	KBTBD2	kelch repeat and BTB domain-containing protein 2	99.839	99.518	98.714	98.071	98.071	99	-	-	-
XP_023400333.1	370	GPR85	probable G-protein coupled receptor 85	100	99.189	99.189	99.189	99.459	99	GO:0007165	signal transduction	cellular process
XP_023400381.1	503	NRF1	nuclear respiratory factor 1 isoform X1	99.404	99.609	99.205	98.406	99.006	99	GO:0050789	regulation of biological process	biological regulation
XP_023400478.1	617	NAA35	N-alpha-acetyltransferase 35, NatC auxiliary subunit isoform X1	99.838	99.352	99.19	97.002	98.379	99	GO:0008152	metabolic process	metabolic process
XP_023400502.1	372	GNAQ	guanine nucleotide-binding protein G(q) subunit alpha isoform X1	95.538	99.367	99.367	99.367	99.003	99	GO:0050789	regulation of biological process	biological regulation
XP_023400621.1	810	LRRC8A	volume-regulated anion channel subunit LRRC8A	99.383	99.383	99.383	99.012	99.012	99	GO:0043933	protein-containing complex subunit organization	cellular process
XP_023400648.1	864	DNM1	dynamin-1 isoform X2	97.917	99.537	97.454	98.958	99.007	99	GO:0008150	biological_process	biological_process
XP_023400704.1	365	LHX2	LIM/homeobox protein Lhx2	97.587	99.726	97.319	99.178	99.726	99	GO:0006139	nucleobase-containing compound metabolic process	metabolic process
XP_023400902.1	532	RNF38	E3 ubiquitin-protein ligase RNF38 isoform X2	99.812	97.917	99.306	99.306	98.843	99	GO:0030163	protein catabolic process	metabolic process
XP_023401076.1	708	SCAI	protein SCAI	99.492	98.816	98.816	97.8	98.816	99	GO:0051179	localization	localization
XP_023401310.1	589	ENC1	ectoderm-neural cortex protein 1	99.83	99.321	99.151	99.66	99.151	99	GO:0070647	protein modification by small protein conjugation or removal	metabolic process
XP_023401459.1	483	ATP6V1H	V-type proton ATPase subunit H isoform X1	96.378	99.379	99.586	99.379	99.379	99	GO:0042592	homeostatic process	biological regulation
XP_023401577.1	112	ELOC	elongin-C	100	100	100	99.107	98.214	99	GO:0045935	positive regulation of nucleobase-containing compound metabolic process	biological regulation
XP_023401687.1	136	ZNF706	zinc finger protein 706 isoform X1	100	100	94.118	98.684	100	99	GO:0044237	cellular metabolic process	metabolic process
XP_023401772.1	324	FAM49B	protein FAM49B isoform X4	99.383	100	96.605	98.765	99.691	99	GO:0009987	cellular process	cellular process
XP_023401944.1	143	GMFB	glia maturation factor beta isoform X1	99.091	97.902	99.174	99.301	99.091	99	GO:0036211	protein modification process	metabolic process
XP_023402053.1	470	STK38	serine/threonine-protein kinase 38 isoform X1	99.57	99.57	99.14	99.785	98.28	99	GO:0044237	cellular metabolic process	metabolic process
XP_023402394.1	297	OTX2	homeobox protein OTX2 isoform X1	99.663	99.327	98.316	99.663	99.663	99	GO:0007165	signal transduction	cellular process
XP_023402535.1	563	NT5C2	cytosolic purine 5'-nucleotidase isoform X1	98.934	99.821	99.642	98.925	99.107	99	GO:0008152	metabolic process	metabolic process
XP_023402538.1	554	LOC111750292	metal transporter CNNM2	98.706	99.244	98.521	98.706	97.794	99	GO:0008150	biological_process	biological_process
XP_023402718.1	361	ATAD1	ATPase family AAA domain-containing protein 1 isoform X1	99.446	99.723	99.723	99.446	97.784	99	GO:0023052	signaling	signaling
XP_023402838.1	511	PPP3CB	serine/threonine-protein phosphatase 2B catalytic subunit beta isoform isoform X1	99.599	99.198	98.798	98.397	98.798	99	GO:0051234	establishment of localization	localization
XP_023402945.1	427	MAPK8	mitogen-activated protein kinase 8 isoform X1	99.532	97.658	98.361	98.829	98.126	99	GO:0048522	positive regulation of cellular process	biological regulation
XP_023403066.1	411	KLF12	Krueppel-like factor 12 isoform X1	98.977	99.233	97.494	98.721	98.734	99	GO:0006366	transcription by RNA polymerase II	metabolic process
XP_023403164.1	742	SV2A	synaptic vesicle glycoprotein 2A	98.787	99.461	99.596	98.383	98.113	99	-	-	-
XP_023403218.1	499	KCNA2	potassium voltage-gated channel subfamily A member 2	99.399	99.399	99.599	99.399	98.798	99	GO:0071705	nitrogen compound transport	localization
XP_023403239.1	184	RAP1A	ras-related protein Rap-1A	100	100	100	96.739	100	99	GO:0044267	cellular protein metabolic process	metabolic process
XP_023403443.1	350	GNAT1	guanine nucleotide-binding protein G(t) subunit alpha-1	98.857	99.143	98.286	99.714	99.143	99	GO:0009987	cellular process	cellular process
XP_023403659.1	648	RAF1	RAF proto-oncogene serine/threonine-protein kinase isoform X1	99.074	98.765	98.92	98.148	98.457	99	GO:0051128	regulation of cellular component organization	biological regulation
XP_023403708.1	432	TADA3	transcriptional adapter 3 isoform X1	99.769	99.306	99.074	99.306	97.454	99	GO:0044237	cellular metabolic process	metabolic process
XP_023403820.1	308	PRKAG2	5'-AMP-activated protein kinase subunit gamma-2	99.351	99.026	98.377	98.377	98.701	99	GO:0009058	biosynthetic process	metabolic process
XP_023404038.1	568	KLHL12	kelch-like protein 12	99.291	99.296	99.472	96.479	99.565	99	GO:0032446	protein modification by small protein conjugation	metabolic process
XP_023404179.1	495	RCOR3	REST corepressor 3 isoform X1	99.394	99.394	99.596	99.394	99.358	99	GO:0034641	cellular nitrogen compound metabolic process	metabolic process
XP_023404305.1	147	UBE2D3	ubiquitin-conjugating enzyme E2 D3 isoform X1	100	97.959	97.959	100	98.639	99	GO:0070647	protein modification by small protein conjugation or removal	metabolic process
XP_023404691.1	494	CELF2	CUGBP Elav-like family member 2 isoform X1	100	98.988	98.988	98.988	97.297	99	GO:0071840	cellular component organization or biogenesis	cellular component organization or biogenesis
XP_023404759.1	617	FEM1C	protein fem-1 homolog C isoform X1	99.19	99.514	99.352	98.703	99.352	99	GO:0019538	protein metabolic process	metabolic process
XP_023404853.1	387	RIMKLB	beta-citrylglutamate synthase B isoform X1	98.966	98.9665	99.483	97.674	98.966	99	GO:0008150	biological_process	biological_process
XP_023404958.1	287	RNF2	E3 ubiquitin-protein ligase RING2	99.303	99.301	99.652	98.606	98.606	99	GO:0050794	regulation of cellular process	biological regulation
XP_023405429.1	187	RNF11	RING finger protein 11	100	100	100	99.123	96.93	99	GO:0071704	organic substance metabolic process	metabolic process
XP_023405565.1	709	KLHL5	kelch-like protein 5 isoform X1	99.436	99.013	98.449	99.422	98.872	99	GO:0043412	macromolecule modification	metabolic process
XP_023405815.1	148	RNF24	RING finger protein 24	99.324	100	100	98.649	99.324	99	GO:0071704	organic substance metabolic process	metabolic process
XP_023405885.1	391	CSNK2A1	casein kinase II subunit alpha	99.488	98.977	99.488	99.233	99.488	99	GO:0007165	signal transduction	cellular process
XP_023405904.1	747	KIF3B	kinesin-like protein KIF3B	100	99.197	99.598	99.063	98.929	99	GO:0060271	cilium assembly	cellular process
XP_023406006.1	124	NNAT	neuronatin isoform X3	93.548	100	100	100	100	99	GO:0008104	protein localization	localization
XP_023406178.1	134	ID2	DNA-binding protein inhibitor ID-2	99.254	100	99.254	100	94.776	99	GO:0010628	positive regulation of gene expression	biological regulation
XP_023406409.1	514	CELF1	CUGBP Elav-like family member 1 isoform X8	99.796	99.754	98.638	99.027	98.638	99	GO:0006139	nucleobase-containing compound metabolic process	metabolic process
XP_023406470.1	640	LRRC4C	leucine-rich repeat-containing protein 4C	99.688	99.688	99.375	99.375	98.594	99	GO:0030030	cell projection organization	cellular process
XP_023406632.1	1265	DENND5A	DENN domain-containing protein 5A isoform X1	98.323	98.908	98.962	98.642	98.213	99	GO:0008150	biological_process	biological_process
XP_023406759.1	457	PPP2R2A	serine/threonine-protein phosphatase 2A 55 kDa regulatory subunit B alpha isoform isoform X1	99.33	99.781	99.562	99.781	94.967	99	GO:0043412	macromolecule modification	metabolic process
XP_023406802.1	1097	XPO7	exportin-7 isoform X2	99.908	99.083	98.991	98.991	99.77	99	GO:0008150	biological_process	biological_process
XP_023406849.1	141	GOLGA7	golgin subfamily A member 7 isoform X1	97.163	98.876	98.876	98.876	98.876	99	GO:0019538	protein metabolic process	metabolic process
XP_023407211.1	472	NONO	non-POU domain-containing octamer-binding protein	99.788	99.156	98.729	98.517	97.881	99	GO:0071704	organic substance metabolic process	metabolic process
XP_023407282.1	600	KLHL24	kelch-like protein 24	99.5	99.333	98.167	99	98.667	99	GO:0044260	cellular macromolecule metabolic process	metabolic process
XP_023407330.1	187	TRA2B	transformer-2 protein homolog beta	99.468	99.468	95.3985	98.936	99.468	99	GO:0051173	positive regulation of nitrogen compound metabolic process	biological regulation
XP_023407461.1	794	ZNF148	zinc finger protein 148	99.37	99.496	98.616	98.489	98.237	99	GO:0050789	regulation of biological process	biological regulation
XP_023407842.1	81	CTNNBIP1	beta-catenin-interacting protein 1	100	98.765	98.765	100	98.765	99	GO:0009058	biosynthetic process	metabolic process
XP_023407956.1	619	MAU2	MAU2 chromatid cohesion factor homolog isoform X1	98.546	98.708	98.708	98.708	98.708	99	GO:0033036	macromolecule localization	localization
XP_023408080.1	1364	LOC100676621	adhesion G protein-coupled receptor L1 isoform X1	99.327	99.327	96.507	99.102	98.579	99	GO:0007165	signal transduction	cellular process
XP_023408102.1	510	NFIX	nuclear factor 1 X-type isoform X3	100	100	99.217	99.608	98.58	99	GO:1901576	organic substance biosynthetic process	metabolic process
XP_023408181.1	1650	SMARCA4	transcription activator BRG1 isoform X1	99.576	99.455	99.395	99.212	96.79	99	GO:0044237	cellular metabolic process	metabolic process
XP_023408221.1	386	OLFM2	noelin-2	98.964	99.482	99.482	99.482	98.446	99	GO:0015833	peptide transport	localization
XP_023408454.1	607	UGP2	UTP-glucose-1-phosphate uridylyltransferase isoform X1	99.527	98.582	98.345	98.345	98.582	99	GO:0044237	cellular metabolic process	metabolic process
XP_023408460.1	418	PELI1	E3 ubiquitin-protein ligase pellino homolog 1	99.522	99.282	99.282	99.043	99.282	99	GO:0006464	cellular protein modification process	metabolic process
XP_023408584.1	965	CTNNA2	catenin alpha-2 isoform X1	99.171	99.829	98.549	98.653	98.653	99	GO:0065008	regulation of biological quality	biological regulation
XP_023408728.1	305	WDR61	WD repeat-containing protein 61	100	100	99.344	100	97.705	99	GO:1901575	organic substance catabolic process	metabolic process
XP_023408809.1	550	DET1	DET1 homolog isoform X1	99.273	99.273	98.727	99.448	98.909	99	GO:0070647	protein modification by small protein conjugation or removal	metabolic process
XP_023409048.1	464	MAPK10	mitogen-activated protein kinase 10 isoform X1	99.353	100	98.06	99.784	97.629	99	GO:0044267	cellular protein metabolic process	metabolic process
XP_023409101.1	555	CNOT6L	CCR4-NOT transcription complex subunit 6-like isoform X1	100	98.205	99.818	99.636	99.818	99	GO:0008152	metabolic process	metabolic process
XP_023409195.1	700	RUNDC3A	RUN domain-containing protein 3A	99.745	98.214	98.469	98.469	97.959	99	GO:0065007	biological regulation	biological regulation
XP_023409263.1	441	TADA2A	transcriptional adapter 2-alpha isoform X1	99.097	98.871	99.097	97.964	99.474	99	-	-	-
XP_023409337.1	344	CA10	carbonic anhydrase-related protein 10 isoform X1	99.065	99.377	99.377	99.377	99.377	99	GO:0008150	biological_process	biological_process
XP_023409470.1	770	STAT3	signal transducer and activator of transcription 3 isoform X1	98.212	99.786	100	99.61	99.351	99	GO:0050789	regulation of biological process	biological regulation
XP_023409511.1	764	UBTF	nucleolar transcription factor 1 isoform X1	99.476	99.607	98.429	98.953	98.298	99	GO:0044237	cellular metabolic process	metabolic process
XP_023409520.1	972	EFTUD2	116 kDa U5 small nuclear ribonucleoprotein component	99.383	99.383	99.383	99.28	99.177	99	GO:0016071	mRNA metabolic process	metabolic process
XP_023409615.1	1268	STAG2	cohesin subunit SA-2 isoform X1	99.685	98.817	99.369	99.606	99.527	99	GO:1901360	organic cyclic compound metabolic process	metabolic process
XP_023409646.1	705	KLHL13	kelch-like protein 13 isoform X1	99.674	99.224	99.224	98.758	98.137	99	GO:0044238	primary metabolic process	metabolic process
XP_023409842.1	341	MEX3A	RNA-binding protein MEX3A	99.413	99.707	99.413	98.534	99.707	99	-	-	-
XP_023409934.1	130	PEA15	astrocytic phosphoprotein PEA-15	100	99.231	98.462	98.462	97.692	99	GO:0051173	positive regulation of nitrogen compound metabolic process	biological regulation
XP_023409936.1	521	VANGL2	vang-like protein 2	98.853	99.808	99.616	99.808	98.853	99	GO:0070925	organelle assembly	cellular process
XP_023410058.1	506	PPP1R8	nuclear inhibitor of protein phosphatase 1	100	99.39	98.78	99.085	98.171	99	GO:0006464	cellular protein modification process	metabolic process
XP_023410200.1	192	TAF12	transcription initiation factor TFIID subunit 12 isoform X1	100	100	99.379	96.1598	99.379	99	GO:0009059	macromolecule biosynthetic process	metabolic process
XP_023410249.1	277	EIF3I	eukaryotic translation initiation factor 3 subunit I	99.639	99.278	98.188	97.2925	98.551	99	GO:0044267	cellular protein metabolic process	metabolic process
XP_023410255.1	536	HDAC1	histone deacetylase 1 isoform X1	99.356	98.498	98.712	99.138	97.854	99	GO:0065008	regulation of biological quality	biological regulation
XP_023410285.1	870	LOC100676346	protein argonaute-4 isoform X1	98.63	98.755	98.755	98.755	98.63	99	GO:1901698	response to nitrogen compound	response to stimulus
XP_023410326.1	315	RRAGC	ras-related GTP-binding protein C isoform X1	99.048	99.683	99.048	97.4335	99.683	99	GO:0044249	cellular biosynthetic process	metabolic process
XP_023410667.1	259	LRRC3B	leucine-rich repeat-containing protein 3B	99.614	99.614	99.614	98.842	99.228	99	-	-	-
XP_023410685.1	192	NKIRAS1	NF-kappa-B inhibitor-interacting Ras-like protein 1	98.758	99.479	98.958	98.438	98.429	99	GO:0065007	biological regulation	biological regulation
XP_023410763.1	215	GPM6A	neuronal membrane glycoprotein M6-a	99.535	99.07	99.07	98.605	99.32	99	GO:0030031	cell projection assembly	cellular process
XP_023410792.1	1015	POLR2B	DNA-directed RNA polymerase II subunit RPB2	99.892	99.892	94.981	99.892	99.785	99	GO:0034645	cellular macromolecule biosynthetic process	metabolic process
XP_023410912.1	542	PDK3	pyruvate dehydrogenase kinase, isozyme 3 isoform X1	99.507	99.015	98.768	98.768	96.798	99	GO:0006807	nitrogen compound metabolic process	metabolic process
XP_023410914.1	604	KLHL15	kelch-like protein 15	99.503	98.344	99.007	99.338	98.675	99	GO:0044265	cellular macromolecule catabolic process	metabolic process
XP_023411004.1	667	MID1	E3 ubiquitin-protein ligase Midline-1	99.7	99.4	99.4	99.25	99.4	99	GO:0050789	regulation of biological process	biological regulation
XP_023411139.1	413	MBNL1	muscleblind-like protein 1 isoform X1	98.834	98.555	98.555	98.266	98.555	99	GO:0008380	RNA splicing	metabolic process
XP_023411451.1	313	SIAH1	E3 ubiquitin-protein ligase SIAH1 isoform X2	100	97.764	96.166	99.291	100	99	GO:0044257	cellular protein catabolic process	metabolic process
XP_023411474.1	136	LOC111752372	histone H3.1	100	100	100	100	97.059	99	GO:0009059	macromolecule biosynthetic process	metabolic process
XP_023411482.1	136	LOC100671112	histone H3.1	100	100	100	100	97.059	99	GO:0090304	nucleic acid metabolic process	metabolic process
XP_023411483.1	136	LOC100668564	histone H3.1	100	100	100	100	97.059	99	GO:0007165	signal transduction	cellular process
XP_023411484.1	136	LOC111752373	histone H3.1	100	100	100	100	97.059	99	GO:0051716	cellular response to stimulus	cellular process
XP_023411518.1	288	ASB8	ankyrin repeat and SOCS box protein 8	99.306	99.306	98.611	98.958	98.958	99	GO:0043170	macromolecule metabolic process	metabolic process
XP_023411641.1	247	YWHAG	14-3-3 protein gamma	100	98.785	99.595	99.595	97.333	99	GO:0016310	phosphorylation	metabolic process
XP_023411961.1	1726	SUPT6H	transcription elongation factor SPT6 isoform X1	99.652	99.537	98.845	98.957	98.032	99	GO:0036211	protein modification process	metabolic process
XP_023412181.1	449	EIF4A1	eukaryotic initiation factor 4A-I isoform X1	99.749	100	100	94.975	100	99	GO:0044249	cellular biosynthetic process	metabolic process
XP_023412285.1	2383	CNOT1	CCR4-NOT transcription complex subunit 1 isoform X1	99.622	96.685	98.783	99.077	99.161	99	GO:0031323	regulation of cellular metabolic process	biological regulation
XP_023412310.1	422	CUNH16orf70	UPF0183 protein C16orf70 homolog isoform X1	99.526	99.289	99.526	99.526	97.778	99	-	-	-
XP_023412331.1	362	ATP6V0D1	V-type proton ATPase subunit d 1 isoform X1	99.035	98.392	98.714	98.714	98.392	99	GO:0030031	cell projection assembly	cellular process
XP_023412424.1	830	AP1G1	AP-1 complex subunit gamma-1 isoform X1	98.313	99.03	98.424	98.909	98.305	99	GO:0051716	cellular response to stimulus	cellular process
XP_023412714.1	427	KCNJ2	inward rectifier potassium channel 2	99.766	99.532	98.829	99.063	98.361	99	GO:0051179	localization	localization
XP_023412755.1	737	SMURF2	E3 ubiquitin-protein ligase SMURF2	99.05	99.186	99.05	99.05	99.863	99	GO:0051716	cellular response to stimulus	cellular process
XP_023412808.1	342	VPS26B	vacuolar protein sorting-associated protein 26B isoform X1	97.368	99.69	99.69	99.381	99.071	99	GO:0009987	cellular process	cellular process
XP_023412825.1	419	FLI1	Friend leukemia integration 1 transcription factor	99.284	99.761	97.375	98.329	98.807	99	GO:0044260	cellular macromolecule metabolic process	metabolic process
XP_023412870.1	191	CBX5	chromobox protein homolog 5 isoform X1	100	99.476	99.476	98.429	97.906	99	GO:0044238	primary metabolic process	metabolic process
XP_023412879.1	768	TRIM2	tripartite motif-containing protein 2 isoform X1	99.194	99.194	98.947	98.949	97.446	99	GO:0009987	cellular process	cellular process
XP_023412917.1	465	SMAD1	mothers against decapentaplegic homolog 1	99.355	99.785	99.14	99.355	98.71	99	GO:0090304	nucleic acid metabolic process	metabolic process
XP_023412963.1	878	BCL11A	B-cell lymphoma/leukemia 11A isoform X1	98.775	99.02	99.265	98.162	98.775	99	GO:0051716	cellular response to stimulus	cellular process
XP_023413298.1	317	RNF41	E3 ubiquitin-protein ligase NRDP1	99.369	99.369	99.685	98.738	99.054	99	GO:0009987	cellular process	cellular process
XP_023413537.1	341	CAB39	calcium-binding protein 39	99.413	99.413	98.827	99.12	98.827	99	GO:0033554	cellular response to stress	response to stimulus
XP_023413656.1	485	WDR13	WD repeat-containing protein 13 isoform X1	99.381	99.381	99.175	98.351	98.557	99	-	-	-
XP_023413903.1	517	GAN	gigaxonin	99.613	98.259	98.839	98.839	97.872	99	GO:0008150	biological_process	biological_process
XP_023413911.1	352	PIP4K2C	phosphatidylinositol 5-phosphate 4-kinase type-2 gamma isoform X1	99.716	98.295	99.432	98.864	98.58	99	GO:0006914	autophagy	metabolic process
XP_023414108.1	134	FAM19A2	protein FAM19A2	97.727	99.231	98.473	98.462	99.231	99	-	-	-
XP_023414159.1	537	PTBP2	polypyrimidine tract-binding protein 2	99.069	99.064	99.064	99.064	99.012	99	GO:0090304	nucleic acid metabolic process	metabolic process
XP_023414283.1	203	RAB30	ras-related protein Rab-30	99.507	99.507	99.015	99.015	99.015	99	GO:0006996	organelle organization	cellular process
XP_023414429.1	339	RAD51	DNA repair protein RAD51 homolog 1	99.705	100	99.41	98.82	95.954	99	GO:0045935	positive regulation of nucleobase-containing compound metabolic process	biological regulation
XP_023414675.1	293	SGF29	SAGA-associated factor 29	100	98.976	99.659	99.659	97.952	99	GO:0033036	macromolecule localization	localization
XP_023414678.1	328	PPP4C	serine/threonine-protein phosphatase 4 catalytic subunit isoform X1	98.227	98.227	98.227	98.227	100	99	GO:0044237	cellular metabolic process	metabolic process
XP_023414974.1	233	LIN7A	protein lin-7 homolog A	99.091	98.712	99.142	99.142	98.565	99	GO:0034613	cellular protein localization	localization
XP_023415028.1	657	EWSR1	RNA-binding protein EWS isoform X1	99.696	97.888	98.326	97.738	99.595	99	-	-	-
XP_023415340.1	210	TMEM151A	transmembrane protein 151A	99.048	99.048	99.524	99.524	99.048	99	-	-	-
XP_023415393.1	616	SF1	splicing factor 1 isoform X1	98.864	98.864	99.026	99.026	98.377	99	GO:0008150	biological_process	biological_process
XP_003403952.1	606	PPP2R5D	serine/threonine-protein phosphatase 2A 56 kDa regulatory subunit delta isoform	98.852	99.016	98.02	98.197	97.525	98	GO:0044238	primary metabolic process	metabolic process
XP_003403985.1	166	PPIL1	peptidyl-prolyl cis-trans isomerase-like 1	98.639	98.795	98.193	98.193	98.193	98	GO:0016070	RNA metabolic process	metabolic process
XP_003404116.1	179	TCF21	transcription factor 21	97.765	98.883	99.441	98.324	96.648	98	GO:0006807	nitrogen compound metabolic process	metabolic process
XP_003404373.1	765	SIM1	single-minded homolog 1	97.778	98.172	97.386	97.386	96.993	98	GO:0044260	cellular macromolecule metabolic process	metabolic process
XP_003404377.1	409	FAXC	failed axon connections homolog	98.778	98.533	97.8	97.311	96.333	98	-	-	-
XP_003404387.1	606	MAP3K7	mitogen-activated protein kinase kinase kinase 7 isoform X2	98.845	98.68	97.69	98.515	97.69	98	GO:0009987	cellular process	cellular process
XP_003404466.1	454	BMP5	bone morphogenetic protein 5	98.901	98.238	97.802	98.238	97.357	98	GO:0065008	regulation of biological quality	biological regulation
XP_003404541.1	163	SKP1	S-phase kinase-associated protein 1	100	100	100	97.256	93.233	98	GO:0022607	cellular component assembly	cellular process
XP_003404547.1	198	SAR1B	GTP-binding protein SAR1b	99.495	97.98	96.97	97.98	97.98	98	GO:0009987	cellular process	cellular process
XP_003404573.1	679	HSPA9	stress-70 protein, mitochondrial	99.264	98.969	98.675	97.054	98.38	98	GO:0044237	cellular metabolic process	metabolic process
XP_003404629.1	1098	TCERG1	transcription elongation regulator 1 isoform X1	99.18	98.018	98.543	96.448	98.254	98	GO:0008152	metabolic process	metabolic process
XP_003404635.1	1189	FBXO38	F-box only protein 38 isoform X1	98.487	98.318	98.151	97.407	97.729	98	-	-	-
XP_003404687.1	456	GABRA1	gamma-aminobutyric acid receptor subunit alpha-1	99.123	98.246	98.026	98.246	98.465	98	GO:0007165	signal transduction	cellular process
XP_003404688.1	475	GABRG2	gamma-aminobutyric acid receptor subunit gamma-2 isoform X1	99.579	99.158	98.316	98.952	96.211	98	GO:0051234	establishment of localization	localization
XP_003404721.1	351	THOC3	THO complex subunit 3	99.43	99.145	98.575	98.291	95.726	98	GO:0016070	RNA metabolic process	metabolic process
XP_003405041.1	282	LIX1	protein limb expression 1 homolog	99.645	97.872	98.227	98.227	96.099	98	GO:0016043	cellular component organization	cellular process
XP_003405044.1	359	ST8SIA4	CMP-N-acetylneuraminate-poly-alpha-2,8-sialyltransferase	98.886	99.164	97.772	97.772	98.05	98	GO:0008610	lipid biosynthetic process	metabolic process
XP_003405112.1	222	HOXC5	homeobox protein Hox-C5	97.748	99.099	99.099	98.649	97.748	98	GO:0008152	metabolic process	metabolic process
XP_003405178.1	182	CNPY2	protein canopy homolog 2	98.901	98.352	96.703	97.802	96.154	98	GO:0009891	positive regulation of biosynthetic process	biological regulation
XP_003405183.1	528	ATP5F1B	ATP synthase subunit beta, mitochondrial	98.295	98.674	97.348	97.348	97.917	98	GO:0065008	regulation of biological quality	biological regulation
XP_003405217.1	271	CTDSP2	carboxy-terminal domain RNA polymerase II polypeptide A small phosphatase 2 isoform X1	97.786	98.893	98.155	97.417	98.893	98	GO:0008150	biological_process	biological_process
XP_003405251.1	535	CCT2	T-complex protein 1 subunit beta	98.879	99.065	97.944	98.131	97.944	98	GO:1903827	regulation of cellular protein localization	biological regulation
XP_003405256.1	222	RAB21	ras-related protein Rab-21	98.198	97.748	97.309	96.635	97.748	98	GO:0009987	cellular process	cellular process
XP_003405287.1	326	ALX1	ALX homeobox protein 1	98.773	98.466	98.466	98.773	96.393	98	GO:0090304	nucleic acid metabolic process	metabolic process
XP_003405307.1	152	UBE2N	ubiquitin-conjugating enzyme E2 N isoform X1	100	95.804	100	94.215	100	98	GO:0016567	protein ubiquitination	metabolic process
XP_003405702.1	196	BORCS5	BLOC-1-related complex subunit 5 isoform X1	98.98	99.49	98.469	98.469	96.429	98	GO:0051640	organelle localization	localization
XP_003405738.1	434	CMAS	N-acylneuraminate cytidylyltransferase	99.078	98.387	96.774	97.235	96.364	98	-	-	-
XP_003405760.1	736	DNM1L	dynamin-1-like protein isoform X1	97.463	97.997	97.463	99.796	97.597	98	GO:0050794	regulation of cellular process	biological regulation
XP_003405818.1	515	SMARCD1	SWI/SNF-related matrix-associated actin-dependent regulator of chromatin subfamily D member 1	93.084	99.612	99.417	99.417	99.79	98	GO:0010557	positive regulation of macromolecule biosynthetic process	biological regulation
XP_003405863.1	2009	SCN1A	sodium channel protein type 1 subunit alpha isoform X1	98.821	98.287	96.371	97.461	97.215	98	GO:0065007	biological regulation	biological regulation
XP_003405902.1	392	SPOPL	speckle-type POZ protein-like isoform X1	98.724	97.449	96.684	96.429	98.214	98	GO:0044238	primary metabolic process	metabolic process
XP_003406045.3	764	FIGN	fidgetin	98.668	98.797	98.128	98.396	96.005	98	GO:1901360	organic cyclic compound metabolic process	metabolic process
XP_003406154.1	302	KLF7	Krueppel-like factor 7 isoform X1	98.675	99.007	98.013	98.013	96.269	98	GO:0051173	positive regulation of nitrogen compound metabolic process	biological regulation
XP_003406216.1	375	MSTN	growth/differentiation factor 8	98.667	98.133	97.867	98.667	96.267	98	GO:0065008	regulation of biological quality	biological regulation
XP_003406235.1	356	NEUROD1	neurogenic differentiation factor 1	98.876	99.157	98.876	98.315	96.348	98	GO:0065008	regulation of biological quality	biological regulation
XP_003406239.3	749	SESTD1	SEC14 domain and spectrin repeat-containing protein 1 isoform X1	99.574	99.425	94.767	99.569	98.276	98	GO:0051234	establishment of localization	localization
XP_003406259.1	505	ATF2	cyclic AMP-dependent transcription factor ATF-2 isoform X1	99.341	98.02	98.02	97.624	94.556	98	GO:0065008	regulation of biological quality	biological regulation
XP_003406327.1	192	SEC11C	signal peptidase complex catalytic subunit SEC11C	97.396	98.958	98.958	97.917	98.958	98	GO:1901564	organonitrogen compound metabolic process	metabolic process
XP_003406356.1	82	IER3IP1	immediate early response 3-interacting protein 1	98.78	97.561	98.78	97.561	98.78	98	GO:0050794	regulation of cellular process	biological regulation
XP_003406411.2	494	USP14	ubiquitin carboxyl-terminal hydrolase 14 isoform X1	98.986	98.58	97.566	98.174	97.566	98	GO:0044237	cellular metabolic process	metabolic process
XP_003406413.1	657	THOC1	THO complex subunit 1	99.087	98.935	98.326	98.021	95.282	98	GO:0009891	positive regulation of biosynthetic process	biological regulation
XP_003406426.1	540	YES1	tyrosine-protein kinase Yes isoform X1	98.891	98.706	97.782	96.858	96.303	98	GO:0044260	cellular macromolecule metabolic process	metabolic process
XP_003406436.1	445	TUBB6	tubulin beta-6 chain	99.101	98.869	98.643	93.898	97.758	98	-	-	-
XP_003406666.1	118	SNRPD2	small nuclear ribonucleoprotein Sm D2	100	100	100	90.741	99.074	98	GO:0006810	transport	localization
XP_003406787.1	295	NAPA	alpha-soluble NSF attachment protein isoform X1	99.661	99.322	96.949	97.627	97.966	98	GO:0065003	protein-containing complex assembly	cellular process
XP_003406860.1	158	RPS11	40S ribosomal protein S11	100	97.4685	99.275	96.519	98.734	98	GO:0009057	macromolecule catabolic process	metabolic process
XP_003406902.1	499	PRPF31	U4/U6 small nuclear ribonucleoprotein Prp31	100	99.399	99.399	99	93.387	98	GO:0046483	heterocycle metabolic process	metabolic process
XP_003407004.1	449	TBX20	T-box transcription factor TBX20	99.109	98.218	95.624	97.333	98.222	98	GO:0044238	primary metabolic process	metabolic process
XP_003407031.1	91	LSM5	U6 snRNA-associated Sm-like protein LSm5	100	100	100	91.292	98.246	98	GO:0044260	cellular macromolecule metabolic process	metabolic process
XP_003407123.1	539	MPP6	MAGUK p55 subfamily member 6 isoform X1	96.745	98.516	97.588	98.516	97.774	98	GO:0022607	cellular component assembly	cellular process
XP_003407145.1	303	MEOX2	homeobox protein MOX-2	99.01	99.01	97.69	98.684	97.03	98	GO:0031328	positive regulation of cellular biosynthetic process	biological regulation
XP_003407162.1	875	MIOS	GATOR complex protein MIOS	99.314	98.629	98.252	97.943	98.286	98	GO:0034613	cellular protein localization	localization
XP_003407166.1	289	DLX5	homeobox protein DLX-5	97.924	97.924	98.27	96.886	96.886	98	GO:0044237	cellular metabolic process	metabolic process
XP_003407193.1	964	VPS50	syndetin isoform X4	99.191	98.651	98.548	98.133	97.199	98	GO:0051179	localization	localization
XP_003407199.1	737	KRIT1	krev interaction trapped protein 1 isoform X1	97.778	98.236	96.879	97.829	97.558	98	GO:0009987	cellular process	cellular process
XP_003407280.1	360	WNT2	protein Wnt-2	98.611	98.333	98.333	98.333	96.389	98	GO:0048522	positive regulation of cellular process	biological regulation
XP_003407297.1	910	SND1	staphylococcal nuclease domain-containing protein 1	99.121	97.695	97.473	97.033	96.703	98	GO:0044270	cellular nitrogen compound catabolic process	metabolic process
XP_003407370.1	606	LINGO2	leucine-rich repeat and immunoglobulin-like domain-containing nogo receptor-interacting protein 2	98.845	99.01	99.34	97.69	96.535	98	-	-	-
XP_003407397.1	214	OSTF1	osteoclast-stimulating factor 1	98.598	97.076	98.598	97.03	98.515	98	GO:0006810	transport	localization
XP_003407457.1	243	KLF9	Krueppel-like factor 9	97.951	98.367	98.361	97.951	97.951	98	GO:0050789	regulation of biological process	biological regulation
XP_003407493.1	165	RPL12	60S ribosomal protein L12	99.394	98.78	96.364	94.2302	99.39	98	GO:0006401	RNA catabolic process	metabolic process
XP_003407580.1	283	FAM78A	protein FAM78A	99.293	97.88	96.82	98.233	96.466	98	-	-	-
XP_003407755.1	386	FAM102A	protein FAM102A	97.668	97.927	98.187	98.187	97.15	98	-	-	-
XP_003407788.1	305	PPP6C	serine/threonine-protein phosphatase 6 catalytic subunit	100	100	100	87.644	100	98	GO:0043412	macromolecule modification	metabolic process
XP_003407893.1	790	NCBP1	nuclear cap-binding protein subunit 1 isoform X1	99.73	98.861	96.962	98.354	95.696	98	GO:0071840	cellular component organization or biogenesis	cellular component organization or biogenesis
XP_003408056.1	574	PRKAA1	5'-AMP-activated protein kinase catalytic subunit alpha-1 isoform X1	99.646	98.258	99.129	98.258	95.349	98	GO:0065008	regulation of biological quality	biological regulation
XP_003408075.1	385	PELO	protein pelota homolog	98.961	98.442	98.961	97.922	97.662	98	GO:0090304	nucleic acid metabolic process	metabolic process
XP_003408098.1	685	PLK2	serine/threonine-protein kinase PLK2 isoform X1	98.978	98.102	97.226	97.956	96.788	98	GO:0006796	phosphate-containing compound metabolic process	metabolic process
XP_003408110.1	1117	ADAMTS6	A disintegrin and metalloproteinase with thrombospondin motifs 6	98.568	97.941	97.303	98.209	96.688	98	-	-	-
XP_003408114.1	418	TRAPPC13	trafficking protein particle complex subunit 13 isoform X1	98.804	97.587	97.608	97.129	98.325	98	-	-	-
XP_003408126.1	346	CDK7	cyclin-dependent kinase 7 isoform X1	99.422	98.555	97.977	98.844	92.775	98	GO:0033554	cellular response to stress	response to stimulus
XP_003408148.1	260	NSA2	ribosome biogenesis protein NSA2 homolog	99.231	99.231	100	99.435	92.8645	98	GO:0042254	ribosome biogenesis	cellular process
XP_003408219.1	251	DERL1	derlin-1 isoform X1	99.203	98.008	97.61	99.602	96.443	98	GO:0071840	cellular component organization or biogenesis	cellular component organization or biogenesis
XP_003408430.1	261	CALB1	calbindin	100	91.954	99.234	98.851	99.617	98	GO:0044238	primary metabolic process	metabolic process
XP_003408432.1	257	PIP4P2	type 2 phosphatidylinositol 4,5-bisphosphate 4-phosphatase	98.444	98.054	96.875	98.833	97.758	98	GO:0006796	phosphate-containing compound metabolic process	metabolic process
XP_003408452.1	473	PTDSS1	phosphatidylserine synthase 1	95.139	98.732	99.577	98.732	99.083	98	GO:0090407	organophosphate biosynthetic process	metabolic process
XP_003408492.1	352	EIF3H	eukaryotic translation initiation factor 3 subunit H	99.148	99.148	97.443	96.307	96.285	98	GO:0006807	nitrogen compound metabolic process	metabolic process
XP_003408553.1	224	FKBP3	peptidyl-prolyl cis-trans isomerase FKBP3	99.107	97.321	95.982	98.661	96.429	98	GO:0008150	biological_process	biological_process
XP_003408640.1	710	TRIM9	E3 ubiquitin-protein ligase TRIM9	99.437	99.437	99.437	99.296	90.217	98	GO:0043632	modification-dependent macromolecule catabolic process	metabolic process
XP_003408655.1	244	RTRAF	RNA transcription, translation and transport factor protein	99.18	98.77	97.541	96.5165	95.964	98	GO:0044267	cellular protein metabolic process	metabolic process
XP_003408675.1	680	FERMT2	fermitin family homolog 2	99.593	98.253	98.399	97.671	97.38	98	GO:0008150	biological_process	biological_process
XP_003408681.1	409	BMP4	bone morphogenetic protein 4 isoform X1	99.511	98.044	98.044	98.289	96.577	98	GO:0009893	positive regulation of metabolic process	biological regulation
XP_003408739.1	309	MNAT1	CDK-activating kinase assembly factor MAT1	99.353	98.058	98.058	97.735	96.764	98	GO:0044237	cellular metabolic process	metabolic process
XP_003408744.1	988	KCNH5	potassium voltage-gated channel subfamily H member 5	99.798	95.305	99.393	99.494	98.381	98	GO:0008150	biological_process	biological_process
XP_003408775.1	338	ZFP36L1	mRNA decay activator protein ZFP36L1	98.817	97.633	99.112	97.917	97.337	98	GO:0044271	cellular nitrogen compound biosynthetic process	metabolic process
XP_003408778.1	914	ACTN1	alpha-actinin-1 isoform X3	99.672	99.234	99.234	99.015	93.135	98	GO:0071840	cellular component organization or biogenesis	cellular component organization or biogenesis
XP_003408819.1	239	EGLN3	egl nine homolog 3	99.163	98.745	97.071	98.326	96.653	98	GO:0043412	macromolecule modification	metabolic process
XP_003408830.1	210	STXBP6	syntaxin-binding protein 6	96.602	98.571	98.095	98.571	98.529	98	GO:0043933	protein-containing complex subunit organization	cellular process
XP_003408855.1	537	KCNK10	potassium channel subfamily K member 10	98.883	98.324	98.51	97.952	96.462	98	GO:0050789	regulation of biological process	biological regulation
XP_003409018.1	325	FBXW4	F-box/WD repeat-containing protein 4 isoform X1	99.385	97.846	96.923	97.846	96.615	98	GO:0006464	cellular protein modification process	metabolic process
XP_003409153.1	254	EMX2	homeobox protein EMX2 isoform X1	100	96.528	100	100	94.488	98	-	-	-
XP_003409211.1	919	MGEA5	protein O-GlcNAcase	96.54	98.041	98.477	97.824	96.844	98	GO:0044260	cellular macromolecule metabolic process	metabolic process
XP_003409217.1	587	BTRC	F-box/WD repeat-containing protein 1A isoform X1	99.319	99.319	99.319	99.319	94.549	98	GO:0044237	cellular metabolic process	metabolic process
XP_003409249.1	227	UBTD1	ubiquitin domain-containing protein 1 isoform X1	99.119	98.23	98.238	97.797	96.476	98	-	-	-
XP_003409275.1	557	LGI1	leucine-rich glioma-inactivated protein 1 isoform X1	98.564	98.205	98.205	97.846	94.973	98	GO:0016043	cellular component organization	cellular process
XP_003409321.1	376	PHYHIPL	phytanoyl-CoA hydroxylase-interacting protein-like	98.67	98.138	98.138	98.138	97.34	98	-	-	-
XP_003409547.1	265	APH1A	gamma-secretase subunit APH-1A	97.736	98.868	98.868	99.245	97.546	98	GO:0019538	protein metabolic process	metabolic process
XP_003409552.1	570	VPS45	vacuolar protein sorting-associated protein 45 isoform X1	96.667	98.596	98.07	97.544	97.544	98	GO:0015031	protein transport	localization
XP_003409589.1	124	TAF13	transcription initiation factor TFIID subunit 13	99.194	100	98.387	98.387	94.681	98	GO:0065007	biological regulation	biological regulation
XP_003409634.2	236	RHOC	rho-related GTP-binding protein RhoC	94.545	99.482	99.482	99.482	98.964	98	GO:0007010	cytoskeleton organization	cellular process
XP_003409644.1	1210	HIPK1	homeodomain-interacting protein kinase 1	98.678	98.43	97.853	97.934	97.025	98	GO:0050789	regulation of biological process	biological regulation
XP_003409664.1	391	FAM46C	putative nucleotidyltransferase FAM46C	98.977	98.214	97.698	98.465	96.419	98	GO:0046700	heterocycle catabolic process	metabolic process
XP_003409777.1	207	RAB7A	ras-related protein Rab-7a isoform X1	97.585	98.068	98.068	98.068	98.068	98	GO:0016043	cellular component organization	cellular process
XP_003409803.1	599	SLC6A1	sodium- and chloride-dependent GABA transporter 1	98.497	98.831	98.331	97.83	96.661	98	GO:0071702	organic substance transport	localization
XP_003409814.1	183	JAGN1	protein jagunal homolog 1	98.907	98.361	97.814	98.361	97.814	98	GO:0007165	signal transduction	cellular process
XP_003409854.1	624	ABCF2	ATP-binding cassette sub-family F member 2	99.36	99.038	98.88	94.0655	98.56	98	-	-	-
XP_003409856.1	485	SMARCD3	SWI/SNF-related matrix-associated actin-dependent regulator of chromatin subfamily D member 3 isoform X2	98.144	97.938	97.938	97.732	97.732	98	GO:0016043	cellular component organization	cellular process
XP_003409911.1	1507	DCAF1	DDB1- and CUL4-associated factor 1	98.294	99.137	98.806	98.358	97.48	98	GO:0090304	nucleic acid metabolic process	metabolic process
XP_003410135.1	380	NPRL2	GATOR complex protein NPRL2	99.211	98.421	98.421	98.684	96.579	98	GO:0008152	metabolic process	metabolic process
XP_003410279.2	438	SYT2	synaptotagmin-2	98.798	98.329	98.091	97.862	96.437	98	GO:0009987	cellular process	cellular process
XP_003410280.1	123	RABIF	guanine nucleotide exchange factor MSS4	96.748	97.561	97.561	95.902	100	98	GO:0008150	biological_process	biological_process
XP_003410373.1	454	GABPA	GA-binding protein alpha chain	98.678	99.119	98.018	98.018	96.916	98	GO:0008150	biological_process	biological_process
XP_003410463.1	456	METTL14	N6-adenosine-methyltransferase non-catalytic subunit	99.561	93.088	99.342	99.123	98.465	98	GO:0009056	catabolic process	metabolic process
XP_003410468.1	205	LOC100667589	mitotic spindle assembly checkpoint protein MAD2A-like	96.6435	97.333	98.049	97.561	98.049	98	-	-	-
XP_003410469.1	205	LOC100668722	mitotic spindle assembly checkpoint protein MAD2A isoform X1	97.2845	98	98.537	98.049	98.537	98	-	-	-
XP_003410470.1	386	METAP1	methionine aminopeptidase 1 isoform X1	99.223	98.964	95.337	99.223	99.265	98	GO:0009628	response to abiotic stimulus	response to stimulus
XP_003410480.1	1429	ANKRD50	ankyrin repeat domain-containing protein 50	98.39	98.39	98.39	97.971	97.271	98	GO:0051641	cellular localization	localization
XP_003410579.1	206	RAB18	ras-related protein Rab-18	98.058	99.515	96.8445	98.058	95.8735	98	GO:0008150	biological_process	biological_process
XP_003410632.2	1271	UPF2	regulator of nonsense transcripts 2	98.584	98.584	98.82	97.246	98.22	98	GO:0044270	cellular nitrogen compound catabolic process	metabolic process
XP_003410675.1	289	CCND2	G1/S-specific cyclin-D2	99.654	98.962	98.616	96.54	95.156	98	GO:0044267	cellular protein metabolic process	metabolic process
XP_003410682.1	495	KCNA1	potassium voltage-gated channel subfamily A member 1	99.192	98.788	97.778	98.586	97.374	98	GO:0065007	biological regulation	biological regulation
XP_003410699.1	340	GNB3	guanine nucleotide-binding protein G(I)/G(S)/G(T) subunit beta-3	97.647	97.941	96.765	98.529	97.353	98	GO:0009987	cellular process	cellular process
XP_003410701.1	858	USP5	ubiquitin carboxyl-terminal hydrolase 5 isoform X1	98.834	99.068	97.902	96.737	96.387	98	GO:0048522	positive regulation of cellular process	biological regulation
XP_003410890.1	642	IVNS1ABP	influenza virus NS1A-binding protein	98.287	97.975	96.729	98.131	97.196	98	GO:0043170	macromolecule metabolic process	metabolic process
XP_003410893.1	121	CUNH1orf21	uncharacterized protein C1orf21 homolog	100	95.588	98.347	98.347	96.694	98	-	-	-
XP_003410927.1	1294	ASTN1	astrotactin-1	99.073	96.6	98.145	98.377	98.145	98	-	-	-
XP_003410938.1	572	GALNT2	polypeptide N-acetylgalactosaminyltransferase 2	98.545	97.902	98.077	94.8235	98.302	98	GO:0044249	cellular biosynthetic process	metabolic process
XP_003410983.1	86	SRP9	signal recognition particle 9 kDa protein	98.837	98.837	98.837	97.674	97.555	98	GO:0051234	establishment of localization	localization
XP_003411247.1	316	GTF2B	transcription initiation factor IIB	100	100	99.367	91.414	100	98	GO:0044093	positive regulation of molecular function	biological regulation
XP_003411268.1	337	DNAJB4	dnaJ homolog subfamily B member 4 isoform X1	99.11	98.813	98.22	97.329	97.923	98	GO:0008150	biological_process	biological_process
XP_003411276.1	346	LHX8	LIM/homeobox protein Lhx8	98.266	98.555	99.133	97.688	98.131	98	-	-	-
XP_003411281.1	354	NEGR1	neuronal growth regulator 1	98.305	98.588	98.305	98.87	98.305	98	-	-	-
XP_003411295.1	355	SLC35D1	UDP-glucuronic acid/UDP-N-acetylgalactosamine transporter isoform X1	98.611	98.873	99.155	97.746	96.377	98	GO:0044237	cellular metabolic process	metabolic process
XP_003411322.1	221	RAB28	ras-related protein Rab-28 isoform X1	99.095	97.692	99.095	98.643	94.57	98	-	-	-
XP_003411476.1	225	SNRPB2	U2 small nuclear ribonucleoprotein B''	99.556	99.556	97.333	95.5555	97.778	98	GO:0046483	heterocycle metabolic process	metabolic process
XP_003411547.1	206	SNAP25	synaptosomal-associated protein 25 isoform X1	94.857	100	100	95.631	100	98	GO:0051640	organelle localization	localization
XP_003411712.1	333	EIF2S2	eukaryotic translation initiation factor 2 subunit 2	98.799	98.498	97.898	97.898	97.898	98	GO:1901564	organonitrogen compound metabolic process	metabolic process
XP_003411752.1	536	SRC	proto-oncogene tyrosine-protein kinase Src	98.155	97.417	97.048	98.507	97.575	98	GO:0065007	biological regulation	biological regulation
XP_003411753.1	273	NKX2-2	homeobox protein Nkx-2.2	98.901	97.802	96.703	96.703	97.436	98	GO:0046483	heterocycle metabolic process	metabolic process
XP_003411760.1	1495	RALGAPB	ral GTPase-activating protein subunit beta isoform X1	98.595	98.194	96.923	98.261	97.592	98	GO:0050790	regulation of catalytic activity	biological regulation
XP_003411776.1	487	STK4	serine/threonine-protein kinase 4 isoform X1	97.717	98.563	98.973	98.768	98.152	98	GO:0019538	protein metabolic process	metabolic process
XP_003411789.1	179	UBE2C	ubiquitin-conjugating enzyme E2 C isoform X1	99.441	98.324	99.441	95.9033	96.089	98	GO:0051603	proteolysis involved in cellular protein catabolic process	metabolic process
XP_003411800.1	720	ELMO2	engulfment and cell motility protein 2 isoform X1	99.583	97.814	97.541	97.678	96.721	98	GO:0051234	establishment of localization	localization
XP_003411843.1	387	EIPR1	EARP-interacting protein isoform X1	97.674	98.663	97.067	97.333	96.8	98	-	-	-
XP_003411951.1	267	OSR1	protein odd-skipped-related 1	98.127	97.753	98.127	98.127	97.004	98	GO:0031323	regulation of cellular metabolic process	biological regulation
XP_003411958.1	875	KLHL29	kelch-like protein 29	99.086	98.4	97.6	98.4	96	98	-	-	-
XP_003411991.1	470	SNX17	sorting nexin-17	98.936	98.511	97.66	97.1935	98.723	98	GO:1901361	organic cyclic compound catabolic process	metabolic process
XP_003411993.1	535	NRBP1	nuclear receptor-binding protein	98.318	98.505	97.944	98.692	98.318	98	GO:0016310	phosphorylation	metabolic process
XP_003411999.1	326	FOSL2	fos-related antigen 2	98.773	97.853	97.853	96.319	96.933	98	GO:0071704	organic substance metabolic process	metabolic process
XP_003412024.1	391	TSG101	tumor susceptibility gene 101 protein	98.624	98.465	97.187	98.721	99.233	98	GO:0006996	organelle organization	cellular process
XP_003412029.1	549	GTF2H1	general transcription factor IIH subunit 1 isoform X1	99.818	98.361	98.361	96.903	97.45	98	GO:0006139	nucleobase-containing compound metabolic process	metabolic process
XP_003412345.1	374	EIF3M	eukaryotic translation initiation factor 3 subunit M isoform X1	93.484	99.733	99.733	98.93	98.93	98	GO:0009987	cellular process	cellular process
XP_003412364.1	582	SLC17A6	vesicular glutamate transporter 2	98.797	98.625	98.454	98.11	98.282	98	GO:0008150	biological_process	biological_process
XP_003412366.1	285	CNOT7	CCR4-NOT transcription complex subunit 7	88.715	100	100	100	99.298	98	GO:0007165	signal transduction	cellular process
XP_003412504.1	919	EXTL3	exostosin-like 3 isoform X1	98.477	98.585	98.041	98.368	97.824	98	GO:0009059	macromolecule biosynthetic process	metabolic process
XP_003412534.1	216	FGF17	fibroblast growth factor 17 isoform X1	98.611	98.611	98.611	99.074	97.222	98	GO:0051716	cellular response to stimulus	cellular process
XP_003412536.1	464	GFRA2	GDNF family receptor alpha-2	98.455	98.707	97.198	96.983	96.205	98	GO:1901564	organonitrogen compound metabolic process	metabolic process
XP_003412546.1	213	THAP1	THAP domain-containing protein 1	100	99.057	98.585	98.585	94.787	98	GO:0050794	regulation of cellular process	biological regulation
XP_003412550.1	283	VDAC3	voltage-dependent anion-selective channel protein 3	98.587	97.535	98.239	96.479	98.239	98	GO:0071702	organic substance transport	localization
XP_003412642.1	1158	PCDH17	protocadherin-17	98.359	98.791	98.532	97.935	98.017	98	GO:0016043	cellular component organization	cellular process
XP_003412656.1	249	GTF2F2	general transcription factor IIF subunit 2	99.197	96.19	96.787	98.394	97.59	98	GO:0008152	metabolic process	metabolic process
XP_003412677.1	400	WDFY2	WD repeat and FYVE domain-containing protein 2 isoform X1	99.25	98.5	97	97	97.75	98	GO:0008152	metabolic process	metabolic process
XP_003412931.2	709	DVL3	segment polarity protein dishevelled homolog DVL-3 isoform X1	98.68	98.827	98.966	98.094	96.662	98	GO:0034645	cellular macromolecule biosynthetic process	metabolic process
XP_003412958.1	116	SST	somatostatin	98.276	98.276	99.138	99.138	93.966	98	GO:0023052	signaling	signaling
XP_003412987.1	524	PAK2	serine/threonine-protein kinase PAK 2	98.473	98.092	97.71	97.519	97.328	98	GO:0035556	intracellular signal transduction	cellular process
XP_003413012.1	144	CCDC58	coiled-coil domain-containing protein 58	100	98.611	97.222	96.528	97.917	98	-	-	-
XP_003413028.1	488	TMEM39A	transmembrane protein 39A isoform X1	99.18	99.385	98.156	97.746	97.541	98	-	-	-
XP_003413035.2	618	ATP6V1A	V-type proton ATPase catalytic subunit A isoform X1	98.544	97.573	97.573	98.382	98.058	98	GO:0050794	regulation of cellular process	biological regulation
XP_003413070.1	176	RPL18A	60S ribosomal protein L18a	98.295	100	99.432	91.8444	100	98	GO:1901361	organic cyclic compound catabolic process	metabolic process
XP_003413377.2	308	TECR	very-long-chain enoyl-CoA reductase	99.026	98.033	97.377	97.7275	96.429	98	GO:1901564	organonitrogen compound metabolic process	metabolic process
XP_003413486.1	505	PAX7	paired box protein Pax-7 isoform X1	95.066	99.012	99.406	98.614	98.812	98	GO:0050794	regulation of cellular process	biological regulation
XP_003413503.1	239	EFHD2	EF-hand domain-containing protein D2	99.582	97.49	96.653	97.917	96	98	-	-	-
XP_003413505.1	302	DHRS3	short-chain dehydrogenase/reductase 3 isoform X1	98.675	98.675	99.007	98.675	96.689	98	GO:0008150	biological_process	biological_process
XP_003413525.1	1770	KIF1B	kinesin-like protein KIF1B isoform X3	98.192	98.023	98.023	97.967	95.917	98	GO:0006810	transport	localization
XP_003413541.1	284	ICMT	protein-S-isoprenylcysteine O-methyltransferase	99.296	98.592	97.887	98.239	97.183	98	GO:0042886	amide transport	localization
XP_003413673.1	620	CDC16	cell division cycle protein 16 homolog	98.669	98.71	96.29	97.581	96.613	98	GO:0033043	regulation of organelle organization	biological regulation
XP_003413679.1	355	OTX1	homeobox protein OTX1 isoform X1	98.592	98.31	98.31	96.62	96.91	98	GO:0034645	cellular macromolecule biosynthetic process	metabolic process
XP_003413876.1	184	IMP3	U3 small nucleolar ribonucleoprotein protein IMP3	99.457	98.37	98.4	97.283	96.196	98	GO:0008152	metabolic process	metabolic process
XP_003413936.1	193	AP3S2	AP-3 complex subunit sigma-2 isoform X1	98.446	97.409	98.446	98.446	98.964	98	GO:0051648	vesicle localization	cellular process
XP_003414021.1	333	EFNB2	ephrin-B2	98.198	98.799	97.297	98.204	98.198	98	GO:0009987	cellular process	cellular process
XP_003414029.1	279	ING1	inhibitor of growth protein 1	98.925	97.133	97.133	98.566	96.416	98	GO:0050794	regulation of cellular process	biological regulation
XP_003414104.1	464	CDK8	cyclin-dependent kinase 8 isoform X1	100	93.333	99.355	99.784	99.505	98	GO:0065007	biological regulation	biological regulation
XP_003414280.1	494	DNAJC7	dnaJ homolog subfamily C member 7 isoform X1	99.19	98.178	97.571	96.964	95.749	98	GO:0050789	regulation of biological process	biological regulation
XP_003414307.2	453	BECN1	beclin-1 isoform X1	98.661	99.107	98.661	98.884	92.188	98	GO:0022607	cellular component assembly	cellular process
XP_003414330.1	195	LSM12	protein LSM12 homolog	100	100	100	100	87.685	98	-	-	-
XP_003414377.1	531	SMARCD2	SWI/SNF-related matrix-associated actin-dependent regulator of chromatin subfamily D member 2	96.798	97.363	97.552	97.74	98.305	98	GO:0009987	cellular process	cellular process
XP_003414559.2	751	NSF	vesicle-fusing ATPase	99.322	97.706	97.301	98.916	96.64	98	GO:0006887	exocytosis	localization
XP_003414587.1	226	TMEM98	transmembrane protein 98	99.558	97.797	99.115	96.903	98.23	98	-	-	-
XP_003414611.1	557	HNF1B	hepatocyte nuclear factor 1-beta isoform X1	99.102	99.282	98.743	96.23	97.846	98	GO:0010628	positive regulation of gene expression	biological regulation
XP_003414630.1	779	DHX40	probable ATP-dependent RNA helicase DHX40	99.487	94.486	98.845	97.686	98.331	98	GO:0090304	nucleic acid metabolic process	metabolic process
XP_003414701.2	301	PHB	prohibitin isoform X1	99.265	98.529	97.794	97.794	95.221	98	GO:1901564	organonitrogen compound metabolic process	metabolic process
XP_003414704.1	577	IGF2BP1	insulin-like growth factor 2 mRNA-binding protein 1	99.653	99.307	99.133	98.614	91.854	98	GO:0019538	protein metabolic process	metabolic process
XP_003414711.1	224	HOXB6	homeobox protein Hox-B6	96.875	97.321	98.661	96.875	97.768	98	-	-	-
XP_003414712.1	269	HOXB5	homeobox protein Hox-B5	98.885	98.513	98.513	97.77	96.667	98	GO:0008150	biological_process	biological_process
XP_003414736.2	436	FBXL20	F-box/LRR-repeat protein 20	99.052	99.312	99.541	95.5	98.578	98	GO:0044237	cellular metabolic process	metabolic process
XP_003414791.1	237	RAB33A	ras-related protein Rab-33A	98.734	98.734	98.734	98.312	97.468	98	GO:0009056	catabolic process	metabolic process
XP_003414796.1	364	ZDHHC9	palmitoyltransferase ZDHHC9	98.901	96.429	98.077	98.626	97.802	98	GO:0071704	organic substance metabolic process	metabolic process
XP_003414840.1	630	PLS3	plastin-3	99.841	97.966	97.496	99.354	97.653	98	GO:0044085	cellular component biogenesis	cellular component organization or biogenesis
XP_003414844.1	220	LHFPL1	LHFPL tetraspan subfamily member 1 protein	99.091	97.273	97.717	99.091	95.455	98	-	-	-
XP_003414875.1	288	MORF4L2	mortality factor 4-like protein 2	99.653	99.653	97.917	97.0485	97.917	98	GO:0006139	nucleobase-containing compound metabolic process	metabolic process
XP_003415132.1	249	CHTOP	chromatin target of PRMT1 protein isoform X1	98.394	99.197	98.795	98.795	96.787	98	GO:0042886	amide transport	localization
XP_003415133.1	136	SNAPIN	SNARE-associated protein Snapin	97.059	98.529	98.529	97.794	97.794	98	GO:0051641	cellular localization	localization
XP_003415136.1	593	GATAD2B	transcriptional repressor p66-beta	97.808	98.988	98.314	98.482	98.482	98	GO:0016043	cellular component organization	cellular process
XP_003415154.1	406	PYGO2	pygopus homolog 2	97.783	97.044	98.03	98.03	97.832	98	GO:0065003	protein-containing complex assembly	cellular process
XP_003415170.1	759	TRIM46	tripartite motif-containing protein 46	97.892	98.814	98.024	98.682	96.579	98	GO:0033036	macromolecule localization	localization
XP_003415183.1	219	RIT1	GTP-binding protein Rit1	98.63	98.63	97.717	98.174	98.174	98	GO:0009987	cellular process	cellular process
XP_003415241.1	154	PFDN2	prefoldin subunit 2	98.701	98.052	97.403	96.795	97.403	98	GO:0008150	biological_process	biological_process
XP_003415260.1	382	LMX1A	LIM homeobox transcription factor 1-alpha	97.906	98.168	97.644	97.644	96.606	98	GO:0045944	positive regulation of transcription by RNA polymerase II	biological regulation
XP_003415424.1	470	ZNF436	zinc finger protein 436 isoform X1	98.511	98.511	98.511	97.66	97.234	98	GO:0044271	cellular nitrogen compound biosynthetic process	metabolic process
XP_003415427.1	119	ID3	DNA-binding protein inhibitor ID-3	98.319	99.16	96.639	95.798	98.319	98	GO:0031323	regulation of cellular metabolic process	biological regulation
XP_003415429.1	211	PITHD1	PITH domain-containing protein 1	98.578	98.578	98.104	98.104	94.554	98	GO:0033554	cellular response to stress	response to stimulus
XP_003415447.1	157	TMEM50A	transmembrane protein 50A	98.089	99.363	97.452	98.726	98.089	98	-	-	-
XP_003415480.1	253	DNAJC8	dnaJ homolog subfamily C member 8	99.605	93.697	99.209	98.0235	97.835	98	GO:0009987	cellular process	cellular process
XP_003415533.1	979	DLGAP3	disks large-associated protein 3	99.081	98.672	97.446	98.161	97.14	98	-	-	-
XP_003415538.1	729	NCDN	neurochondrin isoform X1	97.805	97.531	97.668	97.805	96.982	98	GO:0016043	cellular component organization	cellular process
XP_003415575.1	430	SMAP2	stromal membrane-associated protein 2 isoform X1	98.837	97.442	96.977	97.442	97.442	98	-	-	-
XP_003415661.2	372	ELMOD1	ELMO domain-containing protein 1 isoform X1	99.39	97.561	97.561	96.951	96.375	98	-	-	-
XP_003415663.1	217	RAB39A	ras-related protein Rab-39A	98.618	99.078	97.696	94.931	98.618	98	GO:0042592	homeostatic process	biological regulation
XP_003415855.1	866	CLCN3	H(+)/Cl(-) exchange transporter 3 isoform X7	97.113	98.845	98.499	98.383	97.921	98	GO:0006810	transport	localization
XP_003416031.1	452	GLRA2	glycine receptor subunit alpha-2 isoform X2	98.894	98.23	98.451	98.451	98.009	98	GO:0051716	cellular response to stimulus	cellular process
XP_003416063.1	779	PTCHD1	patched domain-containing protein 1	98.446	98.316	97.927	98.057	97.406	98	GO:0023052	signaling	signaling
XP_003416103.1	369	PCYT1B	choline-phosphate cytidylyltransferase B isoform X1	100	99.729	98.66	98.645	93.767	98	GO:0006793	phosphorus metabolic process	metabolic process
XP_003416142.1	297	TMEM178A	transmembrane protein 178A	98.316	98.99	98.316	98.99	93.671	98	GO:0050789	regulation of biological process	biological regulation
XP_003416287.1	153	EIF5A2	eukaryotic translation initiation factor 5A-2	97.386	98.693	98.693	98.039	98.039	98	GO:0050794	regulation of cellular process	biological regulation
XP_003416338.1	163	ARL2BP	ADP-ribosylation factor-like protein 2-binding protein	97.546	96.933	98.16	98.16	96.933	98	GO:0065008	regulation of biological quality	biological regulation
XP_003416356.1	354	GNAO1	guanine nucleotide-binding protein G(o) subunit alpha	100	100	98.305	99.718	91.667	98	GO:0008150	biological_process	biological_process
XP_003416510.1	390	GFOD1	glucose-fructose oxidoreductase domain-containing protein 1	98.718	98.974	98.974	97.686	97.179	98	-	-	-
XP_003416513.1	132	TMEM170B	transmembrane protein 170B	98.485	99.242	96.748	98	96.748	98	GO:0007165	signal transduction	cellular process
XP_003416599.2	266	ORAI2	protein orai-2	99.213	97.638	97.244	97.638	96.85	98	GO:0008150	biological_process	biological_process
XP_003416684.3	297	GALNT17	polypeptide N-acetylgalactosaminyltransferase 17	98.316	98.653	97.98	98.99	96.97	98	-	-	-
XP_003416708.1	156	MAFK	transcription factor MafK	100	97.436	98.077	98.077	95.238	98	GO:0065008	regulation of biological quality	biological regulation
XP_003416754.1	142	POLR2D	DNA-directed RNA polymerase II subunit RPB4	99.296	97.887	97.887	97.887	99.296	98	GO:1901566	organonitrogen compound biosynthetic process	metabolic process
XP_003416853.1	832	VPS53	vacuolar protein sorting-associated protein 53 homolog isoform X1	97.409	98.798	98.077	98.559	97.382	98	GO:0051641	cellular localization	localization
XP_003416910.1	239	DERL2	derlin-2 isoform X1	100	99.582	90.795	99.163	99.582	98	GO:0015031	protein transport	localization
XP_003416966.2	386	NDEL1	nuclear distribution protein nudE-like 1 isoform X1	99.42	99.143	98.857	99.13	95.652	98	GO:0006996	organelle organization	cellular process
XP_003417033.1	428	FLOT2	flotillin-2 isoform X1	97.897	98.364	98.417	98.364	97.43	98	GO:0034613	cellular protein localization	localization
XP_003417038.1	1004	PHF12	PHD finger protein 12 isoform X1	97.665	98.008	97.709	96.912	97.41	98	GO:0009059	macromolecule biosynthetic process	metabolic process
XP_003417064.1	176	TPPP3	tubulin polymerization-promoting protein family member 3	98.864	98.295	97.727	98.295	94.886	98	GO:0009987	cellular process	cellular process
XP_003417094.1	437	VPS4A	vacuolar protein sorting-associated protein 4A isoform X1	98.762	98.627	98.165	97.941	97.941	98	GO:0009056	catabolic process	metabolic process
XP_003417119.1	799	CDH8	cadherin-8 isoform X1	98.498	98.999	98.623	98.498	97.872	98	GO:0009987	cellular process	cellular process
XP_003417166.1	173	TMEM208	transmembrane protein 208	98.844	97.11	98.844	97.11	98.266	98	GO:0071704	organic substance metabolic process	metabolic process
XP_003417352.1	616	DDX5	probable ATP-dependent RNA helicase DDX5	99.351	99.188	98.701	94.643	98.701	98	GO:0090304	nucleic acid metabolic process	metabolic process
XP_003417415.1	609	NPLOC4	nuclear protein localization protein 4 homolog isoform X2	97.889	98.03	97.865	97.701	96.545	98	GO:0015031	protein transport	localization
XP_003417549.1	1052	SMARCA5	SWI/SNF-related matrix-associated actin-dependent regulator of chromatin subfamily A member 5	99.049	98.289	94.772	98.764	98.669	98	GO:0071840	cellular component organization or biogenesis	cellular component organization or biogenesis
XP_003417571.1	438	TMEM184C	transmembrane protein 184C	99.543	98.402	97.717	97.26	98.174	98	-	-	-
XP_003417592.1	533	RBM46	probable RNA-binding protein 46 isoform X1	97.5	98.687	98.124	97.373	98.499	98	-	-	-
XP_003417593.1	407	POU4F2	POU domain, class 4, transcription factor 2 isoform X1	98.039	97.297	96.806	97.543	98.154	98	GO:0006796	phosphate-containing compound metabolic process	metabolic process
XP_003417604.1	205	RHOQ	rho-related GTP-binding protein RhoQ	100	100	99.512	93.064	99.512	98	GO:0055086	nucleobase-containing small molecule metabolic process	metabolic process
XP_003417811.1	305	RNPS1	RNA-binding protein with serine-rich domain 1 isoform X1	99.016	96.393	97.509	98.033	97.705	98	GO:0008104	protein localization	localization
XP_003417823.1	293	RPS2	40S ribosomal protein S2	99.317	98.635	98.294	94.8063	98.294	98	GO:0051649	establishment of localization in cell	localization
XP_003417834.1	67	GNG13	guanine nucleotide-binding protein G(I)/G(S)/G(O) subunit gamma-13	98.507	98.507	97.015	98.507	97.015	98	-	-	-
XP_003417843.1	281	RAB40C	ras-related protein Rab-40C isoform X1	99.288	99.288	97.509	98.221	97.426	98	GO:0034613	cellular protein localization	localization
XP_003417878.3	498	LOC100667055	tubulin beta chain-like	99.533	98.608	99.065	98.84	93.23	98	GO:0071840	cellular component organization or biogenesis	cellular component organization or biogenesis
XP_003417904.1	450	IRF4	interferon regulatory factor 4 isoform X2	99.333	98.667	96.222	96.444	97.778	98	GO:0010604	positive regulation of macromolecule metabolic process	biological regulation
XP_003417957.1	245	EIF4E2	eukaryotic translation initiation factor 4E type 2 isoform X1	99.592	99.592	97.143	97.551	97.479	98	GO:0043170	macromolecule metabolic process	metabolic process
XP_003418023.1	155	FUNDC1	FUN14 domain-containing protein 1	99.355	100	98.71	93.548	98.71	98	GO:0006914	autophagy	metabolic process
XP_003418028.1	662	DDX3X	ATP-dependent RNA helicase DDX3X isoform X1	98.943	95.348	97.587	98.64	98.036	98	GO:0008150	biological_process	biological_process
XP_003418096.1	211	RPL13	60S ribosomal protein L13	99.052	99.052	99.052	97.788	94.55	98	GO:0006807	nitrogen compound metabolic process	metabolic process
XP_003418226.1	219	TRAPPC4	trafficking protein particle complex subunit 4	99.087	97.26	98.63	96.804	96.347	98	GO:0006996	organelle organization	cellular process
XP_003418235.2	646	ABCG4	ATP-binding cassette sub-family G member 4	98.607	98.916	95.975	98.607	96.136	98	GO:0033036	macromolecule localization	localization
XP_003418287.1	502	BACE1	beta-secretase 1	98.394	98.394	97.59	97.59	96.787	98	GO:0009057	macromolecule catabolic process	metabolic process
XP_003418393.1	520	USP3	ubiquitin carboxyl-terminal hydrolase 3 isoform X1	99.231	98.846	98.462	96.923	96.154	98	GO:0070647	protein modification by small protein conjugation or removal	metabolic process
XP_003418407.1	308	SPG21	maspardin isoform X1	96.486	98.701	97.727	98.052	97.403	98	GO:0050794	regulation of cellular process	biological regulation
XP_003418521.1	274	GCLM	glutamate-cysteine ligase regulatory subunit	96.639	98.905	98.905	97.81	97.854	98	GO:0044249	cellular biosynthetic process	metabolic process
XP_003418546.1	497	GLRB	glycine receptor subunit beta	97.988	98.793	98.189	98.189	97.183	98	GO:0008150	biological_process	biological_process
XP_003418598.1	536	FZD4	frizzled-4	98.51	97.963	97.393	95.531	99.177	98	GO:0051128	regulation of cellular component organization	biological regulation
XP_003418679.2	1172	SLC12A6	solute carrier family 12 member 6 isoform X1	97.736	98.491	97.83	97.453	97.547	98	GO:0051716	cellular response to stimulus	cellular process
XP_003418689.1	321	GJD2	gap junction delta-2 protein	99.065	97.508	98.131	96.885	98.131	98	-	-	-
XP_003418698.1	110	SRP14	signal recognition particle 14 kDa protein	99.091	99.091	99.091	96.364	95.455	98	GO:0015833	peptide transport	localization
XP_003418716.1	710	RTF1	RNA polymerase-associated protein RTF1 homolog	99.155	99.379	98.732	96.792	97.042	98	GO:0044249	cellular biosynthetic process	metabolic process
XP_003418777.1	281	CUNH15orf41	uncharacterized protein C15orf41 homolog isoform X1	98.932	98.577	98.577	97.509	94.662	98	-	-	-
XP_003418845.1	3662	SMG1	serine/threonine-protein kinase SMG1 isoform X1	98.854	98.281	96.836	97.794	97.552	98	GO:0071704	organic substance metabolic process	metabolic process
XP_003418850.1	352	GPR139	probable G-protein coupled receptor 139	98.011	99.148	98.58	96.023	98.011	98	GO:0051716	cellular response to stimulus	cellular process
XP_003419013.1	178	PCNP	PEST proteolytic signal-containing nuclear protein isoform X1	100	99.438	98.0095	98.876	93.333	98	GO:0010498	proteasomal protein catabolic process	metabolic process
XP_003419242.1	687	PATZ1	POZ-, AT hook-, and zinc finger-containing protein 1 isoform X1	99.127	98.253	98.544	97.089	98.399	98	GO:0008150	biological_process	biological_process
XP_003419252.1	556	TCP1	T-complex protein 1 subunit alpha	98.921	98.561	96.763	96.942	97.477	98	GO:0032880	regulation of protein localization	biological regulation
XP_003419302.1	288	MLEC	malectin isoform X1	98.616	96.528	96.886	97.595	98.27	98	GO:0051234	establishment of localization	localization
XP_003419317.1	328	SUDS3	sin3 histone deacetylase corepressor complex component SDS3	99.085	97.338	98.78	97.866	98.054	98	GO:0050789	regulation of biological process	biological regulation
XP_003419377.1	406	WSB2	WD repeat and SOCS box-containing protein 2	98.276	97.044	97.783	97.044	97.783	98	GO:0006464	cellular protein modification process	metabolic process
XP_003419441.1	464	NDUFV1	NADH dehydrogenase [ubiquinone] flavoprotein 1, mitochondrial isoform X1	98.491	97.408	97.629	98.06	96.983	98	GO:0034641	cellular nitrogen compound metabolic process	metabolic process
XP_003419629.1	202	CCDC85B	coiled-coil domain-containing protein 85B	98.515	98.515	98.02	98.515	98.515	98	GO:0009058	biosynthetic process	metabolic process
XP_003419755.1	708	ZRANB1	ubiquitin thioesterase ZRANB1 isoform X1	98.446	98.164	96.893	98.023	96.751	98	GO:0043632	modification-dependent macromolecule catabolic process	metabolic process
XP_003419813.1	444	KCNJ4	inward rectifier potassium channel 4	99.55	99.775	99.099	97.297	96.171	98	GO:0051234	establishment of localization	localization
XP_003419815.1	407	TMEM184B	transmembrane protein 184B	98.777	98.034	97.297	98.526	96.806	98	-	-	-
XP_003419818.1	127	POLR2F	DNA-directed RNA polymerases I, II, and III subunit RPABC2	100	100	99.213	92.913	97.638	98	GO:0050789	regulation of biological process	biological regulation
XP_003419837.1	266	RASD2	GTP-binding protein Rhes	97.744	97.368	97.744	98.12	97.368	98	GO:0044267	cellular protein metabolic process	metabolic process
XP_003419919.1	426	KCNK2	potassium channel subfamily K member 2 isoform X1	96.714	98.592	98.122	98.357	98.357	98	GO:0006810	transport	localization
XP_003420031.1	577	MSL2	E3 ubiquitin-protein ligase MSL2	98.787	98.614	98.267	97.054	98.44	98	GO:0006996	organelle organization	cellular process
XP_003420111.1	161	LAMTOR1	ragulator complex protein LAMTOR1	98.758	99.379	98.137	96.894	98.758	98	GO:0023052	signaling	signaling
XP_003420154.3	375	RNF121	RING finger protein 121	98.165	97.859	97.554	97.859	96.33	98	GO:0009057	macromolecule catabolic process	metabolic process
XP_003420350.1	178	ARPC3	actin-related protein 2/3 complex subunit 3	97.753	98.315	98.876	96.591	98.413	98	GO:0006996	organelle organization	cellular process
XP_003420384.1	596	VPS33A	vacuolar protein sorting-associated protein 33A isoform X1	98.154	99.161	98.826	97.475	97.148	98	GO:0071840	cellular component organization or biogenesis	cellular component organization or biogenesis
XP_003420398.1	1012	ATP2A2	sarcoplasmic/endoplasmic reticulum calcium ATPase 2	98.604	98.365	97.305	97.707	97.605	98	GO:0033554	cellular response to stress	response to stimulus
XP_003420473.1	565	USP39	U4/U6.U5 tri-snRNP-associated protein 2 isoform X1	98.407	98.053	97.522	98.23	96.991	98	GO:0043933	protein-containing complex subunit organization	cellular process
XP_003420477.1	395	MAT2A	S-adenosylmethionine synthase	98.701	99.747	99.494	98.481	92.7427	98	GO:0043933	protein-containing complex subunit organization	cellular process
XP_003420755.1	745	CUL2	cullin-2 isoform X1	99.329	99.06	98.523	96.376	98.389	98	GO:0044237	cellular metabolic process	metabolic process
XP_003420800.1	101	PSENEN	gamma-secretase subunit PEN-2	98.02	96.04	99.01	98.02	97.03	98	GO:0065007	biological regulation	biological regulation
XP_003420806.1	225	TMEM147	transmembrane protein 147	98.222	99.111	98.222	98.222	96.889	98	-	-	-
XP_003420815.1	218	EIF3K	eukaryotic translation initiation factor 3 subunit K isoform X1	98.095	99.083	98.165	98.624	98.165	98	GO:0034645	cellular macromolecule biosynthetic process	metabolic process
XP_003420989.1	637	PRMT5	protein arginine N-methyltransferase 5 isoform X1	98.744	99.058	98.744	98.587	97.017	98	GO:0043412	macromolecule modification	metabolic process
XP_003421125.1	268	SNAI2	zinc finger protein SNAI2	98.507	97.959	98.134	98.507	98.134	98	GO:0023052	signaling	signaling
XP_003421296.1	861	PIWIL1	piwi-like protein 1	99.187	97.445	98.026	97.561	98.026	98	GO:0034641	cellular nitrogen compound metabolic process	metabolic process
XP_003421645.1	580	METTL3	N6-adenosine-methyltransferase catalytic subunit	98.966	98.103	98.276	97.586	97.882	98	GO:0034641	cellular nitrogen compound metabolic process	metabolic process
XP_003421821.1	248	PSMA7	proteasome subunit alpha type-7	99.194	96.078	95.703	98.79	98.618	98	GO:0019538	protein metabolic process	metabolic process
XP_003421924.1	204	CUNH16orf45	uncharacterized protein C16orf45 homolog	98.529	99.213	98.039	96.569	95.588	98	-	-	-
XP_003422088.1	659	BTK	tyrosine-protein kinase BTK isoform X1	99.09	95.626	98.331	97.876	97.724	98	GO:0044260	cellular macromolecule metabolic process	metabolic process
XP_003422211.1	420	LANCL3	lanC-like protein 3 isoform X1	99.286	98.701	96.19	98.571	96.19	98	GO:0009987	cellular process	cellular process
XP_003422265.1	118	ATP6V1G2	V-type proton ATPase subunit G 2	99.153	97.458	96.61	99.153	97.458	98	GO:0071702	organic substance transport	localization
XP_003422314.1	641	HSPA1A	heat shock 70 kDa protein 1A	98.752	98.284	97.426	97.114	97.348	98	GO:0006810	transport	localization
XP_003422497.1	463	GTF2H4	general transcription factor IIH subunit 4	99.784	99.136	98.704	97.464	97.192	98	GO:0048522	positive regulation of cellular process	biological regulation
XP_003422502.1	1044	DHX16	putative pre-mRNA-splicing factor ATP-dependent RNA helicase DHX16 isoform X1	98.659	98.755	98.18	97.222	95.402	98	GO:0008150	biological_process	biological_process
XP_003422547.2	760	CUNH7orf43	uncharacterized protein C7orf43 homolog	97.759	97.586	97.762	97.759	97.074	98	-	-	-
XP_003423705.1	95	TIMM13	mitochondrial import inner membrane translocase subunit Tim13 isoform X1	97.895	96.842	98.947	97.895	96.842	98	GO:0006996	organelle organization	cellular process
XP_010584589.1	389	RBMS1	RNA-binding motif, single-stranded-interacting protein 1 isoform X1	99.743	98.458	98.715	98.458	96.915	98	GO:0006725	cellular aromatic compound metabolic process	metabolic process
XP_010584616.1	109	RPRM	protein reprimo	100	99.083	97.248	94.495	99.083	98	GO:0009987	cellular process	cellular process
XP_010584656.1	367	ACTR3	actin-related protein 3	100	100	99.455	92.105	100	98	GO:0043933	protein-containing complex subunit organization	cellular process
XP_010585032.1	464	MEX3C	RNA-binding E3 ubiquitin-protein ligase MEX3C	99.353	98.491	98.922	97.198	97.414	98	-	-	-
XP_010585046.1	553	ATP5F1A	ATP synthase subunit alpha, mitochondrial	98.553	99.277	98.734	99.129	94.569	98	GO:0006753	nucleoside phosphate metabolic process	metabolic process
XP_010585127.2	1354	ROCK1	rho-associated protein kinase 1 isoform X1	97.097	98.449	97.489	96.967	97.563	98	GO:0071840	cellular component organization or biogenesis	cellular component organization or biogenesis
XP_010585226.1	472	LOC100655620	serine/threonine-protein phosphatase 5 isoform X1	98.693	98.475	98.257	98.475	95.27	98	GO:0009058	biosynthetic process	metabolic process
XP_010585265.2	340	UST	uronyl 2-sulfotransferase	98.235	98.235	97.941	97.647	95.793	98	GO:0044267	cellular protein metabolic process	metabolic process
XP_010585709.1	183	UBE2H	ubiquitin-conjugating enzyme E2 H isoform X1	98.361	98.361	98.361	98.361	98.361	98	GO:1901575	organic substance catabolic process	metabolic process
XP_010585764.1	291	POLR1C	DNA-directed RNA polymerases I and III subunit RPAC1	98.625	97.938	97.595	97.251	96.907	98	GO:0065007	biological regulation	biological regulation
XP_010585770.1	312	YIPF3	protein YIPF3 isoform X1	99.359	98.077	98.077	96.825	96.154	98	-	-	-
XP_010585856.1	115	PLPP7	inactive phospholipid phosphatase 7	97.391	98.261	97.391	98.261	97.391	98	-	-	-
XP_010585935.2	437	NR6A1	nuclear receptor subfamily 6 group A member 1 isoform X1	99.076	97.717	97.717	97.691	97.483	98	GO:0044249	cellular biosynthetic process	metabolic process
XP_010586086.1	718	SLC44A1	choline transporter-like protein 1 isoform X1	98.47	96.279	96.933	97.743	98.42	98	GO:0009056	catabolic process	metabolic process
XP_010586097.1	301	PLPPR1	phospholipid phosphatase-related protein type 1	100	98.339	98.339	97.674	96.907	98	GO:0007165	signal transduction	cellular process
XP_010586174.1	238	UBE2R2	ubiquitin-conjugating enzyme E2 R2	100	100	100	92.361	98.352	98	GO:1901564	organonitrogen compound metabolic process	metabolic process
XP_010586272.1	505	TBC1D22B	TBC1 domain family member 22B	98.416	97.822	98.218	97.426	96.04	98	GO:0015031	protein transport	localization
XP_010586362.1	219	LHFPL5	LHFPL tetraspan subfamily member 5 protein	98.174	99.537	95.89	98.174	98.63	98	-	-	-
XP_010586465.1	717	KIF2A	kinesin-like protein KIF2A isoform X3	99.163	99.024	99.163	99.024	96.0375	98	GO:0016043	cellular component organization	cellular process
XP_010586556.1	143	RPS23	40S ribosomal protein S23	100	100	100	99.301	93.007	98	GO:0000184	nuclear-transcribed mRNA catabolic process, nonsense-mediated decay	metabolic process
XP_010586577.1	426	MARCH11	E3 ubiquitin-protein ligase MARCH11	96.899	98.305	99.419	98.87	96.203	98	-	-	-
XP_010586618.1	212	RAB2A	ras-related protein Rab-2A isoform X1	100	100	91.5095	99.492	100	98	GO:0044238	primary metabolic process	metabolic process
XP_010586726.1	491	STK3	serine/threonine-protein kinase 3 isoform X1	98.148	97.241	97.516	98.371	97.336	98	GO:0023052	signaling	signaling
XP_010586896.1	330	BRMS1L	breast cancer metastasis-suppressor 1-like protein isoform X1	99.394	97.273	96.97	96.97	96.97	98	GO:0065007	biological regulation	biological regulation
XP_010586959.1	708	EXOC5	exocyst complex component 5 isoform X1	98.584	99.011	97.458	98.305	99.081	98	GO:0051234	establishment of localization	localization
XP_010587179.1	410	BTBD6	BTB/POZ domain-containing protein 6	99.512	97.561	98.78	97.317	97.073	98	GO:0071704	organic substance metabolic process	metabolic process
XP_010587357.1	169	LBX1	transcription factor LBX1	98.256	98.817	98.225	98.817	98.225	98	GO:0008150	biological_process	biological_process
XP_010587414.1	1849	BTAF1	TATA-binding protein-associated factor 172	98.432	97.874	97.512	97.188	97.35	98	GO:0043170	macromolecule metabolic process	metabolic process
XP_010587463.1	581	LRRTM3	leucine-rich repeat transmembrane neuronal protein 3	98.448	98.967	98.441	97.087	96.216	98	GO:0036211	protein modification process	metabolic process
XP_010587479.1	1162	CCAR1	cell division cycle and apoptosis regulator protein 1 isoform X1	98.155	97.332	97.504	97.332	97.849	98	GO:1901360	organic cyclic compound metabolic process	metabolic process
XP_010587804.1	475	MFSD14A	hippocampus abundant transcript 1 protein	99.579	99.158	99.368	99.368	94.372	98	GO:0051234	establishment of localization	localization
XP_010587844.1	451	GPR61	probable G-protein coupled receptor 61	98.891	98.226	97.783	96.896	95.787	98	GO:0051716	cellular response to stimulus	cellular process
XP_010587881.1	286	CAPZA1	F-actin-capping protein subunit alpha-1	98.252	98.601	96.853	98.252	96.503	98	GO:0050794	regulation of cellular process	biological regulation
XP_010587899.1	135	NHLH2	helix-loop-helix protein 2	98.519	97.037	97.037	97.778	97.778	98	GO:0050789	regulation of biological process	biological regulation
XP_010587992.1	207	CUNH5orf30	UNC119-binding protein C5orf30 homolog	98.068	98.551	97.585	97.585	98.068	98	GO:0044782	cilium organization	cellular component organization or biogenesis
XP_010588003.1	152	THOC7	THO complex subunit 7 homolog	100	99.342	96.053	97.368	96.053	98	GO:0051234	establishment of localization	localization
XP_010588067.2	326	PCBP4	poly(rC)-binding protein 4	99.693	98.773	97.546	98.466	97.853	98	GO:1901575	organic substance catabolic process	metabolic process
XP_010588156.1	422	DCP2	m7GpppN-mRNA hydrolase isoform X1	99.052	97.63	96.927	96.919	97.393	98	GO:0008152	metabolic process	metabolic process
XP_010588158.1	579	KLHL18	kelch-like protein 18 isoform X1	97.582	97.927	97.237	97.237	97.755	98	-	-	-
XP_010588298.1	484	SEPT8	septin-8 isoform X1	99.587	96.021	97.669	98.101	97.406	98	-	-	-
XP_010588336.2	750	KIF3A	kinesin-like protein KIF3A	99.145	99.107	98.512	98.718	94.828	98	GO:0070925	organelle assembly	cellular process
XP_010588672.1	1615	ROBO1	roundabout homolog 1 isoform X1	98.686	98.498	98.06	98.055	97.059	98	GO:0009987	cellular process	cellular process
XP_010588751.1	950	UNC5C	netrin receptor UNC5C isoform X1	97.789	98.737	98.632	98.316	96.947	98	GO:0016043	cellular component organization	cellular process
XP_010588774.1	511	PPP3CA	serine/threonine-protein phosphatase 2B catalytic subunit alpha isoform	99.609	98.081	95.585	98.081	97.854	98	GO:0009059	macromolecule biosynthetic process	metabolic process
XP_010588839.1	318	SPRY1	protein sprouty homolog 1	99.057	99.373	97.492	96.865	96.552	98	GO:0036211	protein modification process	metabolic process
XP_010589056.1	533	PFKFB3	6-phosphofructo-2-kinase/fructose-2,6-bisphosphatase 3 isoform X1	97.541	98.416	98.218	98.02	97.317	98	GO:0006163	purine nucleotide metabolic process	metabolic process
XP_010589110.2	225	CXCL14	C-X-C motif chemokine 14	97.872	97.872	97.872	98.936	97.872	98	GO:0051716	cellular response to stimulus	cellular process
XP_010589142.1	247	MLF2	myeloid leukemia factor 2	98.785	97.59	97.976	97.571	97.177	98	GO:0008150	biological_process	biological_process
XP_010589169.1	307	HNRNPA0	heterogeneous nuclear ribonucleoprotein A0	98.371	99.023	97.394	95.44	100	98	GO:0065008	regulation of biological quality	biological regulation
XP_010589334.1	894	ACTN2	alpha-actinin-2 isoform X2	98.098	98.098	97.427	97.763	97.427	98	GO:0036211	protein modification process	metabolic process
XP_010589366.1	490	LIN9	protein lin-9 homolog isoform X1	98.98	98.98	97.755	96.939	97.755	98	GO:0050789	regulation of biological process	biological regulation
XP_010589417.2	265	EGLN1	egl nine homolog 1	99.623	98.491	96.617	95.472	97.358	98	GO:0044260	cellular macromolecule metabolic process	metabolic process
XP_010589440.1	357	HS2ST1	heparan sulfate 2-O-sulfotransferase 1 isoform X1	98.88	97.759	98.88	98.039	98.039	98	GO:1901135	carbohydrate derivative metabolic process	metabolic process
XP_010589565.1	160	CUNH1orf123	UPF0587 protein C1orf123 homolog isoform X1	98.462	98.125	98.734	98.734	96.25	98	GO:0008150	biological_process	biological_process
XP_010589596.1	650	FAF1	FAS-associated factor 1	98	98.154	97.538	97.077	97.846	98	GO:0044089	positive regulation of cellular component biogenesis	biological regulation
XP_010589674.1	373	LDB2	LIM domain-binding protein 2 isoform X1	99.732	94.652	98.391	99.196	97.855	98	GO:0009987	cellular process	cellular process
XP_010589803.1	687	CRNKL1	crooked neck-like protein 1 isoform X1	99.127	98.399	98.544	97.5255	96.943	98	GO:0006139	nucleobase-containing compound metabolic process	metabolic process
XP_010589936.1	797	TRPC4AP	short transient receptor potential channel 4-associated protein	99.711	99.122	95.875	97.616	98.118	98	GO:0043170	macromolecule metabolic process	metabolic process
XP_010589959.1	992	DLGAP4	disks large-associated protein 4 isoform X1	97.883	98.185	97.883	96.976	96.774	98	-	-	-
XP_010590487.2	634	SLC6A5	sodium- and chloride-dependent glycine transporter 2 isoform X1	99.735	97.9	97.738	97.735	98.061	98	GO:0051179	localization	localization
XP_010590569.1	341	ARFIP2	arfaptin-2 isoform X1	100	99.707	100	89.974	99.12	98	GO:0050794	regulation of cellular process	biological regulation
XP_010590660.1	179	BNIP3L	BCL2/adenovirus E1B 19 kDa protein-interacting protein 3-like	97.765	98.883	98.883	98.883	95.706	98	GO:0016043	cellular component organization	cellular process
XP_010590679.1	729	RHOBTB2	rho-related BTB domain-containing protein 2	98.491	98.628	97.942	97.805	97.119	98	GO:0051716	cellular response to stimulus	cellular process
XP_010590824.1	563	FBXW11	F-box/WD repeat-containing protein 11 isoform X1	100	96.27	100	96.092	99.804	98	GO:0043170	macromolecule metabolic process	metabolic process
XP_010590862.1	151	LEPROTL1	leptin receptor overlapping transcript-like 1	97.692	98.462	98.462	97.692	97.345	98	GO:0051641	cellular localization	localization
XP_010591245.1	741	ZBTB20	zinc finger and BTB domain-containing protein 20	98.653	98.111	97.841	98.246	97.301	98	-	-	-
XP_010591456.1	472	HNRNPH1	heterogeneous nuclear ribonucleoprotein H isoform X1	99.576	97.534	97.534	97.0885	97.534	98	GO:1901360	organic cyclic compound metabolic process	metabolic process
XP_010591592.1	682	GFPT2	glutamine-fructose-6-phosphate aminotransferase [isomerizing] 2 isoform X1	97.926	98.37	98.222	97.185	97.63	98	GO:0044267	cellular protein metabolic process	metabolic process
XP_010591953.1	499	CCT7	T-complex protein 1 subunit eta	99.198	97.796	96.994	96.393	97.723	98	GO:0044260	cellular macromolecule metabolic process	metabolic process
XP_010591966.1	247	PCGF1	polycomb group RING finger protein 1	98.785	98.785	97.976	98.381	98.381	98	GO:0009058	biosynthetic process	metabolic process
XP_010592090.1	362	TLNRD1	talin rod domain-containing protein 1	99.171	99.171	97.79	97.514	97.527	98	-	-	-
XP_010592170.1	422	ALDH1A3	aldehyde dehydrogenase family 1 member A3	99.052	98.578	97.857	96.209	97.156	98	GO:0071704	organic substance metabolic process	metabolic process
XP_010592243.1	1151	XPO4	exportin-4 isoform X1	98.678	99.131	98.7	99.044	94.208	98	GO:0042886	amide transport	localization
XP_010592677.2	860	NPEPPS	puromycin-sensitive aminopeptidase	98.563	98.922	98.443	98.786	97.697	98	GO:1903829	positive regulation of cellular protein localization	biological regulation
XP_010592805.1	574	MPP2	MAGUK p55 subfamily member 2 isoform X1	98.421	98.339	98.418	97.552	95.993	98	GO:0065003	protein-containing complex assembly	cellular process
XP_010592962.1	903	CUL4B	cullin-4B isoform X1	99.336	97.603	98.105	98.214	95.875	98	GO:0044267	cellular protein metabolic process	metabolic process
XP_010593105.1	93	DPM3	dolichol-phosphate mannosyltransferase subunit 3	97.849	96.774	100	95.699	97.849	98	GO:0006807	nitrogen compound metabolic process	metabolic process
XP_010593200.1	308	TOMM40L	mitochondrial import receptor subunit TOM40B isoform X1	98.701	98.377	97.727	97.727	96.753	98	GO:0006605	protein targeting	localization
XP_010593220.1	855	DDR2	discoidin domain-containing receptor 2 isoform X1	98.659	98.78	98.129	98.012	96.098	98	GO:0006796	phosphate-containing compound metabolic process	metabolic process
XP_010593454.1	199	RERG	ras-related and estrogen-regulated growth inhibitor	98.995	98.995	97.487	98.492	98.492	98	GO:0007165	signal transduction	cellular process
XP_010593648.2	593	YTHDF2	YTH domain-containing family protein 2	98.249	98.435	98.435	98.435	98.267	98	GO:0006401	RNA catabolic process	metabolic process
XP_010593838.1	680	STT3B	dolichyl-diphosphooligosaccharide-protein glycosyltransferase subunit STT3B	99.412	99.412	99.118	94.265	98.824	98	GO:0044267	cellular protein metabolic process	metabolic process
XP_010594047.1	726	RPS6KA3	ribosomal protein S6 kinase alpha-3	98.352	95.989	98.214	98.352	97.893	98	GO:0008150	biological_process	biological_process
XP_010594049.1	144	EIF1AX	eukaryotic translation initiation factor 1A, X-chromosomal	100	100	100	100	90.4515	98	GO:0008152	metabolic process	metabolic process
XP_010594067.1	157	AP1S2	AP-1 complex subunit sigma-2 isoform X1	98.125	94.118	99.363	100	100	98	GO:0008150	biological_process	biological_process
XP_010594086.1	140	TRAPPC2	trafficking protein particle complex subunit 2	98.571	98.571	97.857	97.5	95.357	98	GO:0044085	cellular component biogenesis	cellular component organization or biogenesis
XP_010594850.1	98	RNASEK	ribonuclease kappa	100	96.939	96.939	98.98	95.918	98	-	-	-
XP_010595000.1	1991	SCN8A	sodium channel protein type 8 subunit alpha isoform X1	99.146	98.384	98.543	98.393	97.238	98	GO:0008150	biological_process	biological_process
XP_010595371.1	649	JMJD6	bifunctional arginine demethylase and lysyl-hydroxylase JMJD6	99.187	98.103	98.103	99.444	97.29	98	GO:0044237	cellular metabolic process	metabolic process
XP_010595617.1	1055	USP7	ubiquitin carboxyl-terminal hydrolase 7 isoform X1	99.81	98.863	99.336	90.68	98.957	98	GO:0031323	regulation of cellular metabolic process	biological regulation
XP_010595626.1	167	GTSF1	gametocyte-specific factor 1	98.773	98.204	98.204	97.605	95.808	98	-	-	-
XP_010595711.1	326	MLST8	target of rapamycin complex subunit LST8	98.16	98.16	97.546	98.773	98.466	98	GO:0044237	cellular metabolic process	metabolic process
XP_010595855.1	544	CDYL	chromodomain Y-like protein isoform X1	99.265	98.301	98.301	97.952	96.455	98	GO:0050789	regulation of biological process	biological regulation
XP_010596218.1	511	ARCN1	coatomer subunit delta	97.847	98.434	97.652	97.652	96.926	98	GO:0051641	cellular localization	localization
XP_010596254.1	151	MYL6	myosin light polypeptide 6 isoform X1	100	100	100	98.6755	92.053	98	GO:0009987	cellular process	cellular process
XP_010596329.1	326	TPM1	tropomyosin alpha-1 chain isoform X9	99.08	99.693	99.387	98.773	90.657	98	GO:0008150	biological_process	biological_process
XP_010596351.1	518	INTS14	integrator complex subunit 14 isoform X1	98.427	99.035	98.263	98.456	96.525	98	GO:0006366	transcription by RNA polymerase II	metabolic process
XP_010596405.1	160	PTGES3	prostaglandin E synthase 3	98.742	98.75	98.75	96.875	98.75	98	GO:0008152	metabolic process	metabolic process
XP_010596606.1	340	DTX3	probable E3 ubiquitin-protein ligase DTX3 isoform X1	98.16	98.773	98.466	98.16	98.16	98	-	-	-
XP_010596607.2	186	EMC4	ER membrane protein complex subunit 4 isoform X2	99.153	99.153	97.458	99.153	97.458	98	GO:0009987	cellular process	cellular process
XP_010596692.1	666	TUBGCP4	gamma-tubulin complex component 4 isoform X1	98.198	97.285	98.289	97.885	98.099	98	GO:0007010	cytoskeleton organization	cellular process
XP_010596742.1	982	USP15	ubiquitin carboxyl-terminal hydrolase 15 isoform X1	98.88	94.908	98.982	98.982	98.269	98	GO:0006139	nucleobase-containing compound metabolic process	metabolic process
XP_010596752.1	309	UBFD1	ubiquitin domain-containing protein UBFD1 isoform X3	98.382	97.087	97.087	97.106	98.925	98	-	-	-
XP_010596753.1	1720	MON2	protein MON2 homolog isoform X1	98.43	96.628	97.84	98.083	97.269	98	GO:0008150	biological_process	biological_process
XP_010596797.1	265	MAPK3	mitogen-activated protein kinase 3	98.491	98.864	97.727	97.736	97.348	98	GO:0010628	positive regulation of gene expression	biological regulation
XP_010596983.2	280	UBE2G2	ubiquitin-conjugating enzyme E2 G2 isoform X2	100	100	99.338	93.137	100	98	GO:0051649	establishment of localization in cell	localization
XP_010597173.1	108	DYNLT1	dynein light chain Tctex-type 1	99.057	99.038	98.077	99.038	97.115	98	GO:0046903	secretion	transport
XP_010597390.1	788	MARK2	serine/threonine-protein kinase MARK2 isoform X1	99.113	97.972	96.73	97.465	96.954	98	GO:0031323	regulation of cellular metabolic process	biological regulation
XP_010597426.1	471	CPSF7	cleavage and polyadenylation specificity factor subunit 7 isoform X1	100	99.151	99.151	96.3145	96.053	98	GO:0043170	macromolecule metabolic process	metabolic process
XP_010597629.1	242	CBY1	protein chibby homolog 1 isoform X1	99.213	99.213	97.638	96.063	97.638	98	GO:0046483	heterocycle metabolic process	metabolic process
XP_010597633.1	506	DDX17	probable ATP-dependent RNA helicase DDX17 isoform X1	97.586	97.787	97.586	97.59	100	98	GO:0031328	positive regulation of cellular biosynthetic process	biological regulation
XP_010598205.1	474	MAPKAPK5	MAP kinase-activated protein kinase 5	99.132	98.048	98.265	97.831	97.397	98	GO:0042592	homeostatic process	biological regulation
XP_010598497.1	526	DDX47	probable ATP-dependent RNA helicase DDX47	97.857	97.327	97.768	97.545	97.098	98	GO:0034660	ncRNA metabolic process	metabolic process
XP_010598518.1	192	TMEM11	transmembrane protein 11, mitochondrial isoform X1	98.958	98.958	96.875	96.354	97.396	98	GO:0009987	cellular process	cellular process
XP_010598521.2	491	USP22	ubiquitin carboxyl-terminal hydrolase 22	95.483	98.721	98.507	97.228	99.147	98	GO:0031323	regulation of cellular metabolic process	biological regulation
XP_010598786.1	955	ATP2C1	calcium-transporting ATPase type 2C member 1 isoform X1	98.848	98.585	98.15	97.062	97.283	98	GO:0051716	cellular response to stimulus	cellular process
XP_010598793.1	575	CPNE4	copine-4	98.609	98.435	98.261	98.743	95.512	98	-	-	-
XP_010598873.1	370	TEAD3	transcriptional enhancer factor TEF-5	97.568	97.568	96.486	96.757	99.189	98	GO:0043170	macromolecule metabolic process	metabolic process
XP_010598906.1	536	RXRB	retinoic acid receptor RXR-beta isoform X1	99.067	97.948	97.579	97.948	99.246	98	GO:0034641	cellular nitrogen compound metabolic process	metabolic process
XP_010598926.1	784	VPS52	vacuolar protein sorting-associated protein 52 homolog	97.104	97.853	98.313	98.62	97.239	98	GO:0051179	localization	localization
XP_010599219.1	759	SEC63	translocation protein SEC63 homolog	98.551	97.892	97.763	96.443	97.521	98	GO:0051234	establishment of localization	localization
XP_010599609.1	272	PRKAB2	5'-AMP-activated protein kinase subunit beta-2 isoform X1	97.976	97.059	97.794	98.162	97.794	98	GO:0007165	signal transduction	cellular process
XP_010599666.1	388	ACTR1B	beta-centractin isoform X1	96.676	97.784	97.784	97.507	98.061	98	GO:0008150	biological_process	biological_process
XP_010599683.1	449	HNRNPH2	heterogeneous nuclear ribonucleoprotein H2	100	100	95.768	100	95.991	98	GO:1901360	organic cyclic compound metabolic process	metabolic process
XP_010599924.1	429	CLIP3	CAP-Gly domain-containing linker protein 3	98.135	98.135	97.669	97.669	97.669	98	GO:0015031	protein transport	localization
XP_010600050.1	402	PPP2R5A	serine/threonine-protein phosphatase 2A 56 kDa regulatory subunit alpha isoform	98.756	98.259	98.507	95.355	98.259	98	GO:0048522	positive regulation of cellular process	biological regulation
XP_010600741.1	864	AP2A2	AP-2 complex subunit alpha-2 isoform X1	99.191	98.032	97.572	97.454	96.991	98	GO:0023052	signaling	signaling
XP_010600937.1	373	TUBB4B	tubulin beta-4B chain	98.9037	98.9247	97.6417	96.5897	98.5417	98	GO:0030031	cell projection assembly	cellular process
XP_010600979.1	491	GLS	glutaminase kidney isoform, mitochondrial isoform X1	99.593	99.593	92.52	99.796	99.035	98	GO:0009987	cellular process	cellular process
XP_010601095.1	207	UBE2E3	ubiquitin-conjugating enzyme E2 E3 isoform X1	99.517	95.169	100	95.128	100	98	GO:0043170	macromolecule metabolic process	metabolic process
XP_010601130.1	419	HAT1	histone acetyltransferase type B catalytic subunit	99.761	97.852	99.045	97.852	97.605	98	GO:0065003	protein-containing complex assembly	cellular process
XP_023394441.1	299	VASH2	vasohibin-2 isoform X1	98.253	98.98	97.279	97.279	97.38	98	GO:0050789	regulation of biological process	biological regulation
XP_023394484.1	494	LOC100670081	sodium/hydrogen exchanger 8 isoform X1	99.383	99.383	96.215	96.016	97.737	98	GO:0009987	cellular process	cellular process
XP_023394632.1	281	XKR4	XK-related protein 4	98.577	98.932	98.221	98.221	97.153	98	-	-	-
XP_023394640.1	357	PCMTD1	protein-L-isoaspartate O-methyltransferase domain-containing protein 1 isoform X1	98.319	99.44	97.479	99.16	93.593	98	-	-	-
XP_023394668.1	1337	EMSY	BRCA2-interacting transcriptional repressor EMSY isoform X1	99.177	98.28	98.43	97.457	94.548	98	-	-	-
XP_023394739.1	370	FAM168A	protein FAM168A isoform X1	98.361	99.59	99.59	99.18	95.122	98	GO:0044237	cellular metabolic process	metabolic process
XP_023394862.1	480	FRMD5	FERM domain-containing protein 5	98.96	98.129	97.089	98.129	95.218	98	GO:0007010	cytoskeleton organization	cellular process
XP_023394942.1	159	TMEM263	transmembrane protein 263 isoform X1	99.138	99.138	98.276	96.552	99.138	98	-	-	-
XP_023395098.1	597	PTPN11	tyrosine-protein phosphatase non-receptor type 11 isoform X1	99.162	99.286	98.66	97.822	97.093	98	GO:0008150	biological_process	biological_process
XP_023395461.1	265	NIPA1	magnesium transporter NIPA1 isoform X1	96.578	98.819	98.425	98.054	98.425	98	GO:0051234	establishment of localization	localization
XP_023395501.1	315	ASCL1	achaete-scute homolog 1	99.346	100	92.442	100	100	98	GO:0031325	positive regulation of cellular metabolic process	biological regulation
XP_023395603.1	82	LOC111748038	heterogeneous nuclear ribonucleoprotein L-like	98.571	98.571	98.571	97.1427	98.571	98	GO:0006725	cellular aromatic compound metabolic process	metabolic process
XP_023395759.1	717	MKLN1	muskelin isoform X1	98.512	98.594	98.031	97.75	96.462	98	GO:0050789	regulation of biological process	biological regulation
XP_023395936.1	578	PHF1	PHD finger protein 1 isoform X1	98.854	98.854	97.421	97.421	96.275	98	GO:0008150	biological_process	biological_process
XP_023395947.1	129	PFDN6	prefoldin subunit 6	100	96.899	98.45	98.8375	97.087	98	GO:0008150	biological_process	biological_process
XP_023396104.1	126	LOC100670660	histone H2B type 3-B-like	99.206	100	100	99.206	93.651	98	-	-	-
XP_023396117.1	372	CUNH1orf35	multiple myeloma tumor-associated protein 2 isoform X1	96.46	97.345	98.23	99.115	97.345	98	-	-	-
XP_023396494.1	230	VAMP7	vesicle-associated membrane protein 7 isoform X1	99.565	98.636	96.818	98.636	98.182	98	GO:0023052	signaling	signaling
XP_023396600.1	228	GID8	glucose-induced degradation protein 8 homolog	96.93	98.246	99.123	98.684	98.246	98	GO:0008150	biological_process	biological_process
XP_023396804.1	534	POLR3C	DNA-directed RNA polymerase III subunit RPC3	98.502	98.502	97.004	97.753	96.623	98	GO:0090304	nucleic acid metabolic process	metabolic process
XP_023396975.1	420	GMPPA	mannose-1-phosphate guanyltransferase alpha isoform X1	98.571	97.857	97.619	97.619	97.857	98	-	-	-
XP_023397047.1	839	ATG9A	autophagy-related protein 9A	99.166	98.331	97.855	97.259	97.616	98	GO:0061919	process utilizing autophagic mechanism	cellular process
XP_023397166.1	641	LOC104847136	heat shock 70 kDa protein 1-like	98.752	98.128	97.582	97.114	97.192	98	GO:0007165	signal transduction	cellular process
XP_023397372.1	313	ARPC2	actin-related protein 2/3 complex subunit 2 isoform X1	98.333	98.333	98	98	97.333	98	GO:0044085	cellular component biogenesis	cellular component organization or biogenesis
XP_023398583.1	959	OSBPL6	oxysterol-binding protein-related protein 6 isoform X8	98.361	98.54	98.332	98.332	96.142	98	GO:0044238	primary metabolic process	metabolic process
XP_023398619.1	632	DYNC1I2	cytoplasmic dynein 1 intermediate chain 2 isoform X1	99.525	98.433	97.962	97.806	97.806	98	GO:0071840	cellular component organization or biogenesis	cellular component organization or biogenesis
XP_023398630.1	558	KLHL23	kelch-like protein 23	98.387	97.133	98.029	98.208	97.491	98	-	-	-
XP_023398929.1	688	CLASRP	CLK4-associating serine/arginine rich protein isoform X1	97.47	98.003	98.817	97.538	97.69	98	-	-	-
XP_023399544.1	218	RAB27B	ras-related protein Rab-27B	98.165	98.624	98.165	99.083	96.789	98	GO:0048522	positive regulation of cellular process	biological regulation
XP_023399596.1	154	RNF165	E3 ubiquitin-protein ligase RNF165	99.351	98.052	98.052	99.351	95.455	98	GO:0006139	nucleobase-containing compound metabolic process	metabolic process
XP_023399616.1	397	RRAGD	ras-related GTP-binding protein D	99.748	98.241	97.236	98.237	98.944	98	GO:0007165	signal transduction	cellular process
XP_023400090.1	533	CREB5	cyclic AMP-responsive element-binding protein 5 isoform X1	99.587	98.967	96.694	98.554	96.901	98	GO:0009891	positive regulation of biosynthetic process	biological regulation
XP_023400119.1	502	IGF2BP3	insulin-like growth factor 2 mRNA-binding protein 3 isoform X1	99.358	96.391	97.863	97.009	97.156	98	GO:0044267	cellular protein metabolic process	metabolic process
XP_023400177.1	73	GNG11	guanine nucleotide-binding protein G(I)/G(S)/G(O) subunit gamma-11	98.63	98.63	97.26	98.63	97.26	98	GO:0009987	cellular process	cellular process
XP_023400218.1	490	STEAP2	metalloreductase STEAP2	99.184	99.184	97.347	96.939	98.163	98	GO:0006810	transport	localization
XP_023400357.1	305	TSPAN12	tetraspanin-12 isoform X1	99.344	99.344	98.689	96.721	96.721	98	GO:0065007	biological regulation	biological regulation
XP_023400376.1	611	AHCYL2	adenosylhomocysteinase 3 isoform X1	99.182	94.426	99.836	96.844	99.797	98	GO:0008150	biological_process	biological_process
XP_023400406.1	289	LOC100666244	diacylglycerol kinase beta	99.576	97.881	97.881	98.305	96.61	98	GO:0065007	biological regulation	biological regulation
XP_023400711.1	705	STRBP	spermatid perinuclear RNA-binding protein isoform X1	98.302	98.764	98.611	98.611	97.682	98	-	-	-
XP_023400717.1	441	ZBTB26	zinc finger and BTB domain-containing protein 26	98.639	98.639	97.279	97.959	97.052	98	GO:0008150	biological_process	biological_process
XP_023400772.1	454	FBXW2	F-box/WD repeat-containing protein 2 isoform X1	99.535	98.899	98.238	95.815	97.797	98	GO:0043412	macromolecule modification	metabolic process
XP_023400774.1	653	TRIM32	E3 ubiquitin-protein ligase TRIM32	98.009	98.162	97.55	97.856	97.55	98	GO:0009894	regulation of catabolic process	biological regulation
XP_023400852.1	977	RNF20	E3 ubiquitin-protein ligase BRE1A	98.874	98.669	98.055	97.544	97.748	98	GO:0051254	positive regulation of RNA metabolic process	biological regulation
XP_023400920.1	391	RGP1	RAB6A-GEF complex partner protein 2	98.721	95.141	98.465	98.21	97.698	98	GO:0044093	positive regulation of molecular function	biological regulation
XP_023400972.1	397	DNAJA1	dnaJ homolog subfamily A member 1	99.244	99.496	98.237	100	92.191	98	GO:0016310	phosphorylation	metabolic process
XP_023401071.1	821	ZER1	protein zer-1 homolog	98.737	98.737	97.98	98.232	96.97	98	GO:0016567	protein ubiquitination	metabolic process
XP_023401113.1	589	TMEM151B	transmembrane protein 151B	97.744	97.897	97.901	97.543	98.279	98	-	-	-
XP_023401122.1	2521	TLN1	talin-1	98.229	97.599	97.599	98.15	97.678	98	GO:0033036	macromolecule localization	localization
XP_023401243.1	225	RAB3C	ras-related protein Rab-3C	97.727	98.636	98.182	98.174	97.273	98	GO:0008150	biological_process	biological_process
XP_023401419.1	870	ZSWIM6	zinc finger SWIM domain-containing protein 6	98.032	98.601	98.855	98.152	96.536	98	-	-	-
XP_023401468.1	290	CA8	carbonic anhydrase-related protein	98.693	98.966	97.241	98.621	96.897	98	-	-	-
XP_023401508.1	282	ARMC1	armadillo repeat-containing protein 1	97.518	98.227	97.872	97.872	96.454	98	-	-	-
XP_023401635.1	596	PDP1	pyruvate dehyrogenase phosphatase catalytic subunit 1 isoform X1	98.299	97.651	97.483	98.154	96.477	98	GO:0019538	protein metabolic process	metabolic process
XP_023401694.1	2244	UBR5	E3 ubiquitin-protein ligase UBR5 isoform X1	99.242	99.198	98.841	92.521	98.886	98	GO:0032446	protein modification by small protein conjugation	metabolic process
XP_023401879.1	453	PPP2R3C	serine/threonine-protein phosphatase 2A regulatory subunit B'' subunit gamma isoform X1	98.896	100	98.234	97.376	97.351	98	GO:0007010	cytoskeleton organization	cellular process
XP_023401899.1	587	KLHL28	kelch-like protein 28 isoform X1	99.301	98.427	98.601	98.077	97.727	98	-	-	-
XP_023401923.1	622	FRMD6	FERM domain-containing protein 6 isoform X1	99.196	98.875	97.588	96.624	96.624	98	GO:0016043	cellular component organization	cellular process
XP_023402075.1	271	SRSF5	serine/arginine-rich splicing factor 5 isoform X1	100	98.535	98.893	98.524	96.416	98	GO:0015031	protein transport	localization
XP_023402126.1	138	LIN52	protein lin-52 homolog isoform X1	97.98	97.98	98.98	95.96	98.99	98	GO:0050789	regulation of biological process	biological regulation
XP_023402140.1	197	JDP2	jun dimerization protein 2 isoform X1	99.02	97.059	99.02	98.039	98.039	98	-	-	-
XP_023402321.1	4469	DYNC1H1	cytoplasmic dynein 1 heavy chain 1	99.284	96.937	98.702	99.038	98.098	98	GO:0051128	regulation of cellular component organization	biological regulation
XP_023402363.1	716	KLC1	kinesin light chain 1 isoform X11	98.014	98.909	97.597	96.569	97.181	98	GO:0006996	organelle organization	cellular process
XP_023402561.1	698	CUNH10orf76	UPF0668 protein C10orf76 homolog isoform X1	98.281	98.138	98.281	97.851	97.851	98	-	-	-
XP_023402761.1	365	HNRNPH3	heterogeneous nuclear ribonucleoprotein H3 isoform X1	99.383	98.857	98.295	97.143	97.429	98	GO:0008150	biological_process	biological_process
XP_023403160.1	405	OTUD7B	OTU domain-containing protein 7B	98.128	98.396	97.326	97.594	97.059	98	GO:0006464	cellular protein modification process	metabolic process
XP_023403205.1	2684	CELSR2	cadherin EGF LAG seven-pass G-type receptor 2	98.099	98.211	97.577	97.54	96.815	98	GO:0046483	heterocycle metabolic process	metabolic process
XP_023403225.1	416	CEPT1	choline/ethanolaminephosphotransferase 1	98.798	98.558	98.077	98.077	96.394	98	GO:0044255	cellular lipid metabolic process	metabolic process
XP_023403852.1	126	TNNC1	troponin C, slow skeletal and cardiac muscles isoform X1	98.131	98.131	97.196	98.131	97.196	98	GO:0065008	regulation of biological quality	biological regulation
XP_023403868.1	1125	ERC2	ERC protein 2	97.909	99.376	99.001	99.251	94.465	98	-	-	-
XP_023404040.1	375	ADIPOR1	adiponectin receptor protein 1 isoform X1	97.867	97.6	98.667	98.133	97.333	98	GO:0071704	organic substance metabolic process	metabolic process
XP_023404122.1	358	MAPKAPK2	MAP kinase-activated protein kinase 2 isoform X1	98.675	98.344	97.682	97.682	98.344	98	GO:0006810	transport	localization
XP_023404312.1	198	CXXC4	CXXC-type zinc finger protein 4	98.485	98.485	98.485	98.485	98.485	98	-	-	-
XP_023404329.1	365	SGMS2	phosphatidylcholine:ceramide cholinephosphotransferase 2	98.904	98.63	98.356	97.26	95.068	98	GO:0071704	organic substance metabolic process	metabolic process
XP_023404348.1	265	ELOVL6	elongation of very long chain fatty acids protein 6	99.245	97.358	99.245	96.617	96.981	98	GO:0008610	lipid biosynthetic process	metabolic process
XP_023404416.1	390	LMNB1	lamin-B1	98.163	98.425	97.113	98.163	97.105	98	GO:0023052	signaling	signaling
XP_023404457.1	887	NAA15	N-alpha-acetyltransferase 15, NatA auxiliary subunit isoform X1	98.485	98.252	98.135	97.786	95.688	98	GO:0051173	positive regulation of nitrogen compound metabolic process	biological regulation
XP_023404522.1	617	ZMYND11	zinc finger MYND domain-containing protein 11 isoform X1	99.676	96.921	97.407	97.083	97.245	98	GO:0044238	primary metabolic process	metabolic process
XP_023404635.1	326	LOC100669380	polycomb complex protein BMI-1	99.08	98.466	98.773	98.16	97.853	98	GO:0051234	establishment of localization	localization
XP_023404683.1	423	SEC61A2	protein transport protein Sec61 subunit alpha isoform X4	97.647	97.647	97.412	97.647	97.176	98	GO:0008150	biological_process	biological_process
XP_023404761.1	404	WNT5B	protein Wnt-5b isoform X1	98.329	98.607	98.05	98.333	96.657	98	GO:0051716	cellular response to stimulus	cellular process
XP_023404762.1	1064	ERC1	ELKS/Rab6-interacting/CAST family member 1 isoform X1	99.154	98.315	98.315	98.034	97.18	98	GO:0044237	cellular metabolic process	metabolic process
XP_023404831.1	275	COPS7A	COP9 signalosome complex subunit 7a	98.182	98.545	98.182	98.545	98.545	98	GO:0006725	cellular aromatic compound metabolic process	metabolic process
XP_023404847.1	283	VDAC1	voltage-dependent anion-selective channel protein 1	99.293	99.647	97.173	98.587	96.82	98	GO:0010506	regulation of autophagy	biological regulation
XP_023404906.1	286	NMNAT2	nicotinamide/nicotinic acid mononucleotide adenylyltransferase 2	98.566	98.566	98.566	98.925	97.491	98	GO:0044238	primary metabolic process	metabolic process
XP_023404999.1	409	FAM20B	glycosaminoglycan xylosylkinase	98.533	98.044	98.289	98.533	96.822	98	-	-	-
XP_023405007.1	1419	RASAL2	ras GTPase-activating protein nGAP isoform X1	97.04	98.689	98.443	97.787	97.93	98	GO:0008152	metabolic process	metabolic process
XP_023405235.1	504	LRRTM2	leucine-rich repeat transmembrane neuronal protein 2	98.214	97.817	96.627	98.214	97.024	98	-	-	-
XP_023405251.1	407	SERBP1	plasminogen activator inhibitor 1 RNA-binding protein isoform X1	98.972	99.754	98.28	94.58	98.526	98	GO:1901575	organic substance catabolic process	metabolic process
XP_023405421.1	812	ROR1	inactive tyrosine-protein kinase transmembrane receptor ROR1	98.84	98.969	98.196	97.938	95.747	98	GO:1901576	organic substance biosynthetic process	metabolic process
XP_023405490.1	242	PCGF3	polycomb group RING finger protein 3	98.347	98.76	99.174	95.455	95.954	98	GO:0046483	heterocycle metabolic process	metabolic process
XP_023405588.1	191	RHOH	rho-related GTP-binding protein RhoH	97.906	97.906	96.335	99.476	96.859	98	GO:0051716	cellular response to stimulus	cellular process
XP_023405639.1	234	TNNC2	troponin C, skeletal muscle	100	97.6	96.8	96.8	97.6	98	GO:0065007	biological regulation	biological regulation
XP_023405899.1	496	PLAGL2	zinc finger protein PLAGL2	99.395	98.79	97.984	97.379	97.782	98	GO:0050789	regulation of biological process	biological regulation
XP_023406158.1	1187	MYT1L	myelin transcription factor 1-like protein isoform X2	98.402	98.568	98.402	98.147	96.723	98	GO:0044237	cellular metabolic process	metabolic process
XP_023406179.1	200	ITGB1BP1	integrin beta-1-binding protein 1	100	99	99	98	94.5	98	GO:1904951	positive regulation of establishment of protein localization	biological regulation
XP_023406199.1	292	FAM84A	protein FAM84A	98.973	98.288	98.63	98.288	94.558	98	-	-	-
XP_023406265.1	909	DNMT3A	DNA (cytosine-5)-methyltransferase 3A isoform X1	98.79	98.13	97.25	98.13	96.817	98	GO:0044238	primary metabolic process	metabolic process
XP_023406316.1	380	CSNK1A1	casein kinase I isoform X1	100	99.176	100	95.2347	95.0285	98	GO:0071840	cellular component organization or biogenesis	cellular component organization or biogenesis
XP_023406559.1	241	CSRP3	cysteine and glycine-rich protein 3	98.969	97.938	97.423	96.907	96.907	98	GO:0009987	cellular process	cellular process
XP_023406588.1	494	SPON1	spondin-1	97.976	98.583	97.085	98.381	96.964	98	-	-	-
XP_023406589.1	180	RRAS2	ras-related protein R-Ras2 isoform X1	99.405	98.235	96.471	98.214	97.633	98	GO:0050794	regulation of cellular process	biological regulation
XP_023406598.1	483	BTBD10	BTB/POZ domain-containing protein 10 isoform X5	98.965	97.516	98.587	97.516	96.894	98	GO:0009987	cellular process	cellular process
XP_023406660.1	492	SYT9	synaptotagmin-9 isoform X1	98.874	98.374	98.16	97.963	97.814	98	GO:0045055	regulated exocytosis	localization
XP_023406763.1	580	EBF2	transcription factor COE2 isoform X1	99.647	99.823	97.735	97.237	93.274	98	-	-	-
XP_023406885.1	339	ERLIN2	erlin-2 isoform X1	97.941	98.23	97.665	97.935	97.64	98	GO:1901360	organic cyclic compound metabolic process	metabolic process
XP_023406929.1	382	TUSC3	tumor suppressor candidate 3 isoform X1	98.83	97.661	97.661	97.953	97.661	98	GO:0008152	metabolic process	metabolic process
XP_023407027.1	624	ENOX1	ecto-NOX disulfide-thiol exchanger 1 isoform X1	99.199	98.397	97.756	97.917	96.955	98	-	-	-
XP_023407277.1	171	NSG2	neuronal vesicle trafficking-associated protein 2	99.415	98.83	98.83	97.661	97.076	98	GO:0022607	cellular component assembly	cellular process
XP_023407389.1	641	TP63	tumor protein 63 isoform X1	99.22	100	99.376	98.596	92.824	98	GO:1903827	regulation of cellular protein localization	biological regulation
XP_023407420.1	927	DLG1	disks large homolog 1 isoform X1	98.49	98.058	96.872	97.303	96.872	98	GO:0044267	cellular protein metabolic process	metabolic process
XP_023407819.1	757	MFN2	mitofusin-2	98.415	98.547	98.811	98.679	97.226	98	GO:0016241	regulation of macroautophagy	biological regulation
XP_023407840.1	190	LZIC	protein LZIC	100	98.947	97.605	97.368	94.709	98	-	-	-
XP_023408164.1	557	CNOT6	CCR4-NOT transcription complex subunit 6 isoform X1	99.461	98.564	98.025	98.025	97.846	98	GO:0051130	positive regulation of cellular component organization	biological regulation
XP_023408241.1	5194	UBR4	E3 ubiquitin-protein ligase UBR4	98.173	97.788	97.48	97.615	97.076	98	GO:0008152	metabolic process	metabolic process
XP_023408352.1	365	CNOT11	CCR4-NOT transcription complex subunit 11 isoform X1	97.947	98.24	98.24	98.534	97.902	98	GO:0035556	intracellular signal transduction	cellular process
XP_023408386.1	379	NCK2	cytoplasmic protein NCK2	97.895	98.421	97.105	98.684	95.573	98	GO:1901564	organonitrogen compound metabolic process	metabolic process
XP_023408399.1	80	IGIP	IgA-inducing protein homolog	93.617	97.872	100	100	100	98	-	-	-
XP_023408537.1	373	SFXN5	sideroflexin-5 isoform X1	98.565	97.608	97.619	97.608	99.043	98	-	-	-
XP_023408626.1	475	CORO2B	coronin-2B	99.579	98.526	97.679	98.734	96.414	98	GO:0009987	cellular process	cellular process
XP_023408693.1	591	PTPN9	tyrosine-protein phosphatase non-receptor type 9 isoform X1	98.776	99.301	98.424	98.951	95.296	98	GO:0044260	cellular macromolecule metabolic process	metabolic process
XP_023408813.1	589	KLHL25	kelch-like protein 25	99.321	98.981	97.623	97.453	97.453	98	GO:0070647	protein modification by small protein conjugation or removal	metabolic process
XP_023408875.1	226	GJB2	gap junction beta-2 protein	99.115	99.115	98.673	98.23	92.92	98	GO:0008150	biological_process	biological_process
XP_023408909.1	160	RPL21	60S ribosomal protein L21	98.125	97.5	95.4167	98.75	98.125	98	GO:0033365	protein localization to organelle	localization
XP_023409078.1	749	LIN54	protein lin-54 homolog isoform X1	99.599	99.065	97.333	98.684	94.66	98	GO:0050794	regulation of cellular process	biological regulation
XP_023409152.1	322	VEZF1	vascular endothelial zinc finger 1	96.923	98.413	97.884	98.413	98.942	98	GO:0065007	biological regulation	biological regulation
XP_023409262.1	198	DUSP14	dual specificity protein phosphatase 14	98.485	98.99	98.485	98.485	96.465	98	GO:0036211	protein modification process	metabolic process
XP_023409400.1	432	PCGF2	polycomb group RING finger protein 2 isoform X1	98.841	98.841	98.261	98.551	96.413	98	GO:0016043	cellular component organization	cellular process
XP_023409404.1	553	CACNB1	voltage-dependent L-type calcium channel subunit beta-1 isoform X1	98.177	97.917	97.135	97.917	98.201	98	GO:0010243	response to organonitrogen compound	response to stimulus
XP_023409409.1	81	ABRACL	costars family protein ABRACL	98.765	98.765	98.765	96.296	96.296	98	-	-	-
XP_023409440.1	464	RARA	retinoic acid receptor alpha isoform X1	99.138	97.414	97.629	97.849	97.419	98	GO:0051254	positive regulation of RNA metabolic process	biological regulation
XP_023409493.1	984	TBX18	T-box transcription factor TBX18	99.216	97.843	98.039	97.065	96.869	98	GO:0065007	biological regulation	biological regulation
XP_023409555.1	2067	TANC2	protein TANC2 isoform X1	98.898	96.62	98.18	98.442	97.868	98	-	-	-
XP_023409753.1	1049	INTS3	integrator complex subunit 3 isoform X1	98.093	98.607	98.379	98.189	97.235	98	GO:1901360	organic cyclic compound metabolic process	metabolic process
XP_023409808.1	973	THBS3	thrombospondin-3 isoform X1	97.866	98.826	98.079	97.972	96.798	98	GO:0008150	biological_process	biological_process
XP_023409813.1	681	HCN3	potassium/sodium hyperpolarization-activated cyclic nucleotide-gated channel 3	98.532	99.119	98.385	98.385	97.063	98	GO:0065008	regulation of biological quality	biological regulation
XP_023409931.1	596	DCAF8	DDB1- and CUL4-associated factor 8	97.837	98.492	97.651	98.66	97.148	98	GO:0043687	post-translational protein modification	metabolic process
XP_023409957.1	320	DEDD	death effector domain-containing protein isoform X1	99.062	98.438	98.75	97.188	97.812	98	GO:0023052	signaling	signaling
XP_023410005.1	727	BICD1	protein bicaudal D homolog 1	98.312	97.187	96.906	97.89	97.328	98	GO:0022607	cellular component assembly	cellular process
XP_023410095.1	191	HPCAL4	hippocalcin-like protein 4 isoform X1	99.476	89.84	99.476	99.476	99.476	98	GO:0008150	biological_process	biological_process
XP_023410171.1	100	LOC111752053	wiskott-Aldrich syndrome protein family member 2-like	100	100	96.591	95.455	95.455	98	GO:0050789	regulation of biological process	biological regulation
XP_023410184.1	571	EYA3	eyes absent homolog 3 isoform X1	98.774	98.279	98.074	97.198	96.937	98	GO:0010604	positive regulation of macromolecule metabolic process	biological regulation
XP_023410189.1	208	MED18	mediator of RNA polymerase II transcription subunit 18	98.558	98.558	99.038	96.635	98.077	98	GO:0090304	nucleic acid metabolic process	metabolic process
XP_023410293.1	866	LOC100663433	protein argonaute-3 isoform X1	99.192	99.307	94.804	99.307	98.825	98	GO:0065003	protein-containing complex assembly	cellular process
XP_023410395.1	868	IPO13	importin-13 isoform X1	99.483	99.225	98.966	96.124	98.45	98	GO:0071702	organic substance transport	localization
XP_023410669.1	461	THRB	thyroid hormone receptor beta isoform X1	99.728	99.728	99.728	96.512	95.011	98	GO:0034641	cellular nitrogen compound metabolic process	metabolic process
XP_023410686.1	419	RASSF8	ras association domain-containing protein 8	99.045	98.807	97.136	98.091	97.375	98	-	-	-
XP_023410728.1	253	FGFR1OP2	FGFR1 oncogene partner 2 isoform X1	98.814	98.419	96.443	98.024	97.233	98	-	-	-
XP_023410962.1	1197	DENND5B	DENN domain-containing protein 5B	98.413	98.244	97.074	98.662	95.318	98	GO:0008150	biological_process	biological_process
XP_023411063.1	437	HNRNPLL	heterogeneous nuclear ribonucleoprotein L-like isoform X1	99.771	91.762	99.085	99.771	99.771	98	GO:0071704	organic substance metabolic process	metabolic process
XP_023411120.1	260	LOC100665423	schwannomin-interacting protein 1	98.298	98.319	98.319	98.319	97.899	98	-	-	-
XP_023411261.1	427	TBL1XR1	F-box-like/WD repeat-containing protein TBL1XR1	99.063	99.766	99.297	92.037	99.532	98	GO:0051716	cellular response to stimulus	cellular process
XP_023411263.1	863	NLGN1	neuroligin-1 isoform X1	99.421	98.957	98.146	97.914	97.103	98	GO:0051649	establishment of localization in cell	localization
XP_023411480.1	137	LOC100666850	histone H2A type 1-B/E	98.189	96.6242	97.4588	97.7157	97.7496	98	GO:0050794	regulation of cellular process	biological regulation
XP_023411911.1	371	SPAG7	sperm-associated antigen 7	99.497	97.99	98.492	97.512	94.975	98	-	-	-
XP_023412199.1	131	VAMP2	vesicle-associated membrane protein 2 isoform X1	96.429	98.361	98.361	98.361	98.361	98	GO:0090150	establishment of protein localization to membrane	reproductive process
XP_023412334.1	750	CTCF	transcriptional repressor CTCF isoform X1	97.207	98.209	99.036	98.485	98.349	98	GO:0065007	biological regulation	biological regulation
XP_023412376.1	553	HAS3	hyaluronan synthase 3 isoform X1	99.096	98.915	97.83	97.83	96.383	98	GO:0031323	regulation of cellular metabolic process	biological regulation
XP_023412379.1	360	SNTB2	beta-2-syntrophin	98.851	98.563	97.989	98.851	97.595	98	-	-	-
XP_023412399.1	1227	DHX38	pre-mRNA-splicing factor ATP-dependent RNA helicase PRP16	99.267	99.104	98.452	98.615	93.679	98	GO:0070727	cellular macromolecule localization	localization
XP_023412410.1	411	ZNF821	zinc finger protein 821 isoform X1	98.301	98.054	97.33	97.816	96.117	98	GO:0009891	positive regulation of biosynthetic process	biological regulation
XP_023412440.1	1237	SF3B3	splicing factor 3B subunit 3 isoform X1	98.383	98.141	98.222	98.141	98.222	98	GO:1901565	organonitrogen compound catabolic process	metabolic process
XP_023412892.1	787	FBXW7	F-box/WD repeat-containing protein 7 isoform X1	98.592	98.455	98.732	98.031	96.761	98	GO:0008610	lipid biosynthetic process	metabolic process
XP_023412935.1	526	PDE1B	calcium/calmodulin-dependent 3',5'-cyclic nucleotide phosphodiesterase 1B isoform X1	98.597	98.099	97.529	97.719	96.768	98	GO:0006807	nitrogen compound metabolic process	metabolic process
XP_023412942.1	689	PRKCE	protein kinase C epsilon type	98.682	98.023	97.858	97.694	97.529	98	GO:1990778	protein localization to cell periphery	localization
XP_023412952.1	1081	XPO1	exportin-1 isoform X1	98.89	97.8	98.705	97.965	98.335	98	GO:0051649	establishment of localization in cell	localization
XP_023412968.1	828	PPP4R3B	serine/threonine-protein phosphatase 4 regulatory subunit 3B isoform X1	99.072	98.011	97.878	97.613	96.95	98	-	-	-
XP_023413098.1	202	ORMDL2	ORM1-like protein 2 isoform X1	98.039	96.732	98.693	98.693	96.732	98	GO:0048878	chemical homeostasis	biological regulation
XP_023413205.1	534	IKZF4	zinc finger protein Eos	99.049	97.901	98.855	98.282	97.719	98	GO:0043170	macromolecule metabolic process	metabolic process
XP_023413412.1	447	LOC100653679	tubulin beta chain isoform X1	99.297	98.9535	98.829	98.605	93.5635	98	-	-	-
XP_023413619.1	362	TSPAN7	tetraspanin-7	99.107	98.69	98.661	97.768	97.321	98	GO:0050794	regulation of cellular process	biological regulation
XP_023413632.1	361	WDR45	WD repeat domain phosphoinositide-interacting protein 4 isoform X1	98.892	98.338	98.615	97.784	98.615	98	GO:1901576	organic substance biosynthetic process	metabolic process
XP_023413714.1	926	CASK	peripheral plasma membrane protein CASK isoform X1	99.892	97.961	97.961	98.37	97.747	98	GO:0051716	cellular response to stimulus	cellular process
XP_023413886.1	1032	KIF5A	kinesin heavy chain	98.353	97.967	98.062	98.062	96.705	98	GO:0071840	cellular component organization or biogenesis	cellular component organization or biogenesis
XP_023413961.1	1066	UBE4A	ubiquitin conjugation factor E4 A isoform X1	98.874	97.67	97.486	98.032	96.236	98	GO:0016567	protein ubiquitination	metabolic process
XP_023413970.1	483	DDX6	probable ATP-dependent RNA helicase DDX6	92.636	99.378	99.17	98.963	98.755	98	GO:1901576	organic substance biosynthetic process	metabolic process
XP_023414069.1	109	GTF2A2	transcription initiation factor IIA subunit 2	96.226	99.083	99.083	97.7065	96.3305	98	GO:0044271	cellular nitrogen compound biosynthetic process	metabolic process
XP_023414168.1	602	FNBP1L	formin-binding protein 1-like isoform X3	99.168	98.83	97.076	98.635	97.856	98	GO:0051128	regulation of cellular component organization	biological regulation
XP_023414203.1	803	LRRC8C	volume-regulated anion channel subunit LRRC8C	99.377	99.004	98.381	97.883	97.509	98	GO:0043933	protein-containing complex subunit organization	cellular process
XP_023414227.1	187	MSRB3	methionine-R-sulfoxide reductase B3 isoform X1	97.26	100	98.63	100	95.89	98	GO:0008150	biological_process	biological_process
XP_023414277.1	276	KCTD21	BTB/POZ domain-containing protein KCTD21 isoform X1	98.456	99.228	97.683	98.456	95.753	98	GO:0050789	regulation of biological process	biological regulation
XP_023414316.1	549	DYRK2	dual specificity tyrosine-phosphorylation-regulated kinase 2 isoform X1	98.692	98.318	97.393	97.757	96.97	98	GO:0009987	cellular process	cellular process
XP_023414599.1	278	METTL9	methyltransferase-like protein 9 isoform X1	97.727	98.485	98.106	98.485	98.479	98	-	-	-
XP_023414669.1	913	LOC100677584	eukaryotic translation initiation factor 3 subunit C	99.644	99.343	98.467	96.386	97.751	98	-	-	-
XP_023414781.1	759	FBXL19	F-box/LRR-repeat protein 19	98.018	97.297	97.477	98.378	98.381	98	GO:0006464	cellular protein modification process	metabolic process
XP_023414905.1	436	PKNOX1	homeobox protein PKNOX1 isoform X1	99.312	98.624	97.936	98.165	97.936	98	GO:0006725	cellular aromatic compound metabolic process	metabolic process
XP_023414947.1	375	KCNJ15	ATP-sensitive inward rectifier potassium channel 15	98.933	98.4	98.4	97.333	95.733	98	GO:0051234	establishment of localization	localization
XP_023415019.1	252	CABP7	calcium-binding protein 7 isoform X1	100	100	99.441	92.574	99.444	98	-	-	-
XP_023415022.1	622	NF2	merlin isoform X4	99.839	97.959	97.789	98.129	96.791	98	GO:0016310	phosphorylation	metabolic process
XP_023415124.1	278	QKI	protein quaking	96.085	96.853	96.503	100	99.64	98	-	-	-
XP_023415336.1	572	PELI3	E3 ubiquitin-protein ligase pellino homolog 3 isoform X1	98.721	97.441	97.441	97.868	97.441	98	GO:0008152	metabolic process	metabolic process
XP_023415512.1	429	EFEMP2	EGF-containing fibulin-like extracellular matrix protein 2	98.758	98.137	97.826	97.826	97.205	98	-	-	-
XP_023415635.1	423	TTLL1	probable tubulin polyglutamylase TTLL1 isoform X1	99.527	97.4	97.4	98.582	96.454	98	GO:0044238	primary metabolic process	metabolic process
XP_023415656.1	153	CSDC2	cold shock domain-containing protein C2	100	98.039	96.732	97.386	97.386	98	GO:0009894	regulation of catabolic process	biological regulation
XP_023415695.1	466	SOX10	transcription factor SOX-10	98.712	98.333	98.069	97.863	97.523	98	GO:0006357	regulation of transcription by RNA polymerase II	biological regulation
XP_003403946.1	316	LRRC73	leucine-rich repeat-containing protein 73	97.799	97.785	97.152	98.101	94.304	97	-	-	-
XP_003403965.1	212	MED20	mediator of RNA polymerase II transcription subunit 20	99.034	98.113	97.17	96.226	95.755	97	GO:0006357	regulation of transcription by RNA polymerase II	biological regulation
XP_003404134.2	203	AKIRIN2	akirin-2	99.5	97.537	98.522	91.667	99.107	97	-	-	-
XP_003404287.1	335	HEY2	hairy/enhancer-of-split related with YRPW motif protein 2 isoform X1	98.214	98.512	97.619	97.917	94.048	97	GO:0044238	primary metabolic process	metabolic process
XP_003404306.1	463	GOPC	Golgi-associated PDZ and coiled-coil motif-containing protein isoform X1	98.704	98.272	96.413	98.039	95.464	97	GO:0045184	establishment of protein localization	localization
XP_003404343.1	579	CDC40	pre-mRNA-processing factor 17	99.827	99.482	99.827	89.431	98.446	97	GO:0046483	heterocycle metabolic process	metabolic process
XP_003404384.1	359	FUT9	alpha-(1,3)-fucosyltransferase 9	99.164	98.886	98.05	95.822	94.429	97	GO:0019538	protein metabolic process	metabolic process
XP_003404419.2	965	SNX14	sorting nexin-14 isoform X1	98.24	97.308	96.617	96.934	97.569	97	GO:0043933	protein-containing complex subunit organization	cellular process
XP_003404461.1	237	RAB23	ras-related protein Rab-23 isoform X1	99.156	97.458	97.046	96.624	92.827	97	GO:0022607	cellular component assembly	cellular process
XP_003404483.1	370	TRAM2	translocating chain-associated membrane protein 2	98.649	98.378	96.216	96.757	95.946	97	GO:0008150	biological_process	biological_process
XP_003404537.1	377	PGGT1B	geranylgeranyl transferase type-1 subunit beta	98.408	98.143	96.817	97.613	96.021	97	GO:0044238	primary metabolic process	metabolic process
XP_003404567.1	597	CDC23	cell division cycle protein 23 homolog	98.827	90.566	98.995	97.822	97.152	97	GO:0044238	primary metabolic process	metabolic process
XP_003404570.1	1764	KDM3B	lysine-specific demethylase 3B isoform X1	97.189	96.601	96.886	95.694	98.361	97	GO:0006725	cellular aromatic compound metabolic process	metabolic process
XP_003404611.1	349	TAF7	transcription initiation factor TFIID subunit 7	98.567	97.421	97.421	96.848	95.751	97	GO:1901576	organic substance biosynthetic process	metabolic process
XP_003404703.1	294	NPM1	nucleophosmin	98.299	97.279	97.279	95.238	95.238	97	GO:0042886	amide transport	localization
XP_003404707.1	367	DUSP1	dual specificity protein phosphatase 1	97.548	97.275	97.275	97.003	97.003	97	GO:0016310	phosphorylation	metabolic process
XP_003404717.1	267	MSX2	homeobox protein MSX-2	97.753	98.502	97.753	94.776	97.378	97	GO:0043170	macromolecule metabolic process	metabolic process
XP_003404718.1	446	DRD1	D(1A) dopamine receptor	96.413	97.309	97.309	96.413	96.413	97	GO:0008152	metabolic process	metabolic process
XP_003404756.1	424	MAPK9	mitogen-activated protein kinase 9 isoform X1	91.703	99.528	99.292	99.292	96.698	97	GO:0044237	cellular metabolic process	metabolic process
XP_003405026.1	279	MBLAC2	metallo-beta-lactamase domain-containing protein 2	97.849	97.133	96.416	96.774	96.416	97	GO:0008150	biological_process	biological_process
XP_003405061.1	1437	YTHDC2	probable ATP-dependent RNA helicase YTHDC2 isoform X1	98.609	97.564	97.634	97.773	93.667	97	GO:0008152	metabolic process	metabolic process
XP_003405074.1	221	ATG101	autophagy-related protein 101	97.285	96.38	97.285	96.38	95.928	97	GO:0065007	biological regulation	biological regulation
XP_003405096.1	193	ZNF740	zinc finger protein 740 isoform X1	99.482	98.446	96.891	96.373	95.855	97	-	-	-
XP_003405102.1	892	MAP3K12	mitogen-activated protein kinase kinase kinase 12 isoform X1	97.758	97.758	96.641	95.692	95.964	97	GO:0006796	phosphate-containing compound metabolic process	metabolic process
XP_003405107.1	302	HOXC11	homeobox protein Hox-C11	97.02	97.682	97.02	95.364	96.358	97	GO:0008150	biological_process	biological_process
XP_003405108.1	342	HOXC10	homeobox protein Hox-C10	96.491	97.953	96.784	96.491	96.784	97	GO:0071704	organic substance metabolic process	metabolic process
XP_003405224.2	468	CUNH12orf66	KICSTOR complex protein C12orf66 homolog isoform X2	96.368	97.079	96.629	97.303	95.299	97	-	-	-
XP_003405249.1	227	LOC100667649	YEATS domain-containing protein 4 isoform X1	87.645	100	100	99.559	100	97	GO:0044267	cellular protein metabolic process	metabolic process
XP_003405271.1	242	MYF6	myogenic factor 6	99.174	96.694	97.521	97.107	94.215	97	GO:0006725	cellular aromatic compound metabolic process	metabolic process
XP_003405285.1	836	TMTC2	transmembrane and TPR repeat-containing protein 2	97.967	97.608	97.488	97.01	96.531	97	GO:0042592	homeostatic process	biological regulation
XP_003405722.1	350	STRAP	serine-threonine kinase receptor-associated protein isoform X1	98.857	98	97.714	92.286	97.411	97	GO:0065008	regulation of biological quality	biological regulation
XP_003405734.1	333	LDHB	L-lactate dehydrogenase B chain	96.407	97.605	97.605	98.503	93.713	97	GO:0071704	organic substance metabolic process	metabolic process
XP_003405770.1	217	ZCRB1	zinc finger CCHC-type and RNA-binding motif-containing protein 1	99.078	96.774	95.8525	96.3135	96.648	97	GO:0044237	cellular metabolic process	metabolic process
XP_003405772.1	832	PRICKLE1	prickle-like protein 1	99.038	98.319	97.722	97.482	90.659	97	GO:0008150	biological_process	biological_process
XP_003405808.1	183	RHEBL1	GTPase RhebL1 isoform X1	100	99.454	98.907	95.082	93.443	97	GO:0007165	signal transduction	cellular process
XP_003405842.1	594	GAD1	glutamate decarboxylase 1 isoform X1	97.98	97.643	97.138	97.98	95.321	97	GO:0043170	macromolecule metabolic process	metabolic process
XP_003405851.1	606	KLHL41	kelch-like protein 41	98.02	96.04	96.865	96.7	95.05	97	GO:0071840	cellular component organization or biogenesis	cellular component organization or biogenesis
XP_003405859.1	536	STK39	STE20/SPS1-related proline-alanine-rich protein kinase	99.558	96.679	95.522	94.291	98.125	97	GO:0043085	positive regulation of catalytic activity	biological regulation
XP_003406066.1	171	LYPD6	ly6/PLAUR domain-containing protein 6	97.661	98.246	97.661	95.906	95.906	97	-	-	-
XP_003406175.1	423	WDR12	ribosome biogenesis protein WDR12	98.345	97.073	97.163	94.326	95.745	97	GO:0043170	macromolecule metabolic process	metabolic process
XP_003406201.1	573	HSPD1	60 kDa heat shock protein, mitochondrial	98.08	98.429	93.056	97.897	96.875	97	GO:0071840	cellular component organization or biogenesis	cellular component organization or biogenesis
XP_003406211.1	748	STAT4	signal transducer and activator of transcription 4 isoform X1	98.525	97.193	97.326	95.312	96.123	97	GO:0050789	regulation of biological process	biological regulation
XP_003406242.2	361	PJVK	pejvakin	97.727	95.014	97.443	97.159	97.159	97	-	-	-
XP_003406333.1	379	ST8SIA3	sia-alpha-2,3-Gal-beta-1,4-GlcNAc-R:alpha 2,8-sialyltransferase	97.632	97.105	96.579	96.842	96.053	97	GO:0008610	lipid biosynthetic process	metabolic process
XP_003406394.1	323	AQP4	aquaporin-4 isoform X1	98.762	98.142	97.214	96.594	95.666	97	GO:0065008	regulation of biological quality	biological regulation
XP_003406438.1	661	CEP76	centrosomal protein of 76 kDa	98.485	97.428	96.672	94.856	95.915	97	GO:0051641	cellular localization	localization
XP_003406534.1	362	TOMM40	mitochondrial import receptor subunit TOM40 homolog	97.514	96.961	96.961	97.514	97.902	97	GO:0006886	intracellular protein transport	localization
XP_003406913.1	137	RPL28	60S ribosomal protein L28	99.27	98.54	97.81	94.9275	95.62	97	GO:0046483	heterocycle metabolic process	metabolic process
XP_003407111.1	333	HOXA1	homeobox protein Hox-A1 isoform X1	98.198	96.45	97.297	96.396	96.396	97	GO:0006357	regulation of transcription by RNA polymerase II	biological regulation
XP_003407202.1	650	FZD1	frizzled-1	98.615	97.231	96.615	95.692	96.006	97	GO:0006725	cellular aromatic compound metabolic process	metabolic process
XP_003407209.1	199	SRI	sorcin	98.429	96.985	96.5	98.492	96.517	97	GO:0035556	intracellular signal transduction	cellular process
XP_003407220.1	879	GRM3	metabotropic glutamate receptor 3 isoform X1	97.389	96.928	97.156	97.042	94.994	97	GO:0050790	regulation of catalytic activity	biological regulation
XP_003407265.1	697	TMEM168	transmembrane protein 168 isoform X1	98.709	98.278	97.848	96.557	95.265	97	-	-	-
XP_003407266.1	405	BMT2	probable methyltransferase BMT2 homolog	98.272	97.037	96.049	95.556	95.739	97	GO:0050789	regulation of biological process	biological regulation
XP_003407285.1	418	ING3	inhibitor of growth protein 3	98.565	97.847	97.375	98.325	91.866	97	GO:0008150	biological_process	biological_process
XP_003407349.1	468	DNAJB5	dnaJ homolog subfamily B member 5 isoform X2	97.65	94.444	98.321	96.368	98.321	97	GO:0008150	biological_process	biological_process
XP_003407357.1	355	GNA14	guanine nucleotide-binding protein subunit alpha-14 isoform X1	97.465	96.62	97.746	97.465	96.056	97	GO:0065007	biological regulation	biological regulation
XP_003407400.1	1105	RANBP6	ran-binding protein 6	98.462	97.828	96.29	95.325	95.692	97	GO:0046907	intracellular transport	localization
XP_003407546.1	327	BARHL1	barH-like 1 homeobox protein	97.859	97.554	97.859	95.107	98.165	97	GO:0006725	cellular aromatic compound metabolic process	metabolic process
XP_003407552.1	311	MED27	mediator of RNA polymerase II transcription subunit 27 isoform X1	99.035	90.997	99.357	95.718	99.678	97	GO:0090304	nucleic acid metabolic process	metabolic process
XP_003407612.1	364	PRDM12	PR domain zinc finger protein 12	100	97.802	98.901	93.277	93.392	97	GO:0031325	positive regulation of cellular metabolic process	biological regulation
XP_003407619.1	412	ASS1	argininosuccinate synthase	97.33	97.816	97.573	97.816	96.602	97	GO:0033554	cellular response to stress	response to stimulus
XP_003407646.1	289	CUNH9orf78	telomere length and silencing protein 1 homolog	98.962	98.962	98.962	98.276	88.235	97	-	-	-
XP_003407665.1	223	SIGMAR1	sigma non-opioid intracellular receptor 1	98.649	98.198	97.297	95.946	97.297	97	GO:0043933	protein-containing complex subunit organization	cellular process
XP_003407724.1	400	TBC1D13	TBC1 domain family member 13 isoform X1	98.25	97.5	96.75	97.75	96.5	97	GO:0051234	establishment of localization	localization
XP_003407743.2	123	URM1	ubiquitin-related modifier 1 isoform X1	98.02	97.03	99.01	96.04	95.05	97	GO:0009987	cellular process	cellular process
XP_003407764.2	594	STXBP1	syntaxin-binding protein 1 isoform X1	99.495	98.418	91.203	98.535	98.418	97	GO:0033036	macromolecule localization	localization
XP_003407772.2	518	ZBTB34	zinc finger and BTB domain-containing protein 34 isoform X1	99.2	97.421	97.024	96.825	97.024	97	-	-	-
XP_003407773.1	467	ZBTB43	zinc finger and BTB domain-containing protein 43	98.715	97.43	96.36	96.788	95.503	97	-	-	-
XP_003407775.1	406	LMX1B	LIM homeobox transcription factor 1-beta isoform X1	98.276	98.433	99.263	95.4	95.318	97	GO:0031325	positive regulation of cellular metabolic process	biological regulation
XP_003407793.1	461	NR5A1	steroidogenic factor 1 isoform X1	98.048	98.048	97.408	96.095	93.737	97	GO:0010604	positive regulation of macromolecule metabolic process	biological regulation
XP_003407795.1	277	PSMB7	proteasome subunit beta type-7	97.112	97.112	97.473	96.39	96.39	97	GO:0071704	organic substance metabolic process	metabolic process
XP_003407822.2	623	PHF19	PHD finger protein 19 isoform X1	98.791	98.621	96.724	97.069	94.138	97	GO:0033043	regulation of organelle organization	biological regulation
XP_003407845.1	85	CDC26	anaphase-promoting complex subunit CDC26	100	97.647	97.647	96.471	92.941	97	GO:0044248	cellular catabolic process	metabolic process
XP_003407848.1	437	SNX30	sorting nexin-30	98.856	97.483	97.941	97.941	94.508	97	GO:0006810	transport	localization
XP_003407886.1	929	TEX10	testis-expressed protein 10 isoform X1	98.385	96.233	96.663	96.125	95.479	97	GO:0042254	ribosome biogenesis	cellular process
XP_003407894.1	359	TMOD1	tropomodulin-1	97.772	96.1	96.1	98.05	94.708	97	GO:0044085	cellular component biogenesis	cellular component organization or biogenesis
XP_003407914.1	588	CCIN	calicin	99.66	97.789	97.619	92.687	97.109	97	-	-	-
XP_003408041.1	542	SLC1A3	excitatory amino acid transporter 1	99.262	97.048	95.941	97.417	96.125	97	GO:0008150	biological_process	biological_process
XP_003408044.1	2803	NIPBL	nipped-B-like protein isoform X1	98.93	98.146	97.467	95.328	97.04	97	GO:0051641	cellular localization	localization
XP_003408069.1	213	FGF10	fibroblast growth factor 10	98.122	97.183	97.183	93.427	97.087	97	GO:0006259	DNA metabolic process	metabolic process
XP_003408112.1	644	PPWD1	peptidylprolyl isomerase domain and WD repeat-containing protein 1 isoform X1	97.823	97.671	97.205	94.72	97.059	97	GO:1901360	organic cyclic compound metabolic process	metabolic process
XP_003408119.1	724	PIK3R1	phosphatidylinositol 3-kinase regulatory subunit alpha isoform X1	98.204	97.928	96.685	97.376	95.856	97	GO:0070727	cellular macromolecule localization	localization
XP_003408180.1	541	CCT5	T-complex protein 1 subunit epsilon	99.091	97.043	97.043	97.597	95.194	97	GO:0044249	cellular biosynthetic process	metabolic process
XP_003408187.1	491	ANKH	progressive ankylosis protein homolog isoform X1	98.482	98.577	98.202	97.561	90.889	97	GO:0051179	localization	localization
XP_003408260.1	220	COPS5	COP9 signalosome complex subunit 5	100	100	86.818	98.0915	100	97	GO:0006366	transcription by RNA polymerase II	metabolic process
XP_003408384.1	1222	VCPIP1	deubiquitinating protein VCIP135	97.386	97.791	97.792	96.645	96.648	97	GO:0071704	organic substance metabolic process	metabolic process
XP_003408404.2	462	HNF4G	hepatocyte nuclear factor 4-gamma isoform X1	97.085	97.363	96.923	97.363	96.703	97	GO:0065007	biological regulation	biological regulation
XP_003408441.1	1812	VIRMA	protein virilizer homolog isoform X1	98.51	97.792	97.075	96.799	96.082	97	GO:0008150	biological_process	biological_process
XP_003408476.1	244	CTHRC1	collagen triple helix repeat-containing protein 1	96.721	97.541	97.685	93.519	97.409	97	-	-	-
XP_003408494.1	631	RAD21	double-strand-break repair protein rad21 homolog	98.574	97.464	95.604	96.361	95.103	97	GO:0016070	RNA metabolic process	metabolic process
XP_003408499.1	469	FOXA1	hepatocyte nuclear factor 3-alpha	97.228	97.868	95.736	96.588	95.413	97	GO:0065007	biological regulation	biological regulation
XP_003408571.1	555	GALNT16	polypeptide N-acetylgalactosaminyltransferase 16	97.658	96.577	96.386	97.477	96.687	97	GO:1901135	carbohydrate derivative metabolic process	metabolic process
XP_003408718.1	640	SCFD1	sec1 family domain-containing protein 1 isoform X1	98.906	97.953	94.014	97.953	94.118	97	GO:0015031	protein transport	localization
XP_003408827.1	976	NEK9	serine/threonine-protein kinase Nek9 isoform X1	98.258	96.929	96.311	96.209	95.686	97	GO:0016043	cellular component organization	cellular process
XP_003408831.1	122	BATF	basic leucine zipper transcriptional factor ATF-like	100	98.361	97.541	95.192	93.443	97	GO:0044260	cellular macromolecule metabolic process	metabolic process
XP_003408874.1	448	FBLN5	fibulin-5	97.738	97.098	95.991	95.485	96.798	97	GO:0009987	cellular process	cellular process
XP_003408929.1	77	CRIP1	cysteine-rich protein 1	98.438	97.403	96.104	96.7535	96.104	97	GO:0008150	biological_process	biological_process
XP_003409025.1	148	BLOC1S2	biogenesis of lysosome-related organelles complex 1 subunit 2	97.727	95.714	94.406	97.872	99.167	97	GO:0007005	mitochondrion organization	cellular component organization or biogenesis
XP_003409055.1	804	EXOC6	exocyst complex component 6 isoform X1	97.772	96.766	96.642	96.642	94.69	97	-	-	-
XP_003409116.1	1154	VCL	vinculin	97.314	97.054	96.794	96.62	95.927	97	GO:0071840	cellular component organization or biogenesis	cellular component organization or biogenesis
XP_003409251.1	377	ZDHHC16	palmitoyltransferase ZDHHC16 isoform X1	97.878	98.939	96.817	98.143	94.164	97	GO:0019538	protein metabolic process	metabolic process
XP_003409337.1	1057	HERC4	probable E3 ubiquitin-protein ligase HERC4 isoform X1	98.297	98.392	97.729	97.162	92.715	97	GO:0008150	biological_process	biological_process
XP_003409431.2	438	FBXL3	F-box/LRR-repeat protein 3 isoform X1	97.254	97.664	96.262	96.495	94.896	97	GO:0031647	regulation of protein stability	biological regulation
XP_003409487.1	748	KLHL1	kelch-like protein 1 isoform X1	98.005	99.473	97.063	96.662	94.807	97	GO:0006996	organelle organization	cellular process
XP_003409541.2	121	ENSA	alpha-endosulfine	99.174	86.567	100	100	100	97	GO:0044238	primary metabolic process	metabolic process
XP_003409563.1	126	LOC100657920	histone H2B type 1-L	97.1428	96.8254	96.8254	96.2963	97.222	97	GO:0034622	cellular protein-containing complex assembly	localization
XP_003409582.1	546	PRPF38B	pre-mRNA-splicing factor 38B	99.634	97.436	97.441	94.698	94.15	97	-	-	-
XP_003409631.1	387	WNT2B	protein Wnt-2b	98.191	98.191	95.349	98.45	96.641	97	GO:0048522	positive regulation of cellular process	biological regulation
XP_003409699.1	441	IP6K1	inositol hexakisphosphate kinase 1 isoform X1	97.506	97.506	96.599	96.825	94.785	97	GO:0044237	cellular metabolic process	metabolic process
XP_003409717.1	777	QRICH1	glutamine-rich protein 1	99.871	99.099	98.97	87.4915	98.713	97	GO:0016043	cellular component organization	cellular process
XP_003409728.1	469	PFKFB4	6-phosphofructo-2-kinase/fructose-2,6-bisphosphatase 4 isoform X1	97.196	98.507	98.081	98.507	90.618	97	GO:0065007	biological regulation	biological regulation
XP_003409775.1	456	RUVBL1	ruvB-like 1	99.561	99.123	99.342	98.904	88.043	97	GO:0071840	cellular component organization or biogenesis	cellular component organization or biogenesis
XP_003409782.1	349	WNT7A	protein Wnt-7a	96.562	96.848	96.275	96.848	96.562	97	GO:0050789	regulation of biological process	biological regulation
XP_003409816.1	370	CAMK1	calcium/calmodulin-dependent protein kinase type 1 isoform X1	97.838	97.027	98.108	96.486	96.757	97	GO:0006886	intracellular protein transport	localization
XP_003409827.1	716	LRRN1	leucine-rich repeat neuronal protein 1	98.464	98.603	96.508	93.994	95.531	97	-	-	-
XP_003409844.1	463	UBA3	NEDD8-activating enzyme E1 catalytic subunit isoform X1	99.567	99.136	98.272	97.619	92.441	97	GO:0043170	macromolecule metabolic process	metabolic process
XP_003410144.1	354	GNAI2	guanine nucleotide-binding protein G(i) subunit alpha-2	98.592	97.465	96.901	96.62	95.211	97	GO:0050794	regulation of cellular process	biological regulation
XP_003410188.1	472	IRF6	interferon regulatory factor 6	98.093	95.763	97.669	96.195	96.398	97	GO:0034645	cellular macromolecule biosynthetic process	metabolic process
XP_003410285.2	249	MYOG	myogenin	97.768	97.768	97.768	97.321	92.411	97	GO:0051716	cellular response to stimulus	cellular process
XP_003410335.1	989	KCNH1	potassium voltage-gated channel subfamily H member 1 isoform X1	96.562	98.281	97.677	97.573	92.796	97	GO:0023052	signaling	signaling
XP_003410386.1	984	EPHA3	ephrin type-A receptor 3 isoform X1	93.232	97.154	97.663	97.967	96.545	97	GO:0050789	regulation of biological process	biological regulation
XP_003410435.1	259	DKK2	dickkopf-related protein 2	96.911	97.683	96.525	95.385	96.911	97	GO:0009987	cellular process	cellular process
XP_003410450.1	268	TSPAN5	tetraspanin-5	86.645	99.254	99.254	99.254	98.507	97	GO:0034613	cellular protein localization	localization
XP_003410656.1	226	ATP6V1E1	V-type proton ATPase subunit E 1	98.673	98.23	97.3455	96.005	96.903	97	GO:0009987	cellular process	cellular process
XP_003410674.2	338	PARP11	poly [ADP-ribose] polymerase 11 isoform X1	98.489	98.225	98.521	94.97	94.083	97	-	-	-
XP_003410732.2	126	GABARAPL1	gamma-aminobutyric acid receptor-associated protein-like 1	100	100	100	85.345	100	97	GO:0070925	organelle assembly	cellular process
XP_003410782.1	384	CAMK1D	calcium/calmodulin-dependent protein kinase type 1D isoform X1	98.958	98.442	98.442	98.701	90.649	97	GO:0051050	positive regulation of transport	biological regulation
XP_003410842.1	187	CUNH12orf57	protein C10	97.391	99.13	98.261	99.13	93.4785	97	-	-	-
XP_003410896.1	151	ARPC5	actin-related protein 2/3 complex subunit 5	100	96.753	96.753	96.104	96.104	97	GO:0007165	signal transduction	cellular process
XP_003410939.1	528	PGBD5	piggyBac transposable element-derived protein 5	97.538	97.348	95.833	96.205	98.044	97	-	-	-
XP_003410952.1	75	GNG4	guanine nucleotide-binding protein G(I)/G(S)/G(O) subunit gamma-4	100	98.667	92	96	96	97	GO:0065007	biological regulation	biological regulation
XP_003411103.1	552	PRKAA2	5'-AMP-activated protein kinase catalytic subunit alpha-2 isoform X1	98.37	97.826	98.188	97.645	95.238	97	GO:1901566	organonitrogen compound biosynthetic process	metabolic process
XP_003411274.1	295	ASB17	ankyrin repeat and SOCS box protein 17	96.949	98.983	96.271	96.61	94.915	97	GO:0043412	macromolecule modification	metabolic process
XP_003411287.1	541	WLS	protein wntless homolog isoform X1	96.673	97.782	97.782	97.782	96.858	97	GO:0051234	establishment of localization	localization
XP_003411348.1	345	KLF3	Krueppel-like factor 3 isoform X1	98.551	99.42	97.977	95.588	94.493	97	GO:0008150	biological_process	biological_process
XP_003411647.1	858	KCNB1	potassium voltage-gated channel subfamily B member 1	98.601	98.019	97.552	97.09	93.946	97	GO:0071702	organic substance transport	localization
XP_003411709.1	224	CHMP4B	charged multivesicular body protein 4b	99.107	95.089	97.768	97.768	96.273	97	GO:0043933	protein-containing complex subunit organization	cellular process
XP_003411716.1	96	DYNLRB1	dynein light chain roadblock-type 1 isoform X1	100	91.667	97.917	97.9165	96.842	97	GO:0009314	response to radiation	response to stimulus
XP_003411743.1	129	LOC100672907	uncharacterized protein C20orf24 homolog	98.45	98.305	98.45	98.45	90.698	97	GO:0008150	biological_process	biological_process
XP_003411757.1	204	VSTM2L	V-set and transmembrane domain-containing protein 2-like protein	98.039	96.569	96.569	98.529	95.238	97	GO:0065007	biological regulation	biological regulation
XP_003411761.1	568	PPP1R16B	protein phosphatase 1 regulatory inhibitor subunit 16B	98.944	97.359	97.183	96.831	96.303	97	GO:0007165	signal transduction	cellular process
XP_003411764.1	950	XRN2	5'-3' exoribonuclease 2 isoform X1	97.684	96.842	95.895	96.632	95.895	97	GO:0034470	ncRNA processing	metabolic process
XP_003411798.1	365	SLC35C2	solute carrier family 35 member C2 isoform X1	97.808	96.164	98.082	96.712	94.247	97	GO:0006810	transport	localization
XP_003411806.1	971	CSE1L	exportin-2	99.073	98.97	98.146	98.558	90.87	97	GO:0015833	peptide transport	localization
XP_003411921.2	274	COLEC11	collectin-11	98.175	99.262	94.465	95.941	95.572	97	GO:0051179	localization	localization
XP_003411954.1	233	LAPTM4A	lysosomal-associated transmembrane protein 4A	99.571	96.996	97.425	98.283	91.25	97	-	-	-
XP_003411959.1	1456	ATAD2B	ATPase family AAA domain-containing protein 2B isoform X1	98.214	97.115	97.665	97.39	94.029	97	GO:1901360	organic cyclic compound metabolic process	metabolic process
XP_003411967.1	273	DNAJC27	dnaJ homolog subfamily C member 27 isoform X1	98.168	97.436	97.802	98.168	94.796	97	-	-	-
XP_003411974.2	600	DPYSL5	dihydropyrimidinase-related protein 5	99.113	98.759	98.936	98.404	90.442	97	GO:0009987	cellular process	cellular process
XP_003411978.1	37	OST4	dolichyl-diphosphooligosaccharide-protein glycosyltransferase subunit 4	100	100	100	88.803	95.946	97	GO:0044249	cellular biosynthetic process	metabolic process
XP_003411992.1	544	PPM1G	protein phosphatase 1G	98.346	97.61	96.691	96.875	95.404	97	GO:0009987	cellular process	cellular process
XP_003411995.1	412	SUPT7L	STAGA complex 65 subunit gamma isoform X1	97.816	96.845	98.058	95.455	94.903	97	GO:0044267	cellular protein metabolic process	metabolic process
XP_003412061.1	198	TMEM9B	transmembrane protein 9B	95.96	96.97	96.97	95.96	97.581	97	GO:0051716	cellular response to stimulus	cellular process
XP_003412072.1	369	EIF3F	eukaryotic translation initiation factor 3 subunit F	98.99	96.486	95.86	97.182	98.558	97	GO:0006807	nitrogen compound metabolic process	metabolic process
XP_003412100.1	452	ILK	integrin-linked protein kinase isoform X1	97.345	97.345	97.566	97.566	97.566	97	GO:0009058	biosynthetic process	metabolic process
XP_003412290.1	412	RAPSN	43 kDa receptor-associated protein of the synapse	97.816	97.816	97.33	98.301	95.874	97	GO:0023052	signaling	signaling
XP_003412300.1	2032	CKAP5	cytoskeleton-associated protein 5 isoform X1	98.474	99.125	96.457	97.244	95.423	97	GO:0022607	cellular component assembly	cellular process
XP_003412313.1	411	CHST1	carbohydrate sulfotransferase 1	98.783	98.297	96.837	92.944	96.35	97	GO:0008150	biological_process	biological_process
XP_003412337.1	707	CAPRIN1	caprin-1	97.313	97.03	96.119	96.322	96.975	97	GO:0044267	cellular protein metabolic process	metabolic process
XP_003412355.1	654	KCNA4	potassium voltage-gated channel subfamily A member 4	98.165	98.012	97.706	97.095	93.949	97	GO:0008150	biological_process	biological_process
XP_003412363.1	313	GAS2	growth arrest-specific protein 2	97.764	97.764	97.125	96.486	95.847	97	GO:0009987	cellular process	cellular process
XP_003412516.1	389	KCTD9	BTB/POZ domain-containing protein KCTD9 isoform X1	98.715	96.401	98.128	98.458	95.373	97	-	-	-
XP_003412519.1	247	STC1	stanniocalcin-1	97.976	98.785	98.381	97.976	92.308	97	GO:0042592	homeostatic process	biological regulation
XP_003412560.1	263	NKX6-3	homeobox protein Nkx-6.3	98.099	97.719	95.817	96.958	96.124	97	GO:0051173	positive regulation of nitrogen compound metabolic process	biological regulation
XP_003412609.2	317	SGCZ	zeta-sarcoglycan isoform X1	97.993	96.99	96.99	96.99	94.983	97	GO:0071840	cellular component organization or biogenesis	cellular component organization or biogenesis
XP_003412647.1	679	KBTBD7	kelch repeat and BTB domain-containing protein 7	98.675	97.349	97.791	95.876	96.907	97	GO:0036211	protein modification process	metabolic process
XP_003412682.1	200	LHFPL6	LHFPL tetraspan subfamily member 6 protein	97	98	96.5	97.5	98.45	97	-	-	-
XP_003412779.1	848	NLGN3	neuroligin-3 isoform X2	97.642	97.052	97.052	95.991	97.17	97	GO:0044089	positive regulation of cellular component biogenesis	biological regulation
XP_003412809.2	1040	BRWD3	bromodomain and WD repeat-containing protein 3	98.547	98.256	96.802	95.058	96.011	97	GO:0006807	nitrogen compound metabolic process	metabolic process
XP_003412924.1	318	SOX2	transcription factor SOX-2	97.802	97.196	97.799	97.799	95.985	97	GO:0035556	intracellular signal transduction	cellular process
XP_003412984.1	156	NCBP2	nuclear cap-binding protein subunit 2	100	99.359	94.318	99.351	94.194	97	GO:0042886	amide transport	localization
XP_003413005.1	212	ROPN1	ropporin-1A	98.585	98.113	97.17	96.226	96.698	97	GO:0008104	protein localization	localization
XP_003413023.1	236	RABL3	rab-like protein 3 isoform X1	97.881	97.458	96.186	94.915	96.186	97	-	-	-
XP_003413081.1	329	BABAM1	BRISC and BRCA1-A complex member 1	99.088	96.084	96.687	96.084	96.364	97	GO:0008150	biological_process	biological_process
XP_003413111.1	363	RAD23A	UV excision repair protein RAD23 homolog A isoform X1	99.174	97.521	96.143	95.879	94.49	97	GO:0044265	cellular macromolecule catabolic process	metabolic process
XP_003413128.1	297	CNN1	calponin-1	96.97	97.643	97.643	96.97	97.643	97	GO:0050794	regulation of cellular process	biological regulation
XP_003413141.1	624	KEAP1	kelch-like ECH-associated protein 1	98.237	97.436	96.474	96.795	96.314	97	GO:0009987	cellular process	cellular process
XP_003413510.1	870	CLCN6	chloride transport protein 6	97.307	97.356	97.241	97.011	95.482	97	GO:0007165	signal transduction	cellular process
XP_003413554.1	773	PANK4	pantothenate kinase 4	98.189	97.801	97.169	97.413	95.596	97	-	-	-
XP_003413570.1	120	BORCS8	BLOC-1-related complex subunit 8	98.333	96.667	95.413	100	96.429	97	GO:0008150	biological_process	biological_process
XP_003413719.1	196	TEX261	protein TEX261	97.11	98.98	97.959	94.898	96.939	97	GO:0051234	establishment of localization	localization
XP_003413728.2	258	PRADC1	protease-associated domain-containing protein 1	97.34	96.809	99.468	93.617	97.34	97	-	-	-
XP_003413758.1	522	LRRTM1	leucine-rich repeat transmembrane neuronal protein 1	98.276	98.467	98.084	94.061	94.061	97	GO:0050790	regulation of catalytic activity	biological regulation
XP_003413823.2	400	IDH2	isocitrate dehydrogenase [NADP], mitochondrial	97.25	96.75	96.5	96.25	96	97	GO:0044281	small molecule metabolic process	metabolic process
XP_003413900.1	1274	RASGRF1	ras-specific guanine nucleotide-releasing factor 1 isoform X1	97.66	97.828	97.174	97.488	94.283	97	GO:0008152	metabolic process	metabolic process
XP_003413950.1	375	ST8SIA2	alpha-2,8-sialyltransferase 8B isoform X1	98.4	97.6	96	97.067	94.933	97	GO:1901564	organonitrogen compound metabolic process	metabolic process
XP_003414007.1	215	HMGB1	high mobility group protein B1	99.535	99.535	89.1545	99.535	96.503	97	GO:0006807	nitrogen compound metabolic process	metabolic process
XP_003414011.1	526	ZIC2	zinc finger protein ZIC 2	100	97.744	97.529	91.825	98.295	97	GO:0065007	biological regulation	biological regulation
XP_003414024.1	337	ABHD13	protein ABHD13	97.626	96.439	97.923	97.626	97.033	97	-	-	-
XP_003414175.1	762	PRKG2	cGMP-dependent protein kinase 2	97.9	98.294	97.244	97.772	95.419	97	GO:0050794	regulation of cellular process	biological regulation
XP_003414361.2	256	MYL4	myosin light chain 4	95.673	96.429	96.894	97.516	97.449	97	GO:0008150	biological_process	biological_process
XP_003414536.1	183	DUSP3	dual specificity protein phosphatase 3	97.268	97.268	98.361	99.454	93.913	97	GO:0006796	phosphate-containing compound metabolic process	metabolic process
XP_003414558.1	355	WNT9B	protein Wnt-9b	98.187	97.885	95.77	96.687	95.252	97	GO:0050794	regulation of cellular process	biological regulation
XP_003414634.1	989	SMG8	protein SMG8	98.079	96.967	97.674	96.259	95.055	97	GO:0044267	cellular protein metabolic process	metabolic process
XP_003414662.1	152	LOC100664957	nucleoside diphosphate kinase A	99.342	96.711	95.395	98.026	93.421	97	-	-	-
XP_003414664.1	344	TOB1	protein Tob1	96.83	97.391	96.034	98.394	93.913	97	GO:0008152	metabolic process	metabolic process
XP_003414709.1	250	HOXB9	homeobox protein Hox-B9	99.2	99.2	99.2	95.2	91.86	97	GO:0051179	localization	localization
XP_003414710.1	217	HOXB7	homeobox protein Hox-B7	98.157	99.078	96.774	91.346	97.696	97	GO:0044260	cellular macromolecule metabolic process	metabolic process
XP_003414845.1	974	TRPC5	short transient receptor potential channel 5	99.179	89.22	98.665	98.665	98.152	97	GO:0065007	biological regulation	biological regulation
XP_003414860.1	318	PRPS1	ribose-phosphate pyrophosphokinase 1	98.113	98.44	97.6685	98.442	91.509	97	GO:0008152	metabolic process	metabolic process
XP_003415145.2	335	CUNH1orf43	uncharacterized protein C1orf43 homolog isoform X1	97.273	98.182	95.909	96.818	96.364	97	-	-	-
XP_003415235.1	133	NHLH1	helix-loop-helix protein 1	98.496	95.489	98.496	96.992	96.241	97	GO:0034641	cellular nitrogen compound metabolic process	metabolic process
XP_003415246.1	463	NDUFS2	NADH dehydrogenase [ubiquinone] iron-sulfur protein 2, mitochondrial isoform X1	96.976	97.192	97.192	96.544	96.544	97	GO:0065003	protein-containing complex assembly	cellular process
XP_003415263.1	335	TADA1	transcriptional adapter 1	97.015	97.313	96.716	96.119	95.821	97	GO:0031323	regulation of cellular metabolic process	biological regulation
XP_003415267.1	757	POU2F1	POU domain, class 2, transcription factor 1 isoform X1	97.823	97.49	96.83	96.306	97.23	97	GO:0044260	cellular macromolecule metabolic process	metabolic process
XP_003415328.2	492	TMEM39B	transmembrane protein 39B isoform X1	96.748	97.358	97.154	97.154	95.528	97	-	-	-
XP_003415460.1	205	LIN28A	protein lin-28 homolog A	98.049	96.098	96.098	96.585	96.098	97	GO:0009893	positive regulation of metabolic process	biological regulation
XP_003415539.1	201	PSMB2	proteasome subunit beta type-2	97.512	98.507	97.512	96.02	97.512	97	GO:0008152	metabolic process	metabolic process
XP_003415576.1	308	RIMS3	regulating synaptic membrane exocytosis protein 3	97.727	97.403	96.429	96.429	95.763	97	GO:0051640	organelle localization	localization
XP_003415608.2	928	HECTD3	E3 ubiquitin-protein ligase HECTD3 isoform X1	98.142	96.632	96.864	96.632	96.98	97	GO:0044267	cellular protein metabolic process	metabolic process
XP_003415641.1	643	MTMR2	myotubularin-related protein 2 isoform X1	98.553	98.911	98.134	94.557	92.664	97	GO:0043412	macromolecule modification	metabolic process
XP_003415643.1	874	ARHGAP42	rho GTPase-activating protein 42 isoform X1	98.97	98.513	98.055	96.568	93.939	97	GO:0044093	positive regulation of molecular function	biological regulation
XP_003415658.1	344	MSANTD4	myb/SANT-like DNA-binding domain-containing protein 4	98.261	97.674	97.384	97.093	95.93	97	-	-	-
XP_003415706.1	524	JRKL	jerky protein homolog-like	97.71	97.143	97.137	95.802	97.137	97	GO:0008150	biological_process	biological_process
XP_003415774.1	448	RARB	retinoic acid receptor beta	99.242	92.541	97.291	97.727	98.99	97	GO:1901360	organic cyclic compound metabolic process	metabolic process
XP_003415788.1	82	DPH3	DPH3 homolog isoform X1	98.78	97.561	97.561	93.496	100	97	GO:0046903	secretion	transport
XP_003415861.1	210	HMGB2	high mobility group protein B2	99.052	100	88.77	96.7773	98.571	97	GO:0044238	primary metabolic process	metabolic process
XP_003415911.1	474	GABRB1	gamma-aminobutyric acid receptor subunit beta-1 isoform X1	98.734	98.945	91.016	96.881	98.312	97	GO:0065007	biological regulation	biological regulation
XP_003415999.1	517	MBTPS2	membrane-bound transcription factor site-2 protease	97.897	97.121	97.328	94.778	97.485	97	GO:0010628	positive regulation of gene expression	biological regulation
XP_003416076.1	960	CDKL5	cyclin-dependent kinase-like 5	95.417	97.964	96.875	97.083	97.396	97	GO:0006793	phosphorus metabolic process	metabolic process
XP_003416113.1	244	YIPF4	protein YIPF4 isoform X1	95.902	97.541	97.131	97.131	97.748	97	-	-	-
XP_003416122.1	780	STRN	striatin isoform X1	97.949	97.436	96.667	97.436	96.41	97	GO:0008150	biological_process	biological_process
XP_003416288.1	771	SLC7A14	probable cationic amino acid transporter	98.444	97.147	98.054	95.979	96.887	97	GO:0050794	regulation of cellular process	biological regulation
XP_003416289.1	207	CLDN11	claudin-11	98.068	97.101	96.618	96.618	95.122	97	GO:0008150	biological_process	biological_process
XP_003416291.2	560	PRKCI	protein kinase C iota type isoform X1	98.929	95.893	98.75	98.929	93.929	97	GO:0006612	protein targeting to membrane	localization
XP_003416333.1	275	POLR2C	DNA-directed RNA polymerase II subunit RPB3	99.273	99.636	92.623	98.5455	96.727	97	GO:0006139	nucleobase-containing compound metabolic process	metabolic process
XP_003416339.1	575	RSPRY1	RING finger and SPRY domain-containing protein 1	96.552	98.609	97.739	97.217	96	97	-	-	-
XP_003416414.1	369	IRX5	iroquois-class homeodomain protein IRX-5	99.078	98.624	98.618	97.706	89.919	97	GO:0008150	biological_process	biological_process
XP_003416430.2	1081	TSHZ3	teashirt homolog 3	97.132	98.15	97.225	96.396	94.758	97	GO:0050794	regulation of cellular process	biological regulation
XP_003416598.1	999	LOC100666482	general transcription factor II-I isoform X1	97.898	97.497	96.496	97.097	94.505	97	GO:0034641	cellular nitrogen compound metabolic process	metabolic process
XP_003416890.2	182	EMC6	ER membrane protein complex subunit 6	97.273	97.273	98.182	97.273	93.636	97	GO:0044248	cellular catabolic process	metabolic process
XP_003416901.1	368	POLDIP2	polymerase delta-interacting protein 2	98.098	97.554	97.826	97.011	96.467	97	-	-	-
XP_003416937.1	327	GPS2	G protein pathway suppressor 2 isoform X1	97.048	97.248	97.248	96.024	96.024	97	GO:0048522	positive regulation of cellular process	biological regulation
XP_003416962.1	364	ALDOC	fructose-bisphosphate aldolase C	97.802	98.077	96.978	97.802	96.154	97	GO:0071704	organic substance metabolic process	metabolic process
XP_003416982.1	211	SDF2	stromal cell-derived factor 2 isoform X1	97.156	97.63	96.682	97.63	97.156	97	GO:0044248	cellular catabolic process	metabolic process
XP_003417070.2	391	GFOD2	glucose-fructose oxidoreductase domain-containing protein 2	99.488	97.662	97.922	97.922	94.026	97	-	-	-
XP_003417078.1	424	PSKH1	serine/threonine-protein kinase H1 isoform X1	98.349	96.934	96.698	96.226	95.272	97	GO:0035556	intracellular signal transduction	cellular process
XP_003417105.1	149	TXNL4B	thioredoxin-like protein 4B isoform X1	98.658	96.644	96.644	95.973	95.302	97	GO:0022607	cellular component assembly	cellular process
XP_003417118.1	271	CALB2	calretinin	97.048	95.941	97.048	97.048	96.31	97	GO:0065008	regulation of biological quality	biological regulation
XP_003417126.1	968	AARS	alanine-tRNA ligase, cytoplasmic	97.107	96.488	96.798	97.211	95.764	97	GO:0043412	macromolecule modification	metabolic process
XP_003417206.3	806	COG4	conserved oligomeric Golgi complex subunit 4 isoform X1	98.217	97.719	97.452	94.904	97.325	97	GO:0006996	organelle organization	cellular process
XP_003417351.1	529	KPNA2	importin subunit alpha-1 isoform X1	99.055	98.11	97.93	93.195	96.408	97	GO:0050789	regulation of biological process	biological regulation
XP_003417363.2	195	MAFG	transcription factor MafG isoform X1	98.077	97.531	98.148	97.531	94.444	97	GO:0065008	regulation of biological quality	biological regulation
XP_003417657.1	1547	NRXN1	neurexin-1 isoform X1	96.315	96.77	96.768	96.315	96.574	97	GO:0044085	cellular component biogenesis	cellular component organization or biogenesis
XP_003417764.1	425	SHISA9	protein shisa-9 isoform X1	97.882	97.382	96.235	95.581	96.232	97	GO:0050794	regulation of cellular process	biological regulation
XP_003417810.1	155	ATP6V0C	V-type proton ATPase 16 kDa proteolipid subunit	96.129	97.419	98.065	98.065	92.9035	97	GO:0048878	chemical homeostasis	biological regulation
XP_003417850.1	371	LUC7L	putative RNA-binding protein Luc7-like 1 isoform X1	97.574	95.161	98.76	96.515	97.297	97	GO:0008380	RNA splicing	metabolic process
XP_003417857.1	108	POLR3K	DNA-directed RNA polymerase III subunit RPC10	99.074	97.222	94.4445	98.148	97.222	97	GO:0090304	nucleic acid metabolic process	metabolic process
XP_003417913.1	286	SSR1	translocon-associated protein subunit alpha isoform X1	97.552	97.902	97.552	98.252	96.154	97	GO:0015031	protein transport	localization
XP_003417962.2	150	PDE6D	retinal rod rhodopsin-sensitive cGMP 3',5'-cyclic phosphodiesterase subunit delta	96	97.333	98	98	97.71	97	GO:0008150	biological_process	biological_process
XP_003418125.1	210	EMC8	ER membrane protein complex subunit 8	98.095	97.619	98.095	97.143	96.19	97	-	-	-
XP_003418130.2	1054	MBTPS1	membrane-bound transcription factor site-1 protease	98.764	96.863	96.293	96.293	95.468	97	GO:0008610	lipid biosynthetic process	metabolic process
XP_003418242.1	396	USP2	ubiquitin carboxyl-terminal hydrolase 2	97.118	97.695	97.118	97.695	95.677	97	GO:0031647	regulation of protein stability	biological regulation
XP_003418246.1	424	TBCEL	tubulin-specific chaperone cofactor E-like protein	98.349	98.585	97.406	96.698	95.047	97	-	-	-
XP_003418248.1	673	ZBTB16	zinc finger and BTB domain-containing protein 16	97.92	97.028	97.474	97.478	96.285	97	GO:0006464	cellular protein modification process	metabolic process
XP_003418375.1	706	TCF12	transcription factor 12 isoform X1	98.442	98.442	98.442	97.875	93.979	97	GO:0016070	RNA metabolic process	metabolic process
XP_003418399.1	216	PPIB	peptidyl-prolyl cis-trans isomerase B	96.759	98.611	99.074	97.222	95.833	97	GO:0065007	biological regulation	biological regulation
XP_003418430.1	163	RSL24D1	probable ribosome biogenesis protein RLP24	98.16	96.933	98.16	95.706	96.319	97	GO:0044085	cellular component biogenesis	cellular component organization or biogenesis
XP_003418522.1	763	PLPPR4	phospholipid phosphatase-related protein type 4 isoform X1	98.558	96.986	97.248	96.728	95.291	97	GO:0044237	cellular metabolic process	metabolic process
XP_003418624.1	1023	OGDH	2-oxoglutarate dehydrogenase, mitochondrial isoform X1	99.218	97.938	96.528	95.362	97.361	97	GO:0006807	nitrogen compound metabolic process	metabolic process
XP_003418659.1	164	PPIA	peptidyl-prolyl cis-trans isomerase A isoform X1	96.951	99.39	97.561	95.122	96.341	97	GO:0043412	macromolecule modification	metabolic process
XP_003418711.1	973	VPS18	vacuolar protein sorting-associated protein 18 homolog isoform X1	97.225	97.739	96.095	96.626	95.893	97	GO:0050789	regulation of biological process	biological regulation
XP_003418730.1	239	LRRC57	leucine-rich repeat-containing protein 57	98.326	94.979	97.49	97.071	94.979	97	-	-	-
XP_003418844.1	203	ARL6IP1	ADP-ribosylation factor-like protein 6-interacting protein 1	97.537	98.522	97.044	97.537	96.059	97	GO:0044238	primary metabolic process	metabolic process
XP_003418895.1	213	CDIPT	CDP-diacylglycerol-inositol 3-phosphatidyltransferase isoform X1	98.122	96.244	98.122	95.305	94.836	97	GO:0009987	cellular process	cellular process
XP_003418906.1	1001	RNF40	E3 ubiquitin-protein ligase BRE1B isoform X1	98.302	97.802	97.003	96.903	95.804	97	GO:0036211	protein modification process	metabolic process
XP_003418965.2	455	SPNS1	protein spinster homolog 1	96.923	97.143	97.143	96.484	96.923	97	GO:0050794	regulation of cellular process	biological regulation
XP_003419070.1	174	WRB	tail-anchored protein insertion receptor WRB	97.126	97.701	97.126	98.276	96.552	97	-	-	-
XP_003419077.1	240	U2AF1	splicing factor U2AF 35 kDa subunit isoform X1	96.25	97.083	97.083	100	96.354	97	GO:0015833	peptide transport	localization
XP_003419153.1	494	TBX1	T-box transcription factor TBX1	98.361	93.537	97.375	95.531	98.673	97	GO:0044267	cellular protein metabolic process	metabolic process
XP_003419293.1	167	ISCU	iron-sulfur cluster assembly enzyme ISCU, mitochondrial	100	98.802	97.006	93.413	94.656	97	GO:0006790	sulfur compound metabolic process	metabolic process
XP_003419310.1	318	RPLP0	60S acidic ribosomal protein P0	99.057	97.799	94.512	96.855	97.17	97	GO:0045184	establishment of protein localization	localization
XP_003419318.1	898	TAOK3	serine/threonine-protein kinase TAO3	97.105	97.439	97.439	95.884	97.327	97	GO:1901564	organonitrogen compound metabolic process	metabolic process
XP_003419630.1	357	FIBP	acidic fibroblast growth factor intracellular-binding protein isoform X1	98.88	98.319	97.479	96.438	95.342	97	GO:0023052	signaling	signaling
XP_003419659.1	771	RPS6KA4	ribosomal protein S6 kinase alpha-4 isoform X1	98.054	95.46	97.017	97.017	96.226	97	GO:0023052	signaling	signaling
XP_003419692.1	1019	INTS5	integrator complex subunit 5	98.234	97.743	96.176	96.663	95.392	97	GO:0008150	biological_process	biological_process
XP_003419784.1	229	CCDC134	coiled-coil domain-containing protein 134	97.38	97.817	96.507	96.507	94.76	97	-	-	-
XP_003419792.1	303	TEF	thyrotroph embryonic factor isoform X1	98.02	96.04	98.02	96.104	96.104	97	GO:0006366	transcription by RNA polymerase II	metabolic process
XP_003419808.1	202	JOSD1	josephin-1	98.515	96.04	96.535	97.03	95.545	97	GO:0019538	protein metabolic process	metabolic process
XP_003419958.1	431	BMP7	bone morphogenetic protein 7	97.448	96.52	97.68	96.52	96.288	97	GO:0034641	cellular nitrogen compound metabolic process	metabolic process
XP_003420084.1	226	SPCS2	signal peptidase complex subunit 2	97.788	97.788	95.133	97.345	96.46	97	GO:0044267	cellular protein metabolic process	metabolic process
XP_003420120.1	792	RRM1	ribonucleoside-diphosphate reductase large subunit isoform X1	98.232	98.331	97.854	98.106	94.444	97	GO:1901135	carbohydrate derivative metabolic process	metabolic process
XP_003420212.1	837	SLITRK4	SLIT and NTRK-like protein 4	98.925	97.013	97.73	95.818	97.013	97	GO:0120036	plasma membrane bounded cell projection organization	cellular process
XP_003420275.1	713	CNOT4	CCR4-NOT transcription complex subunit 4 isoform X1	97.896	96.774	96.914	95.652	95.792	97	GO:1901564	organonitrogen compound metabolic process	metabolic process
XP_003420578.2	112	ARPP19	cAMP-regulated phosphoprotein 19 isoform X1	97.321	97.321	98.214	95.536	98.214	97	GO:0006464	cellular protein modification process	metabolic process
XP_003420691.2	875	UBE3A	ubiquitin-protein ligase E3A isoform X1	98.734	97.719	95.387	96.686	96.579	97	GO:0050794	regulation of cellular process	biological regulation
XP_003420700.2	477	KCNJ12	ATP-sensitive inward rectifier potassium channel 12	98.624	97.706	97.018	97.936	94.954	97	GO:0016043	cellular component organization	cellular process
XP_003420822.1	146	RPS16	40S ribosomal protein S16	98.039	99.315	99.315	92.086	97.945	97	GO:0044270	cellular nitrogen compound catabolic process	metabolic process
XP_003420932.2	757	COPG2	coatomer subunit gamma-2	97.765	96.221	97.346	94.98	96.523	97	GO:0006888	endoplasmic reticulum to Golgi vesicle-mediated transport	transport
XP_003420977.2	355	ABHD4	protein ABHD4 isoform X1	97.746	98.592	97.465	93.239	97.953	97	GO:0071704	organic substance metabolic process	metabolic process
XP_003421385.1	715	ZDHHC5	palmitoyltransferase ZDHHC5	97.902	97.063	96.643	97.283	97.063	97	GO:0044267	cellular protein metabolic process	metabolic process
XP_003421386.2	261	MED19	mediator of RNA polymerase II transcription subunit 19	98.467	98.361	97.951	96.311	94.253	97	GO:1901360	organic cyclic compound metabolic process	metabolic process
XP_003421622.1	284	PIP4P1	type 1 phosphatidylinositol 4,5-bisphosphate 4-phosphatase isoform X1	98.592	98.239	96.831	97.183	96.127	97	GO:0009987	cellular process	cellular process
XP_003421652.1	619	TOX4	TOX high mobility group box family member 4	99.515	97.415	96.607	95.968	96.607	97	-	-	-
XP_003421830.3	235	STMN3	stathmin-3	96.685	96.571	96.133	98.857	97.714	97	GO:0051716	cellular response to stimulus	cellular process
XP_003422000.1	1426	BCL9	B-cell CLL/lymphoma 9 protein isoform X1	97.125	97.896	97.195	97.199	95.231	97	GO:0043933	protein-containing complex subunit organization	cellular process
XP_003422089.1	97	TIMM8A	mitochondrial import inner membrane translocase subunit Tim8 A	98.969	98.969	95.8765	95.361	94.845	97	GO:0071705	nitrogen compound transport	localization
XP_003422090.1	167	TMEM35A	transmembrane protein 35A	98.204	97.605	95.808	97.605	95.808	97	GO:0008150	biological_process	biological_process
XP_003422315.2	698	LOC100669618	heat shock 70 kDa protein 1-like	98.908	98.128	98.44	94.54	96.256	97	GO:0008150	biological_process	biological_process
XP_003422437.1	245	EXOSC4	exosome complex component RRP41	97.551	98.367	96.735	97.143	97.143	97	GO:0008152	metabolic process	metabolic process
XP_010584998.1	203	RNF152	E3 ubiquitin-protein ligase RNF152	98.522	98.522	99.015	91.626	96.552	97	GO:0061919	process utilizing autophagic mechanism	cellular process
XP_010585089.1	245	RNF138	E3 ubiquitin-protein ligase RNF138 isoform X1	99.184	97.959	94.694	96.327	97.551	97	GO:0006511	ubiquitin-dependent protein catabolic process	metabolic process
XP_010585099.1	958	CDH2	cadherin-2	98.565	98.455	95.806	96.909	97.75	97	GO:0043170	macromolecule metabolic process	metabolic process
XP_010585302.1	457	HCRTR2	orexin receptor type 2 isoform X1	98.874	97.748	94.889	97.748	95.405	97	GO:0051716	cellular response to stimulus	cellular process
XP_010585604.1	243	RCAN2	calcipressin-2 isoform X1	98.354	98.354	96.491	97.959	95.062	97	GO:0007165	signal transduction	cellular process
XP_010585682.1	804	CDC5L	cell division cycle 5-like protein isoform X1	98.259	98.259	97.886	92.04	97.335	97	GO:0051254	positive regulation of RNA metabolic process	biological regulation
XP_010585966.1	1065	DAB2IP	disabled homolog 2-interacting protein isoform X1	99.061	98.593	98.122	94.434	94.294	97	GO:0044271	cellular nitrogen compound biosynthetic process	metabolic process
XP_010585973.1	285	STOM	erythrocyte band 7 integral membrane protein isoform X1	95.439	97.854	94.386	97.854	97.425	97	GO:0002274	myeloid leukocyte activation	biological regulation
XP_010585992.1	984	ASTN2	astrotactin-2 isoform X1	98.279	94.838	97.773	98.577	97.166	97	-	-	-
XP_010586048.1	364	LPAR1	lysophosphatidic acid receptor 1 isoform X1	98.626	97.977	97.802	97.253	95.604	97	GO:0007010	cytoskeleton organization	cellular process
XP_010586371.2	572	CLPTM1L	cleft lip and palate transmembrane protein 1-like protein	98.812	97.03	96.838	96.436	95.644	97	-	-	-
XP_010586379.2	555	FBXL7	F-box/LRR-repeat protein 7	94.15	97.921	97.505	97.505	96.479	97	GO:0010498	proteasomal protein catabolic process	metabolic process
XP_010586414.1	1733	RICTOR	rapamycin-insensitive companion of mTOR isoform X1	98.557	97.634	97.169	97.346	96.012	97	GO:0006996	organelle organization	cellular process
XP_010586444.1	204	ARL15	ADP-ribosylation factor-like protein 15	91.031	99.51	99.02	98.529	96.569	97	GO:0008150	biological_process	biological_process
XP_010586498.1	265	TAF9	transcription initiation factor TFIID subunit 9	98.868	98.491	93.6	96.981	96.774	97	GO:0006357	regulation of transcription by RNA polymerase II	biological regulation
XP_010586560.1	480	EDIL3	EGF-like repeat and discoidin I-like domain-containing protein 3	96.042	95.625	97.885	97.784	95.405	97	-	-	-
XP_010586795.1	210	AIG1	androgen-induced gene 1 protein isoform X1	96.985	97.143	97.619	96	97.619	97	GO:0044237	cellular metabolic process	metabolic process
XP_010586798.1	1067	ADCY8	adenylate cyclase type 8	99.157	98.032	92.517	97.47	97.563	97	GO:0010243	response to organonitrogen compound	response to stimulus
XP_010586989.1	714	ZBTB1	zinc finger and BTB domain-containing protein 1 isoform X1	98.739	97.759	97.899	95.518	95.518	97	GO:1901576	organic substance biosynthetic process	metabolic process
XP_010587033.1	190	DNAL1	dynein light chain 1, axonemal	100	96.842	96.175	96.842	96.842	97	GO:0000226	microtubule cytoskeleton organization	cellular component organization or biogenesis
XP_010587034.1	353	PNMA1	paraneoplastic antigen Ma1	98.867	98.3	99.15	93.484	96.601	97	GO:0048522	positive regulation of cellular process	biological regulation
XP_010587093.1	337	GTF2A1	transcription initiation factor IIA subunit 1 isoform X1	98.81	98.22	96.439	94.362	97.329	97	GO:0016070	RNA metabolic process	metabolic process
XP_010587104.1	440	PSMC1	26S proteasome regulatory subunit 4	85.559	97.892	100	100	99.728	97	GO:1901565	organonitrogen compound catabolic process	metabolic process
XP_010587107.1	833	PPP4R3A	serine/threonine-protein phosphatase 4 regulatory subunit 3A isoform X1	97.644	99.64	98.441	96.341	92.65	97	-	-	-
XP_010587327.1	485	SUFU	suppressor of fused homolog isoform X1	98.969	98.763	98.763	98.969	88.66	97	GO:0046907	intracellular transport	localization
XP_010587417.1	256	PCGF5	polycomb group RING finger protein 5 isoform X1	87.629	100	98.438	98.828	98.828	97	GO:0070647	protein modification by small protein conjugation or removal	metabolic process
XP_010587694.1	696	SLITRK1	SLIT and NTRK-like protein 1	98.132	97.989	97.845	95.546	96.121	97	GO:0050789	regulation of biological process	biological regulation
XP_010587859.2	838	STRIP1	striatin-interacting protein 1 isoform X1	98.329	98.21	97.733	97.136	92.84	97	GO:0016043	cellular component organization	cellular process
XP_010587862.1	959	RBM15	putative RNA-binding protein 15	98.123	97.904	96.646	95.838	96.226	97	GO:0044237	cellular metabolic process	metabolic process
XP_010587864.1	91	LAMTOR5	ragulator complex protein LAMTOR5	97.802	96.703	97.802	96.703	96.703	97	GO:0031329	regulation of cellular catabolic process	biological regulation
XP_010588187.1	272	OLIG3	oligodendrocyte transcription factor 3	97.426	97.059	96.691	96.691	95.238	97	-	-	-
XP_010588271.1	322	SEC13	protein SEC13 homolog isoform X1	99.068	97.516	97.544	96.118	94.41	97	GO:0065007	biological regulation	biological regulation
XP_010588556.1	1138	MEGF10	multiple epidermal growth factor-like domains protein 10	97.801	97.623	95.775	96.579	95.833	97	GO:0051179	localization	localization
XP_010588561.1	1084	SRGAP2	SLIT-ROBO Rho GTPase-activating protein 2 isoform X1	98.432	96.863	96.771	96.863	95.111	97	GO:0009987	cellular process	cellular process
XP_010588641.1	716	APP	amyloid-beta A4 protein isoform X1	99.777	96.054	96.054	96.054	95.788	97	GO:0023052	signaling	signaling
XP_010588899.1	578	LOC100663280	small conductance calcium-activated potassium channel protein 2 isoform X1	99.135	98.443	98.11	98.616	89.965	97	GO:0008150	biological_process	biological_process
XP_010588922.1	963	KIF5B	kinesin-1 heavy chain	98.546	98.027	98.442	94.028	98.339	97	GO:1990778	protein localization to cell periphery	localization
XP_010589268.1	198	RGS8	regulator of G-protein signaling 8 isoform X1	97.98	96.97	96.465	98.844	96.465	97	GO:0008150	biological_process	biological_process
XP_010589292.1	731	COP1	E3 ubiquitin-protein ligase RFWD2 isoform X1	98.762	97.948	98.085	96.974	95.548	97	GO:0006807	nitrogen compound metabolic process	metabolic process
XP_010589729.1	221	NDFIP1	NEDD4 family-interacting protein 1	96.364	98.19	97.285	98.19	97.03	97	GO:0006464	cellular protein modification process	metabolic process
XP_010589817.1	716	KAT14	cysteine-rich protein 2-binding protein isoform X1	97.765	97.905	96.788	96.229	95.67	97	GO:0036211	protein modification process	metabolic process
XP_010589886.1	372	NSFL1C	NSFL1 cofactor p47 isoform X1	98.387	96.505	98.656	97.043	96.216	97	GO:0030163	protein catabolic process	metabolic process
XP_010589908.1	268	MAPRE1	microtubule-associated protein RP/EB family member 1	98.881	98.507	98.134	92.636	97.015	97	GO:0060271	cilium assembly	cellular process
XP_010589919.1	595	CBFA2T2	protein CBFA2T2 isoform X1	97.739	97.913	95.826	98.087	95.139	97	GO:0006725	cellular aromatic compound metabolic process	metabolic process
XP_010589963.1	374	NDRG3	protein NDRG3 isoform X1	99.198	97.627	98.305	94.652	93.506	97	GO:0071840	cellular component organization or biogenesis	cellular component organization or biogenesis
XP_010589972.1	87	BLCAP	bladder cancer-associated protein	98.851	97.701	96.552	96.552	95.402	97	GO:0071840	cellular component organization or biogenesis	cellular component organization or biogenesis
XP_010589986.2	482	MAFB	transcription factor MafB	98.387	96.785	96.141	95.82	96.259	97	GO:0009987	cellular process	cellular process
XP_010590015.1	682	ABLIM3	actin-binding LIM protein 3 isoform X2	99.122	97.797	98.243	97.804	92.364	97	GO:0051641	cellular localization	localization
XP_010590267.1	782	EFR3B	protein EFR3 homolog B isoform X1	98.977	98.593	98.465	98.21	92.711	97	GO:0006650	glycerophospholipid metabolic process	metabolic process
XP_010590548.1	148	RPL27A	60S ribosomal protein L27a isoform X1	99.324	98.198	96.622	95.0605	97.279	97	GO:0051641	cellular localization	localization
XP_010590632.1	2802	TENM2	teneurin-2 isoform X1	98.216	97.966	98.001	98.18	94.897	97	GO:0065007	biological regulation	biological regulation
XP_010590639.1	658	INTS9	integrator complex subunit 9 isoform X1	98.328	97.476	96.688	97.003	96.845	97	GO:0009058	biosynthetic process	metabolic process
XP_010590682.2	316	BIN3	bridging integrator 3 isoform X1	97.2	98.086	97.608	96.172	96.172	97	GO:0008104	protein localization	localization
XP_010590719.1	720	HOOK3	protein Hook homolog 3 isoform X1	97.415	95.063	97.639	97.187	97.222	97	GO:0050794	regulation of cellular process	biological regulation
XP_010590819.1	317	FRG1	protein FRG1 isoform X1	97.571	97.976	98.381	97.4255	95.951	97	GO:0008152	metabolic process	metabolic process
XP_010590850.2	314	SFRP1	secreted frizzled-related protein 1	97.253	97.771	97.049	98.089	96.785	97	GO:0044085	cellular component biogenesis	cellular component organization or biogenesis
XP_010590904.1	259	KCTD4	BTB/POZ domain-containing protein KCTD4	98.456	98.456	97.297	97.683	94.595	97	-	-	-
XP_010591097.1	116	DNAJC19	mitochondrial import inner membrane translocase subunit TIM14	98.276	97.414	96.703	93.3843	98.901	97	GO:0015833	peptide transport	localization
XP_010591211.1	307	SEC22A	vesicle-trafficking protein SEC22a isoform X1	98.046	97.394	97.394	97.068	95.765	97	GO:0051179	localization	localization
XP_010591354.1	272	CAPZB	F-actin-capping protein subunit beta isoform X1	92.593	100	100	99.631	93.309	97	GO:0030031	cell projection assembly	cellular process
XP_010591432.1	1356	UBE4B	ubiquitin conjugation factor E4 B isoform X2	97.504	94.1	98.785	97.238	98.343	97	GO:0019538	protein metabolic process	metabolic process
XP_010592238.1	825	IFT88	intraflagellar transport protein 88 homolog isoform X1	97.697	96.606	97.333	97.091	95.394	97	GO:0050794	regulation of cellular process	biological regulation
XP_010592272.1	377	USP12	ubiquitin carboxyl-terminal hydrolase 12 isoform X1	100	99.459	97.6	99.459	88.4	97	GO:0036211	protein modification process	metabolic process
XP_010592614.1	654	MBTD1	MBT domain-containing protein 1 isoform X1	99.541	98.891	97.781	98.257	90.65	97	-	-	-
XP_010592645.1	417	SAMD14	sterile alpha motif domain-containing protein 14	98.321	97.362	96.181	97.362	94.964	97	-	-	-
XP_010592893.1	928	BCAS3	breast carcinoma-amplified sequence 3 isoform X1	97.858	98.196	97.407	94.933	96.618	97	GO:0051050	positive regulation of transport	biological regulation
XP_010593230.1	463	RXRG	retinoic acid receptor RXR-gamma	97.84	98.056	97.84	96.544	95.464	97	GO:0034645	cellular macromolecule biosynthetic process	metabolic process
XP_010593270.1	793	KIFAP3	kinesin-associated protein 3 isoform X1	98.487	97.982	97.478	92.297	97.982	97	GO:0007165	signal transduction	cellular process
XP_010593311.1	120	CREBL2	cAMP-responsive element-binding protein-like 2 isoform X1	99.167	97.458	97.5	95.575	97.5	97	GO:0050789	regulation of biological process	biological regulation
XP_010593367.1	875	KDM1A	lysine-specific histone demethylase 1A isoform X1	92.686	98.294	98.294	97.5	96.8	97	GO:0044237	cellular metabolic process	metabolic process
XP_010593420.1	476	SLC9A1	sodium/hydrogen exchanger 1	97.689	97.269	97.479	96.429	96.849	97	GO:0044248	cellular catabolic process	metabolic process
XP_010593491.1	389	LOC100671391	polyhomeotic-like protein 2	98.542	98.542	97.668	90.909	97.085	97	-	-	-
XP_010593499.1	1548	ZMYM4	zinc finger MYM-type protein 4	98.581	97.484	96.248	95.613	96.583	97	GO:0050789	regulation of biological process	biological regulation
XP_010593582.1	480	SLC2A1	solute carrier family 2, facilitated glucose transporter member 1	98.125	98.125	96.25	97.083	96.394	97	GO:0046903	secretion	transport
XP_010593595.1	369	B4GALT2	beta-1,4-galactosyltransferase 2	98.645	98.103	97.019	96.477	96.206	97	GO:1901566	organonitrogen compound biosynthetic process	metabolic process
XP_010593723.1	328	YAP1	transcriptional coactivator YAP1 isoform X5	96.988	96.988	96.988	95.783	96.341	97	GO:0043170	macromolecule metabolic process	metabolic process
XP_010593853.1	1543	TOP2B	DNA topoisomerase 2-beta	98.251	97.213	97.667	96.76	94.556	97	GO:0044237	cellular metabolic process	metabolic process
XP_010593897.1	903	KAT2B	histone acetyltransferase KAT2B	98.907	98.37	98	93.161	97.571	97	GO:0051716	cellular response to stimulus	cellular process
XP_010594002.1	1537	ADGRL3	adhesion G protein-coupled receptor L3	97.717	96.379	97.904	95.696	96.548	97	GO:0009987	cellular process	cellular process
XP_010594011.1	730	YTHDC1	YTH domain-containing protein 1 isoform X1	98.63	97.26	96.854	95.884	96.306	97	GO:0016071	mRNA metabolic process	metabolic process
XP_010594036.1	800	ZFX	zinc finger X-chromosomal protein isoform X1	99.376	92.26	98.627	98.625	97	97	GO:0008150	biological_process	biological_process
XP_010594093.1	134	LOC100674122	putative Dol-P-Glc:Glc(2)Man(9)GlcNAc(2)-PP-Dol alpha-1,2-glucosyltransferase	95.276	97.638	96.85	97.638	96.063	97	GO:0031325	positive regulation of cellular metabolic process	biological regulation
XP_010594297.1	816	NELL2	protein kinase C-binding protein NELL2	97.917	97.059	96.324	96.691	95.711	97	GO:0065008	regulation of biological quality	biological regulation
XP_010594381.1	548	AMFR	E3 ubiquitin-protein ligase AMFR	98.175	98.175	97.263	96.35	94.708	97	GO:0009987	cellular process	cellular process
XP_010594442.1	125	CNEP1R1	nuclear envelope phosphatase-regulatory subunit 1	100	100	99.2	86.111	99.2	97	GO:0019538	protein metabolic process	metabolic process
XP_010594489.1	340	E2F3	transcription factor E2F3 isoform X1	99.102	98.802	98.204	94.91	94.311	97	GO:0071704	organic substance metabolic process	metabolic process
XP_010594691.1	184	BCL7B	B-cell CLL/lymphoma 7 protein family member B	96.528	96.491	97.093	96.491	97.076	97	GO:0008150	biological_process	biological_process
XP_010594771.1	496	ANKRD13B	ankyrin repeat domain-containing protein 13B	97.988	97.384	95.309	96.579	95.976	97	-	-	-
XP_010594880.1	578	FXR2	fragile X mental retardation syndrome-related protein 2 isoform X1	97.924	98.27	97.578	95.156	97.059	97	GO:0008152	metabolic process	metabolic process
XP_010595172.2	421	CSNK1D	casein kinase I isoform X1	99.643	94.763	96.907	94.514	99.415	97	GO:0033036	macromolecule localization	localization
XP_010595416.1	777	SP1	transcription factor Sp1	98.456	97.946	97.304	95.897	96.919	97	GO:0006139	nucleobase-containing compound metabolic process	metabolic process
XP_010595417.1	1435	IGSF9B	protein turtle homolog B isoform X1	97.77	96.816	97.003	96.516	97.122	97	-	-	-
XP_010595431.1	778	KIRREL3	kin of IRRE-like protein 3	97.429	98.072	97.044	96.51	95.302	97	GO:0009987	cellular process	cellular process
XP_010595486.1	515	PLRG1	pleiotropic regulator 1	96.881	97.087	96.893	95.56	96.332	97	GO:0006139	nucleobase-containing compound metabolic process	metabolic process
XP_010595995.1	567	OTUD5	OTU domain-containing protein 5 isoform X1	97.26	99.429	94.004	97.033	95.423	97	GO:0044267	cellular protein metabolic process	metabolic process
XP_010596080.2	1340	MED14	mediator of RNA polymerase II transcription subunit 14	98.507	95.063	97.388	96.791	96.94	97	GO:0090304	nucleic acid metabolic process	metabolic process
XP_010596092.1	196	CHMP1A	charged multivesicular body protein 1a	97.927	96.429	97.423	97.959	96.907	97	GO:0044085	cellular component biogenesis	cellular component organization or biogenesis
XP_010596406.2	432	FAM69A	protein FAM69A	97.381	97.619	97.619	96.667	96.107	97	-	-	-
XP_010596473.1	964	INTS4	integrator complex subunit 4 isoform X1	98.755	97.925	98.029	97.614	92.635	97	GO:0009059	macromolecule biosynthetic process	metabolic process
XP_010596504.1	660	PICALM	phosphatidylinositol-binding clathrin assembly protein isoform X1	98.174	98.333	98.03	91.212	97.373	97	GO:0046483	heterocycle metabolic process	metabolic process
XP_010596611.1	184	GREM1	gremlin-1	97.826	97.826	97.826	96.196	96.196	97	GO:1901360	organic cyclic compound metabolic process	metabolic process
XP_010596669.1	886	VPS39	vam6/Vps39-like protein isoform X1	97.75	97.968	96.501	97.743	97.065	97	GO:0046907	intracellular transport	localization
XP_010596867.1	109	HMGA2	high mobility group protein HMGI-C	100	95.181	99.083	94.495	97.248	97	GO:0006793	phosphorus metabolic process	metabolic process
XP_010596953.1	479	ERG	transcriptional regulator ERG isoform X1	93.294	99.158	95.078	99.374	98.326	97	GO:0044260	cellular macromolecule metabolic process	metabolic process
XP_010597008.1	348	SMARCB1	SWI/SNF-related matrix-associated actin-dependent regulator of chromatin subfamily B member 1 isoform X1	100	83.754	100	99.713	99.425	97	GO:0016070	RNA metabolic process	metabolic process
XP_010597028.1	589	CPSF6	cleavage and polyadenylation specificity factor subunit 6 isoform X1	100	99.476	85.059	99.66	99.825	97	GO:0044238	primary metabolic process	metabolic process
XP_010597080.1	1097	LOC100669322	protein HIRA isoform X1	98.077	96.41	97.152	96.41	95.243	97	GO:0065003	protein-containing complex assembly	cellular process
XP_010597212.1	97	ATXN7L3B	ataxin-7-like protein 3B	97.938	98.969	93.814	94.845	97.938	97	GO:0065007	biological regulation	biological regulation
XP_010597233.1	2083	CIT	citron Rho-interacting kinase isoform X1	97.745	97.639	95.921	96.351	95.823	97	GO:0065007	biological regulation	biological regulation
XP_010597239.1	270	PRKAB1	5'-AMP-activated protein kinase subunit beta-1	95.312	97.778	96.667	98.148	98.519	97	GO:1901564	organonitrogen compound metabolic process	metabolic process
XP_010597338.1	166	CFL1	cofilin-1 isoform X1	100	97.59	95.973	96.97	96	97	GO:0065007	biological regulation	biological regulation
XP_010597374.1	608	RASGRP2	RAS guanyl-releasing protein 2	98.191	97.312	97.373	96.546	96.546	97	GO:0009987	cellular process	cellular process
XP_010597419.1	82	TMEM258	transmembrane protein 258 isoform X1	89.7433	100	97.531	98.726	100	97	GO:0008152	metabolic process	metabolic process
XP_010597785.1	905	COPB2	coatomer subunit beta'	96.953	98.786	93.615	97.38	97.351	97	GO:0051641	cellular localization	localization
XP_010597911.2	148	ANAPC15	anaphase-promoting complex subunit 15 isoform X1	100	100	98.4	95.276	90.9333	97	GO:0071704	organic substance metabolic process	metabolic process
XP_010598225.1	1075	POLR3B	DNA-directed RNA polymerase III subunit RPC2 isoform X1	88.672	99.299	98.977	97.767	99.163	97	GO:0065007	biological regulation	biological regulation
XP_010598241.1	163	REEP1	receptor expression-enhancing protein 1 isoform X1	97.546	98.16	97.546	95.302	97.546	97	GO:0070727	cellular macromolecule localization	localization
XP_010598520.1	347	MAP2K3	dual specificity mitogen-activated protein kinase kinase 3 isoform X1	99.135	97.983	96.542	95.389	96.254	97	GO:0031325	positive regulation of cellular metabolic process	biological regulation
XP_010598631.1	200	MED29	mediator of RNA polymerase II transcription subunit 29	95.676	98.01	96.354	96.354	99.387	97	-	-	-
XP_010598718.1	416	STK26	serine/threonine-protein kinase 26	99.038	98.119	98.077	95.422	96.541	97	GO:0043412	macromolecule modification	metabolic process
XP_010598772.1	1082	ANKRD28	serine/threonine-protein phosphatase 6 regulatory ankyrin repeat subunit A isoform X1	98.984	98.349	97.982	95.596	95.383	97	GO:0051640	organelle localization	localization
XP_010598876.1	441	PPARD	peroxisome proliferator-activated receptor delta isoform X1	97.959	97.052	96.599	96.825	94.331	97	GO:0044271	cellular nitrogen compound biosynthetic process	metabolic process
XP_010599455.1	83	RPS21	40S ribosomal protein S21	100	98.765	98.765	98.163	87.179	97	GO:0072599	establishment of protein localization to endoplasmic reticulum	localization
XP_010599570.1	368	SH3GL1	endophilin-A2 isoform X1	97.115	97.554	97.283	97.011	96.467	97	GO:0051716	cellular response to stimulus	cellular process
XP_010600107.1	99	LAMTOR4	ragulator complex protein LAMTOR4	95.96	97.959	96.939	95.96	97.959	97	GO:0033036	macromolecule localization	localization
XP_010600109.1	678	TAF6	transcription initiation factor TFIID subunit 6	99.705	98.673	92.741	98.083	97.493	97	GO:0044249	cellular biosynthetic process	metabolic process
XP_010600333.2	150	PDCD6	programmed cell death protein 6 isoform X1	97.163	96.454	97.163	97.163	97.163	97	GO:0016567	protein ubiquitination	metabolic process
XP_010601125.1	378	PDK1	pyruvate dehydrogenase (acetyl-transferring) kinase isozyme 1, mitochondrial isoform X1	98.148	97.09	96.561	97.09	95.767	97	GO:0044271	cellular nitrogen compound biosynthetic process	metabolic process
XP_023394537.1	194	RAB22A	ras-related protein Rab-22A	97.423	97.283	96.907	97.423	95.604	97	GO:0008150	biological_process	biological_process
XP_023394562.1	1135	ANO4	anoctamin-4 isoform X1	98.3	93.094	98.639	98.953	94.45	97	GO:0008150	biological_process	biological_process
XP_023394567.1	201	FAIM	fas apoptotic inhibitory molecule 1 isoform X1	98.01	99.005	97.015	93	95.522	97	-	-	-
XP_023394600.1	74	ANAPC13	anaphase-promoting complex subunit 13	98.649	98.649	90.541	98.649	98.6485	97	GO:0032446	protein modification by small protein conjugation	metabolic process
XP_023394896.1	717	TAB3	TGF-beta-activated kinase 1 and MAP3K7-binding protein 3	99.163	98.047	96.234	95.676	94.972	97	GO:0006725	cellular aromatic compound metabolic process	metabolic process
XP_023394911.1	644	RFX4	transcription factor RFX4 isoform X1	99.422	99.037	96.283	98.651	93.169	97	GO:0010628	positive regulation of gene expression	biological regulation
XP_023395000.1	453	RSRC2	arginine/serine-rich coiled-coil protein 2 isoform X1	96.269	98.01	95.522	96.269	98.259	97	-	-	-
XP_023395197.1	759	RFX3	transcription factor RFX3 isoform X1	96.094	99.5	97.196	97.463	97.196	97	GO:0010628	positive regulation of gene expression	biological regulation
XP_023395298.1	1254	SMARCC2	SWI/SNF complex subunit SMARCC2	98.101	97.126	97.853	98.021	92.245	97	GO:0010557	positive regulation of macromolecule biosynthetic process	biological regulation
XP_023395459.1	474	GABRB3	gamma-aminobutyric acid receptor subunit beta-3 isoform X2	97.257	97.468	98.42	98.646	93.299	97	GO:0051234	establishment of localization	localization
XP_023395679.1	481	AKT2	RAC-beta serine/threonine-protein kinase isoform X1	97.921	97.101	96.258	95.876	96.273	97	GO:0062012	regulation of small molecule metabolic process	biological regulation
XP_023396165.1	200	HMGB3	high mobility group protein B3	99	98	99.342	96.111	92.308	97	GO:0044260	cellular macromolecule metabolic process	metabolic process
XP_023396264.1	463	MAP2K7	dual specificity mitogen-activated protein kinase kinase 7	98.813	97.626	96.736	96.439	97.006	97	GO:0008150	biological_process	biological_process
XP_023396393.1	2589	CHD8	chromodomain-helicase-DNA-binding protein 8 isoform X1	98.186	97.57	97.53	96.911	96.678	97	GO:0071704	organic substance metabolic process	metabolic process
XP_023396793.1	701	ADARB1	double-stranded RNA-specific editase 1	97.29	97.004	96.866	96.862	96.581	97	GO:0050790	regulation of catalytic activity	biological regulation
XP_023396829.1	208	PSMB1	proteasome subunit beta type-1	95.567	96.552	98.03	95.567	97.044	97	GO:0044267	cellular protein metabolic process	metabolic process
XP_023397128.1	287	AGPAT1	1-acyl-sn-glycerol-3-phosphate acyltransferase alpha	97.561	97.213	96.167	97.5	94.077	97	GO:0046474	glycerophospholipid biosynthetic process	biological regulation
XP_023397314.1	266	CTDSP1	carboxy-terminal domain RNA polymerase II polypeptide A small phosphatase 1 isoform X1	96.098	96.68	97.095	97.51	98.936	97	GO:0046483	heterocycle metabolic process	metabolic process
XP_023397359.1	151	LOC111748849	adhesion G protein-coupled receptor B1-like	99.145	96.581	97.436	97.436	94.872	97	GO:0006810	transport	localization
XP_023397664.1	171	ZMYND19	zinc finger MYND domain-containing protein 19	98.795	96.988	97.006	96.988	96.988	97	-	-	-
XP_023397773.1	585	FZD5	frizzled-5	98.291	96.581	97.265	94.803	95.676	97	GO:0034641	cellular nitrogen compound metabolic process	metabolic process
XP_023397981.1	536	ABI2	abl interactor 2 isoform X4	94.403	98.155	97.97	98.155	96.679	97	GO:0023052	signaling	signaling
XP_023398072.1	537	FYN	tyrosine-protein kinase Fyn isoform X1	99.628	99.628	99.814	99.814	87.477	97	GO:0015031	protein transport	localization
XP_023398557.1	304	GULP1	PTB domain-containing engulfment adapter protein 1	99.342	97.697	97.386	98.026	92.593	97	GO:0008150	biological_process	biological_process
XP_023398615.1	848	RAPGEF4	rap guanine nucleotide exchange factor 4	95.818	97.491	95.938	97.73	95.818	97	GO:0007165	signal transduction	cellular process
XP_023398646.1	2017	LOC100673927	sodium channel protein type 2 subunit alpha isoform X1	98.96	98.231	97.776	97.621	92.914	97	GO:0008150	biological_process	biological_process
XP_023398695.1	1193	PKP4	plakophilin-4 isoform X1	97.988	97.821	97.402	97.904	95.714	97	GO:0023052	signaling	signaling
XP_023398715.1	1103	FMNL2	formin-like protein 2 isoform X1	95.656	95.558	99.36	97.446	94.874	97	GO:0071840	cellular component organization or biogenesis	cellular component organization or biogenesis
XP_023398730.1	819	EPC2	enhancer of polycomb homolog 2 isoform X1	95.122	97.959	97.194	97.704	95.153	97	GO:0006357	regulation of transcription by RNA polymerase II	biological regulation
XP_023398736.1	1210	ZEB2	zinc finger E-box-binding homeobox 2 isoform X1	97.772	97.932	97.188	97.563	96.05	97	GO:0031328	positive regulation of cellular biosynthetic process	biological regulation
XP_023398973.1	310	ATG5	autophagy protein 5 isoform X1	97.414	96.983	94.515	97.414	96.552	97	GO:0036211	protein modification process	metabolic process
XP_023399041.1	332	CA11	carbonic anhydrase-related protein 11 isoform X1	97.5	96.562	96.562	98.125	96.024	97	-	-	-
XP_023399501.1	533	NETO1	neuropilin and tolloid-like protein 1	97.936	96.435	96.998	95.362	96.06	97	GO:0007165	signal transduction	cellular process
XP_023399597.1	404	CUNH18orf25	uncharacterized protein C18orf25 homolog isoform X1	98.762	97.525	96.535	96.04	94.554	97	-	-	-
XP_023399682.1	1113	ZNF521	zinc finger protein 521 isoform X1	97.574	97.574	96.765	95.957	95.148	97	-	-	-
XP_023399743.1	1399	PTPRM	receptor-type tyrosine-protein phosphatase mu isoform X1	96.793	97.862	96.724	97.006	95.522	97	GO:0006793	phosphorus metabolic process	metabolic process
XP_023399792.1	450	CADM4	cell adhesion molecule 4	98.907	92.152	97.554	97.548	97.548	97	GO:0009987	cellular process	cellular process
XP_023400054.1	727	ELMO1	engulfment and cell motility protein 1 isoform X1	93.673	96.765	96.631	96.9	98.9	97	GO:0007010	cytoskeleton organization	cellular process
XP_023400100.1	231	SNX10	sorting nexin-10 isoform X1	97.015	97.044	97.015	98.01	95	97	GO:0120031	plasma membrane bounded cell projection assembly	cellular process
XP_023400103.1	1213	FILIP1	filamin-A-interacting protein 1	98.186	98.021	96.208	96.373	95.802	97	-	-	-
XP_023400144.1	963	SNX13	sorting nexin-13 isoform X3	97.116	98.323	97.17	97.482	97.379	97	GO:0015031	protein transport	localization
XP_023400151.1	477	ETV1	ETS translocation variant 1	90.147	99.134	98.742	98.701	97.619	97	GO:0045935	positive regulation of nucleobase-containing compound metabolic process	biological regulation
XP_023400161.1	976	PHF14	PHD finger protein 14 isoform X1	96.744	98.734	97.072	99.316	93.923	97	-	-	-
XP_023400209.1	244	CLDN12	claudin-12	97.541	97.951	96.708	97.951	94.672	97	GO:0008150	biological_process	biological_process
XP_023400235.1	807	KIAA1324L	UPF0577 protein KIAA1324-like homolog isoform X1	97.577	97.05	96.173	96.684	95.663	97	-	-	-
XP_023400241.1	1045	CACNA2D1	voltage-dependent calcium channel subunit alpha-2/delta-1	98.669	98.194	97.338	94.392	95.537	97	GO:0065007	biological regulation	biological regulation
XP_023400296.1	433	GPR22	probable G-protein coupled receptor 22	98.152	97.691	96.536	97.921	95.612	97	GO:0010243	response to organonitrogen compound	response to stimulus
XP_023400323.1	2002	DOCK4	dedicator of cytokinesis protein 4 isoform X1	98.923	95.835	98.059	97.395	94.584	97	GO:0065007	biological regulation	biological regulation
XP_023400349.1	520	ST7	suppressor of tumorigenicity 7 protein isoform X1	95.514	94.589	94.389	99.366	99.154	97	-	-	-
XP_023400512.1	470	RORB	nuclear receptor ROR-beta isoform X1	98.298	98.249	96.718	96.937	96.596	97	GO:0071704	organic substance metabolic process	metabolic process
XP_023400601.1	295	EXOSC2	exosome complex component RRP4 isoform X1	95.932	96.642	95.896	97.388	97.388	97	GO:0008150	biological_process	biological_process
XP_023400676.1	493	ANGPTL2	angiopoietin-related protein 2	98.58	97.363	96.755	97.363	96.957	97	GO:0008150	biological_process	biological_process
XP_023400700.1	354	NEK6	serine/threonine-protein kinase Nek6 isoform X1	96.33	97.764	97.764	97.444	96.166	97	GO:0048522	positive regulation of cellular process	biological regulation
XP_023400808.1	533	PRPF4	U4/U6 small nuclear ribonucleoprotein Prp4 isoform X3	98.475	98.911	98.693	92.593	95.378	97	GO:0008150	biological_process	biological_process
XP_023400874.1	881	GABBR2	gamma-aminobutyric acid type B receptor subunit 2	98.814	92.401	98.323	98.454	97.842	97	GO:0009987	cellular process	cellular process
XP_023400896.1	410	PAX5	paired box protein Pax-5 isoform X1	99.512	98.78	99.268	94.878	94.634	97	GO:0065007	biological regulation	biological regulation
XP_023400985.1	388	ELAVL2	ELAV-like protein 2 isoform X2	94.057	100	100	100	92.987	97	GO:0043170	macromolecule metabolic process	metabolic process
XP_023401236.1	493	GPBP1	vasculin isoform X1	97.769	98.174	96.552	95.597	97.363	97	GO:0034641	cellular nitrogen compound metabolic process	metabolic process
XP_023401260.1	74	SMIM15	small integral membrane protein 15	100	97.1505	89.953	100	98.649	97	-	-	-
XP_023401287.1	354	SRF	serum response factor isoform X1	95.732	98.052	97.403	97.727	97.087	97	GO:0009059	macromolecule biosynthetic process	metabolic process
XP_023401298.1	333	KLC4	kinesin light chain 4	98.423	98.107	94.961	98.107	96.53	97	-	-	-
XP_023401462.1	266	TCEA1	transcription elongation factor A protein 1	96.667	98.496	95.489	97.932	98.872	97	GO:0034641	cellular nitrogen compound metabolic process	metabolic process
XP_023401499.1	588	YTHDF3	YTH domain-containing family protein 3 isoform X1	93.881	98.81	98.639	98.315	96.891	97	GO:0006401	RNA catabolic process	metabolic process
XP_023401551.1	593	EYA1	eyes absent homolog 1 isoform X1	93.255	99.157	95.53	99.325	95.278	97	GO:0006464	cellular protein modification process	metabolic process
XP_023401680.1	838	RNF19A	E3 ubiquitin-protein ligase RNF19A isoform X1	98.21	97.044	96.539	96.659	94.711	97	GO:0007010	cytoskeleton organization	cellular process
XP_023401844.1	144	AP4S1	AP-4 complex subunit sigma-1 isoform X1	96.528	97.917	97.917	97.917	96.528	97	GO:0046907	intracellular transport	localization
XP_023401860.1	627	BTBD9	BTB/POZ domain-containing protein 9 isoform X1	97.568	97.582	96.622	97.237	97.409	97	GO:0030163	protein catabolic process	metabolic process
XP_023401884.1	2131	RALGAPA1	ral GTPase-activating protein subunit alpha-1 isoform X4	97.492	96.998	96.494	96.623	96.013	97	GO:0044093	positive regulation of molecular function	biological regulation
XP_023401893.1	734	LRFN5	leucine-rich repeat and fibronectin type-III domain-containing protein 5 isoform X1	97.585	96.639	96.245	97.059	95.524	97	-	-	-
XP_023401905.1	670	PRPF39	pre-mRNA-processing factor 39 isoform X1	98.012	97.095	96.33	94.962	96.739	97	GO:0090304	nucleic acid metabolic process	metabolic process
XP_023401981.1	1069	DAAM1	disheveled-associated activator of morphogenesis 1	98.69	97.034	96.108	96.664	94.069	97	GO:0008150	biological_process	biological_process
XP_023401982.1	316	JKAMP	JNK1/MAPK8-associated membrane protein isoform X1	96.774	98.387	98.79	98.387	94.839	97	GO:0034976	response to endoplasmic reticulum stress	response to stimulus
XP_023402035.1	167	TMEM229B	transmembrane protein 229B	98.802	97.006	97.006	95.21	96.407	97	-	-	-
XP_023402131.1	823	AREL1	apoptosis-resistant E3 ubiquitin protein ligase 1 isoform X1	98.42	98.056	98.056	92.228	98.704	97	GO:0050789	regulation of biological process	biological regulation
XP_023402157.1	457	TGFB3	transforming growth factor beta-3 isoform X1	98.468	98.468	98.301	95.624	94.748	97	GO:0051128	regulation of cellular component organization	biological regulation
XP_023402172.1	212	VASH1	vasohibin-1 isoform X1	98.585	98.585	96.226	97.17	95.755	97	GO:0033554	cellular response to stress	response to stimulus
XP_023402396.1	553	HECA	headcase protein homolog	98.681	96.689	97.351	98.013	94.273	97	GO:0050794	regulation of cellular process	biological regulation
XP_023402434.1	884	MTA1	metastasis-associated protein MTA1	98.797	98.282	96.073	96.951	96.201	97	GO:0051865	protein autoubiquitination	biological regulation
XP_023402589.1	396	ERLIN1	erlin-1 isoform X1	98.276	98.563	95.977	97.126	94.828	97	GO:0009891	positive regulation of biosynthetic process	biological regulation
XP_023402612.1	257	MORN4	MORN repeat-containing protein 4 isoform X1	97.6	98.4	98.4	97.2	94.4	97	GO:0008150	biological_process	biological_process
XP_023402656.1	383	CCNJ	cyclin-J isoform X1	98.956	96.867	98.956	95.822	95.822	97	-	-	-
XP_023402691.1	724	CPEB3	cytoplasmic polyadenylation element-binding protein 3 isoform X1	97.541	96.884	96.747	95.64	97.339	97	GO:0044238	primary metabolic process	metabolic process
XP_023402788.1	360	VPS26A	vacuolar protein sorting-associated protein 26A isoform X2	99.444	98.333	98.889	97.222	92.758	97	GO:0031329	regulation of cellular catabolic process	biological regulation
XP_023402829.1	108	ANAPC16	anaphase-promoting complex subunit 16	98.148	98.148	98.148	95.556	96.296	97	GO:0044260	cellular macromolecule metabolic process	metabolic process
XP_023402853.1	1906	ZSWIM8	zinc finger SWIM domain-containing protein 8 isoform X3	97.798	96.905	96.118	95.698	96.254	97	-	-	-
XP_023402959.1	1222	ZMIZ1	zinc finger MIZ domain-containing protein 1	97.898	97.785	96.346	96.678	96.678	97	GO:0051173	positive regulation of nitrogen compound metabolic process	biological regulation
XP_023402960.1	273	ZCCHC24	zinc finger CCHC domain-containing protein 24	97.5	98.75	96.875	96.875	96.386	97	-	-	-
XP_023403033.1	443	STK24	serine/threonine-protein kinase 24	99.399	97.743	96.388	96.388	96.614	97	GO:0097190	apoptotic signaling pathway	cellular process
XP_023403040.1	734	RBM26	RNA-binding protein 26 isoform X1	98.912	97.684	97.003	96.73	93.052	97	GO:0008150	biological_process	biological_process
XP_023403293.1	1031	SYT6	synaptotagmin-6	98.005	97.797	98.009	96.46	96.429	97	GO:0071840	cellular component organization or biogenesis	cellular component organization or biogenesis
XP_023403764.1	822	FER	tyrosine-protein kinase Fer isoform X1	98.297	96.959	97.202	95.255	95.49	97	GO:0071704	organic substance metabolic process	metabolic process
XP_023403825.1	330	ACTR3B	actin-related protein 3B	97.273	96.97	97.273	97.576	96.97	97	GO:0008150	biological_process	biological_process
XP_023403839.1	1138	LOC100657241	tubulin monoglycylase TTLL3	100	88.069	100	97.0587	100	97	-	-	-
XP_023403877.1	2052	DOCK3	dedicator of cytokinesis protein 3	97.929	98.168	94.415	98.012	95.735	97	GO:0044093	positive regulation of molecular function	biological regulation
XP_023404000.1	306	NEK7	serine/threonine-protein kinase Nek7 isoform X1	97.802	97.436	97.07	97.07	97.802	97	GO:0042592	homeostatic process	biological regulation
XP_023404199.1	718	SLC5A3	sodium/myo-inositol cotransporter	97.493	97.911	96.657	97.493	94.29	97	GO:0071702	organic substance transport	localization
XP_023404229.1	731	PAXBP1	PAX3- and PAX7-binding protein 1	96.033	97.538	97.538	96.377	96.99	97	GO:0044237	cellular metabolic process	metabolic process
XP_023404347.1	219	GAR1	H/ACA ribonucleoprotein complex subunit 1	99.083	97.273	97.248	97.248	96	97	GO:0071840	cellular component organization or biogenesis	cellular component organization or biogenesis
XP_023404519.1	496	WDR37	WD repeat-containing protein 37	99.395	98.589	98.79	91.935	97.581	97	GO:0034641	cellular nitrogen compound metabolic process	metabolic process
XP_023404622.1	508	ABI1	abl interactor 1 isoform X10	98.031	98.425	96.85	98.228	92.913	97	GO:0016043	cellular component organization	cellular process
XP_023404669.1	173	FAM107B	protein FAM107B isoform X1	98.667	98	94	94.667	97.333	97	-	-	-
XP_023404757.1	158	LRTM2	leucine-rich repeat and transmembrane domain-containing protein 2	98.734	96.835	96.835	95.57	96.203	97	GO:0006464	cellular protein modification process	metabolic process
XP_023404933.1	422	B3GALT2	beta-1,3-galactosyltransferase 2	97.867	97.156	96.682	95.972	96.919	97	GO:0044271	cellular nitrogen compound biosynthetic process	metabolic process
XP_023404937.1	382	UCHL5	ubiquitin carboxyl-terminal hydrolase isozyme L5 isoform X1	99.315	100	86.505	99.654	98.27	97	GO:0008152	metabolic process	metabolic process
XP_023405034.1	361	GPR52	G-protein coupled receptor 52	98.338	96.399	98.615	96.122	96.953	97	GO:0009987	cellular process	cellular process
XP_023405035.1	501	ZBTB37	zinc finger and BTB domain-containing protein 37 isoform X1	98.802	97.018	96.819	96.62	96.223	97	-	-	-
XP_023405082.1	477	RGS7	regulator of G-protein signaling 7 isoform X1	90.707	99.78	96.752	98.238	98.018	97	GO:0008150	biological_process	biological_process
XP_023405272.1	580	PGM1	phosphoglucomutase-1 isoform X1	97.586	96.724	97.069	97.069	95.345	97	GO:0051234	establishment of localization	localization
XP_023405377.1	230	RAB3B	ras-related protein Rab-3B isoform X1	97.826	96.804	96.804	96.347	96.804	97	GO:0051179	localization	localization
XP_023405540.1	706	TAB2	TGF-beta-activated kinase 1 and MAP3K7-binding protein 2 isoform X1	98.397	98.251	96.356	96.939	96.064	97	GO:0071704	organic substance metabolic process	metabolic process
XP_023405941.1	245	EIF6	eukaryotic translation initiation factor 6	97.551	97.959	97.521	95.918	95.492	97	GO:0044237	cellular metabolic process	metabolic process
XP_023406217.1	1069	PUM2	pumilio homolog 2 isoform X1	94.464	97.287	97.57	97.755	97.007	97	GO:1901575	organic substance catabolic process	metabolic process
XP_023406273.1	646	DTNB	dystrobrevin beta isoform X1	98.669	95.548	96.705	96.302	97.504	97	-	-	-
XP_023406298.1	339	SLC30A3	zinc transporter 3	98.525	97.64	97.337	97.64	93.361	97	GO:0009987	cellular process	cellular process
XP_023406429.1	550	ATG13	autophagy-related protein 13 isoform X5	97.455	97.273	96.37	96.909	94.746	97	GO:0061919	process utilizing autophagic mechanism	cellular process
XP_023406480.1	569	SLC1A2	excitatory amino acid transporter 2 isoform X1	98	98.113	96.364	96.364	94.659	97	GO:0046903	secretion	transport
XP_023406529.1	166	IMMP1L	mitochondrial inner membrane protease subunit 1 isoform X1	95.783	97.59	96.988	95.181	96.988	97	GO:0008150	biological_process	biological_process
XP_023406641.1	176	LMO1	rhombotin-1 isoform X1	100	100	87.248	100	99.324	97	GO:1901360	organic cyclic compound metabolic process	metabolic process
XP_023406696.1	519	ARNTL	aryl hydrocarbon receptor nuclear translocator-like protein 1	96.085	98.175	97.445	98.54	94.306	97	GO:0045944	positive regulation of transcription by RNA polymerase II	biological regulation
XP_023406775.1	610	ITK	tyrosine-protein kinase ITK/TSK isoform X1	98.495	97.333	96.147	97.167	95.826	97	GO:0023052	signaling	signaling
XP_023406782.1	616	ENTPD4	ectonucleoside triphosphate diphosphohydrolase 4 isoform X1	97.727	96.753	97.078	96.916	94.968	97	GO:1901135	carbohydrate derivative metabolic process	metabolic process
XP_023406785.1	1072	CYFIP2	cytoplasmic FMR1-interacting protein 2 isoform X2	100	97.532	97.335	97.532	90.721	97	GO:0044093	positive regulation of molecular function	biological regulation
XP_023406871.1	822	FGFR1	fibroblast growth factor receptor 1 isoform X1	99.27	98.079	97.733	94.167	97.494	97	GO:1901564	organonitrogen compound metabolic process	metabolic process
XP_023406881.1	630	ASH2L	set1/Ash2 histone methyltransferase complex subunit ASH2 isoform X1	98.507	96.355	95.714	96.19	98.315	97	GO:0050794	regulation of cellular process	biological regulation
XP_023407103.1	531	RCBTB1	RCC1 and BTB domain-containing protein 1	96.14	98.117	97.363	98.493	96.419	97	-	-	-
XP_023407109.1	510	KPNA3	importin subunit alpha-4 isoform X1	97.451	97.255	97.255	97.255	97.451	97	GO:0006886	intracellular protein transport	localization
XP_023407188.1	132	LOC100654989	charged multivesicular body protein 1b-1-like	98.485	97.727	97.727	93.939	97.7185	97	GO:0044087	regulation of cellular component biogenesis	biological regulation
XP_023407236.1	970	CLCN2	chloride channel protein 2	96.574	96.788	96.788	96.522	96.404	97	GO:0006810	transport	localization
XP_023407240.1	638	CREBRF	CREB3 regulatory factor	97.809	97.188	96.729	96.714	94.762	97	GO:0006366	transcription by RNA polymerase II	metabolic process
XP_023407796.1	717	FBXO42	F-box only protein 42	98.187	97.632	96.513	96.932	95.119	97	-	-	-
XP_023407863.1	189	PARK7	protein/nucleic acid deglycase DJ-1 isoform X1	96.296	95.238	96.296	97.159	98.942	97	GO:0006753	nucleoside phosphate metabolic process	metabolic process
XP_023407936.1	293	UBE2J2	ubiquitin-conjugating enzyme E2 J2 isoform X1	98.069	96.911	97.683	96.911	97.683	97	GO:0010243	response to organonitrogen compound	response to stimulus
XP_023407941.1	447	MGAT1	alpha-1,3-mannosyl-glycoprotein 2-beta-N-acetylglucosaminyltransferase	98.21	97.315	95.973	97.539	94.407	97	GO:0034645	cellular macromolecule biosynthetic process	metabolic process
XP_023407974.1	588	KLHL26	kelch-like protein 26	97.449	98.129	96.599	97.109	95.578	97	GO:0008150	biological_process	biological_process
XP_023408196.1	938	ILF3	interleukin enhancer-binding factor 3 isoform X1	99.254	98.665	96.678	95.983	96.44	97	GO:0016310	phosphorylation	metabolic process
XP_023408271.1	525	KLHL21	kelch-like protein 21	98.515	97.772	96.535	93.812	96.04	97	GO:0044260	cellular macromolecule metabolic process	metabolic process
XP_023408282.1	1050	INPP4A	type I inositol 3,4-bisphosphate 4-phosphatase	97.6	97.733	97.09	96.429	93.717	97	GO:0008610	lipid biosynthetic process	metabolic process
XP_023408314.1	697	TSGA10	testis-specific gene 10 protein isoform X1	99.13	98.278	95.588	97.101	96.987	97	GO:0008150	biological_process	biological_process
XP_023408410.1	398	LIMS1	LIM and senescent cell antigen-like-containing domain protein 1 isoform X5	98.241	97.297	95.946	97.297	97.027	97	GO:0044271	cellular nitrogen compound biosynthetic process	metabolic process
XP_023408605.1	238	HDGFL3	hepatoma-derived growth factor-related protein 3	97.778	98.333	95.556	97.692	93.238	97	GO:0050789	regulation of biological process	biological regulation
XP_023408629.1	902	TLE3	transducin-like enhancer protein 3 isoform X1	98.729	97.595	97.342	97.215	95.455	97	GO:0043933	protein-containing complex subunit organization	cellular process
XP_023408758.1	491	LOC100675337	alpha-1,3-mannosyl-glycoprotein 4-beta-N-acetylglucosaminyltransferase B-like	97.356	97.115	97.596	97.356	94.231	97	GO:0006807	nitrogen compound metabolic process	metabolic process
XP_023408785.1	153	LOC111751626	tubulin polyglutamylase TTLL13-like	98.54	97.81	97.81	94.891	97.08	97	-	-	-
XP_023408805.1	428	ABHD2	monoacylglycerol lipase ABHD2 isoform X1	98.353	97.647	96.941	97.412	96	97	GO:0046486	glycerolipid metabolic process	biological regulation
XP_023408983.1	282	PCID2	PCI domain-containing protein 2 isoform X1	99.237	97.71	94.656	96.947	96.565	97	GO:0044270	cellular nitrogen compound catabolic process	metabolic process
XP_023409020.1	1050	HERC3	probable E3 ubiquitin-protein ligase HERC3 isoform X1	99.143	98.381	93.238	98.571	96.571	97	-	-	-
XP_023409095.1	479	RASGEF1B	ras-GEF domain-containing family member 1B isoform X1	98.101	97.246	97.669	97.034	94.179	97	-	-	-
XP_023409231.1	704	RHOT1	mitochondrial Rho GTPase 1 isoform X3	98.295	92.836	97.869	98.153	97.301	97	GO:0044238	primary metabolic process	metabolic process
XP_023409327.1	296	HLF	hepatic leukemia factor isoform X1	97.973	97.635	95.608	96.959	95.96	97	GO:0044249	cellular biosynthetic process	metabolic process
XP_023409461.1	1101	ACLY	ATP-citrate synthase isoform X1	98.365	97.457	97.639	97.275	96.73	97	GO:0006725	cellular aromatic compound metabolic process	metabolic process
XP_023409497.1	1129	DHX8	ATP-dependent RNA helicase DHX8 isoform X1	99.291	98.674	98.232	93.289	95.238	97	GO:0046483	heterocycle metabolic process	metabolic process
XP_023409573.1	934	DDX42	ATP-dependent RNA helicase DDX42 isoform X1	98.182	97.181	96.795	96.898	96.257	97	GO:0043170	macromolecule metabolic process	metabolic process
XP_023409674.1	297	TMEM164	transmembrane protein 164 isoform X1	97.98	98.316	96.633	96.97	95.96	97	-	-	-
XP_023409723.1	65	PCP4L1	Purkinje cell protein 4-like protein 1	100	90.4255	100	100	93.617	97	-	-	-
XP_023409783.1	1223	ATP8B2	phospholipid-transporting ATPase ID isoform X1	97.047	98.066	97.14	97.813	94.31	97	GO:0009987	cellular process	cellular process
XP_023409843.1	221	RAB25	ras-related protein Rab-25 isoform X1	97.917	96.528	97.917	96.528	97.917	97	GO:0051234	establishment of localization	localization
XP_023409964.1	396	B4GALT3	beta-1,4-galactosyltransferase 3 isoform X1	97.722	97.222	96.962	97.215	95.443	97	GO:0071704	organic substance metabolic process	metabolic process
XP_023410150.1	175	STMN1	stathmin isoform X1	98.658	97.987	91.275	97.987	98	97	GO:0016043	cellular component organization	cellular process
XP_023410210.1	1135	PUM1	pumilio homolog 1 isoform X1	95.924	96.919	97.007	97.095	96.655	97	GO:0009894	regulation of catabolic process	biological regulation
XP_023410309.1	454	STK40	serine/threonine-protein kinase 40 isoform X1	98.621	97.052	96.599	97.273	95.011	97	-	-	-
XP_023410384.1	214	MED8	mediator of RNA polymerase II transcription subunit 8	98.122	96.714	95.305	96.648	96.244	97	GO:0034645	cellular macromolecule biosynthetic process	metabolic process
XP_023410389.1	304	ST3GAL3	CMP-N-acetylneuraminate-beta-1,4-galactoside alpha-2,3-sialyltransferase isoform X1	100	99.587	96.281	87.19	99.485	97	GO:0071704	organic substance metabolic process	metabolic process
XP_023410453.1	584	IPP	actin-binding protein IPP isoform X1	95.89	97.774	98.63	96.918	95.89	97	-	-	-
XP_023410471.1	363	FAM76B	protein FAM76B	98.433	97.806	97.179	98.433	91.594	97	-	-	-
XP_023410554.1	182	HSPB2	heat shock protein beta-2	97.802	97.253	97.714	96.154	95.604	97	GO:0008150	biological_process	biological_process
XP_023410569.1	783	SOX5	transcription factor SOX-5 isoform X1	99.234	99.467	99.201	99.467	86.658	97	GO:0044271	cellular nitrogen compound biosynthetic process	metabolic process
XP_023410598.1	484	OXSR1	serine/threonine-protein kinase OSR1 isoform X1	97.419	96.774	95.484	96.344	96.559	97	GO:0016310	phosphorylation	metabolic process
XP_023410690.1	793	SATB1	DNA-binding protein SATB1 isoform X1	95.46	98.869	98.491	97.774	96.738	97	GO:0065007	biological regulation	biological regulation
XP_023410707.1	712	INTS13	integrator complex subunit 13 isoform X1	99.579	94.803	98.034	94.382	97.612	97	GO:0000226	microtubule cytoskeleton organization	cellular component organization or biogenesis
XP_023410772.1	408	IRF2	interferon regulatory factor 2 isoform X1	93.277	97.727	98.295	97.159	97.727	97	GO:0065008	regulation of biological quality	biological regulation
XP_023410838.1	912	LOC100656806	exocyst complex component 1 isoform X1	98.904	95.374	96.491	96.93	98.371	97	GO:0050789	regulation of biological process	biological regulation
XP_023410901.1	863	IPO8	importin-8 isoform X1	98.725	98.03	97.219	95.133	93.975	97	GO:0070727	cellular macromolecule localization	localization
XP_023410968.1	338	GPM6B	neuronal membrane glycoprotein M6-b isoform X1	95.322	98.052	97.403	97.727	97.078	97	GO:0071705	nitrogen compound transport	localization
XP_023411051.1	890	PRKD3	serine/threonine-protein kinase D3 isoform X1	98.539	97.416	97.528	93.154	96.521	97	GO:1901564	organonitrogen compound metabolic process	metabolic process
XP_023411096.1	519	PPM1B	protein phosphatase 1B isoform X1	98.967	98.121	93.528	97.04	95.407	97	GO:0051716	cellular response to stimulus	cellular process
XP_023411291.1	1212	MECOM	MDS1 and EVI1 complex locus protein EVI1 isoform X1	97.277	97.69	97.855	94.389	95.522	97	GO:0050794	regulation of cellular process	biological regulation
XP_023411593.1	1180	ADCY6	adenylate cyclase type 6 isoform X1	98.113	97.17	96.998	96.055	95.03	97	GO:0008152	metabolic process	metabolic process
XP_023411623.1	1318	CUX1	protein CASP isoform X1	98.987	98.997	96.025	96.514	92.219	97	GO:0006139	nucleobase-containing compound metabolic process	metabolic process
XP_023411662.1	380	GET4	Golgi to ER traffic protein 4 homolog isoform X1	99.638	97.464	98.188	97.464	94.203	97	GO:0051179	localization	localization
XP_023411682.1	389	WNT10B	protein Wnt-10b	97.172	97.686	96.915	98.458	96.419	97	GO:0065007	biological regulation	biological regulation
XP_023411694.1	334	PRKAG1	5'-AMP-activated protein kinase subunit gamma-1 isoform X1	97.006	96.988	96.108	96.795	96.405	97	GO:0044281	small molecule metabolic process	metabolic process
XP_023411737.1	183	PDAP1	28 kDa heat- and acid-stable phosphoprotein isoform X1	99.394	98.788	96.364	97.576	95.333	97	GO:0051234	establishment of localization	localization
XP_023411892.1	1610	KIAA0100	protein KIAA0100 homolog	98.16	97.516	97.148	97.792	96.872	97	-	-	-
XP_023411997.1	770	GIT1	ARF GTPase-activating protein GIT1 isoform X1	98.305	97.881	96.186	97.599	96.045	97	GO:0051716	cellular response to stimulus	cellular process
XP_023412019.1	1063	MYO1C	unconventional myosin-Ic isoform X1	97.742	97.178	96.99	96.613	95.955	97	GO:0044087	regulation of cellular component biogenesis	biological regulation
XP_023412050.1	1331	CLUH	clustered mitochondria protein homolog isoform X1	97.842	97.68	96.725	96.88	94.062	97	GO:0008150	biological_process	biological_process
XP_023412116.1	513	ENO3	beta-enolase isoform X1	97.517	98.387	95.624	96.854	97.926	97	GO:0006753	nucleoside phosphate metabolic process	metabolic process
[truncated: 9,632 more rows]

## Sheet: S1C-T. manatus
Table S1C- List of T. manatus proteins and their orthologues. Hits are grouped based on their sequence identity into three main categories. The colour key used in the table shows the categories.
Color scheme of rows
most conseved orthologs
				Sequence identity (%)
Protein RefSeq ID	Protein length (aa)	Gene symbol	Description	L. africana	O. afer	C. asiatica	E. edwardii	E. telfairi	Average	GO term	Biological role	Associated biological process
XP_004368455.1	476	LOC101347876	protein transport protein Sec61 subunit alpha	100	100	99.79	99.79	99.58	100	GO:0034613	cellular protein localization	localization
XP_004368656.1	313	LOC101352229	WD repeat-containing protein 82	100	100	100	99.361	98.473	100	GO:0008152	metabolic process	metabolic process
XP_004369249.1	376	LOC101350857	actin, gamma-enteric smooth muscle isoform X1	100	100	100	100	100	100	GO:0050789	regulation of biological process	biological regulation
XP_004369320.1	205	LOC101345760	ras-related protein Rab-1A	100	100	100	100	100	100	GO:0031325	positive regulation of cellular metabolic process	biological regulation
XP_004369694.1	1038	LOC101348313	importin-7 isoform X1	99.615	99.615	99.807	99.369	99.615	100	GO:0006810	transport	localization
XP_004369736.1	151	LOC101358194	40S ribosomal protein S13	100	100	100	99.338	100	100	GO:0045184	establishment of protein localization	localization
XP_004369801.1	294	LOC101353105	metallophosphoesterase MPPED2	100	100	100	100	99.66	100	GO:0008150	biological_process	biological_process
XP_004369809.1	436	LOC101355240	paired box protein Pax-6 isoform X1	99.771	100	100	100	100	100	GO:0031325	positive regulation of cellular metabolic process	biological regulation
XP_004369825.1	717	LOC101358635	cleavage stimulation factor subunit 3 isoform X1	100	99.582	99.442	99.442	99.582	100	GO:0044260	cellular macromolecule metabolic process	metabolic process
XP_004369932.1	147	LOC101347475	ubiquitin-conjugating enzyme E2 D1 isoform X1	100	100	100	100	100	100	GO:0007154	cell communication	response to organic substance
XP_004369959.1	403	LOC101355243	phosphatidylinositol 3,4,5-trisphosphate 3-phosphatase and dual-specificity protein phosphatase PTEN isoform X1	100	99.752	99.007	100	99.752	100	GO:0010564	regulation of cell cycle process	biological regulation
XP_004370128.1	411	LOC101350930	LIM domain-binding protein 1 isoform X1	100	100	100	100	100	100	GO:0046483	heterocycle metabolic process	metabolic process
XP_004370275.1	374	LOC101351652	cleavage stimulation factor subunit 1 isoform X1	100	99.733	99.733	99.465	99.733	100	GO:0008150	biological_process	biological_process
XP_004370409.1	326	LOC101361834	regulation of nuclear pre-mRNA domain-containing protein 1B isoform X1	99.08	100	100	99.387	99.693	100	GO:0006139	nucleobase-containing compound metabolic process	metabolic process
XP_004370446.1	530	LOC101348913	RNA-binding protein 39 isoform X1	100	100	100	100	99	100	GO:0006807	nitrogen compound metabolic process	metabolic process
XP_004370742.1	101	LOC101342054	transcription and mRNA export factor ENY2 isoform X1	100	100	100	99.6527	100	100	GO:0031323	regulation of cellular metabolic process	biological regulation
XP_004370796.1	312	LOC101355315	protein odd-skipped-related 2 isoform X1	100	100	98.718	99.679	99.359	100	GO:0051173	positive regulation of nitrogen compound metabolic process	biological regulation
XP_004370896.1	175	LOC101346710	ADP-ribosylation factor 6	100	100	100	100	100	100	GO:0120036	plasma membrane bounded cell projection organization	cellular process
XP_004370925.1	403	LOC101354396	26S proteasome regulatory subunit 10B	100	99.752	99.725	100	100	100	GO:0071704	organic substance metabolic process	metabolic process
XP_004371328.2	321	LOC101349512	CCR4-NOT transcription complex subunit 8 isoform X1	100	99.658	100	100	98.973	100	GO:0044270	cellular nitrogen compound catabolic process	metabolic process
XP_004371331.1	182	LOC101350528	histone deacetylase complex subunit SAP30L	100	100	99.451	99.451	99.138	100	GO:0080090	regulation of primary metabolic process	biological regulation
XP_004371595.1	193	LOC101349265	cilia- and flagella-associated protein 20	100	100	99.482	100	100	100	GO:0006464	cellular protein modification process	metabolic process
XP_004371786.1	312	LOC101357776	pre-mRNA-splicing factor 38A	100	99.679	99.679	99.359	99.679	100	GO:0000377	RNA splicing, via transesterification reactions with bulged adenosine as nucleophile	metabolic process
XP_004371813.2	402	LOC101341892	ELAV-like protein 4 isoform X1	99.751	100	99.217	100	99.254	100	GO:0043170	macromolecule metabolic process	metabolic process
XP_004372007.1	794	LOC101345519	protein argonaute-4	98.63	99.874	99.874	99.874	99.748	100	GO:1901575	organic substance catabolic process	metabolic process
XP_004372097.1	453	LOC101345952	single-stranded DNA-binding protein 3	99.64	99.729	99.729	99.729	99.729	100	GO:0006139	nucleobase-containing compound metabolic process	metabolic process
XP_004372361.1	806	LOC101356451	transitional endoplasmic reticulum ATPase	100	99.751	100	99.876	99.875	100	GO:0070887	cellular response to chemical stimulus	response to stimulus
XP_004372472.1	283	LOC101346981	cyclin-C isoform X1	100	100	99.293	99.647	99.293	100	GO:0006355	regulation of transcription, DNA-templated	biological regulation
XP_004372587.1	341	LOC101360829	retinol dehydrogenase 10 isoform X1	99.707	100	99.707	100	100	100	GO:0044237	cellular metabolic process	metabolic process
XP_004372716.1	414	LOC101356107	COUP transcription factor 2 isoform X1	100	99.758	100	99.275	100	100	GO:0009893	positive regulation of metabolic process	biological regulation
XP_004372794.1	292	LOC101357699	cyclin-dependent-like kinase 5 isoform X1	99.658	99.315	100	100	99.315	100	GO:0010646	regulation of cell communication	biological regulation
XP_004372864.1	145	LOC101359699	mitochondrial import receptor subunit TOM20 homolog	100	100	99.31	100	99.31	100	GO:0070647	protein modification by small protein conjugation or removal	metabolic process
XP_004373395.1	182	LOC101355681	dynactin subunit 5	100	100	99.451	99.451	99.451	100	GO:0051179	localization	localization
XP_004373709.1	433	LOC101349186	glycogen synthase kinase-3 beta isoform X1	99.769	100	100	100	100	100	GO:0071702	organic substance transport	localization
XP_004373950.1	108	LOC101349359	E3 ubiquitin-protein ligase RBX1 isoform X1	100	100	100	100	100	100	GO:0198738	cell-cell signaling by wnt	cellular developmental process
XP_004373995.1	177	LOC101342073	coatomer subunit zeta-1	100	100	100	98.83	100	100	GO:0046907	intracellular transport	localization
XP_004374202.1	136	LOC101357033	histone H3.3	100	100	100	100	100	100	GO:1901564	organonitrogen compound metabolic process	metabolic process
XP_004374276.1	406	LOC101353736	26S proteasome regulatory subunit 8	99.754	99.754	99.507	100	100	100	GO:0043632	modification-dependent macromolecule catabolic process	metabolic process
XP_004374340.1	972	LOC101346128	116 kDa U5 small nuclear ribonucleoprotein component	99.383	99.794	100	99.897	99.794	100	GO:0009987	cellular process	cellular process
XP_004374524.1	354	LOC101353995	homer protein homolog 1	99.718	99.435	99.153	100	100	100	GO:0009987	cellular process	cellular process
XP_004374555.1	589	LOC101361765	ectoderm-neural cortex protein 1	99.83	99.491	99.321	99.83	99.321	100	GO:1901564	organonitrogen compound metabolic process	metabolic process
XP_004374733.1	216	LOC101342403	ras-related protein Rab-11A	100	100	100	100	99.074	100	GO:0000226	microtubule cytoskeleton organization	cellular component organization or biogenesis
XP_004375077.1	167	LOC101347665	centrin-3 isoform X1	100	100	99.401	100	100	100	GO:0007049	cell cycle	biological regulation
XP_004375160.1	188	LOC101350455	neurexophilin-2	100	99.468	99.468	99.468	99.468	100	GO:0023052	signaling	signaling
XP_004375193.1	795	LOC101362020	pre-mRNA-splicing factor ATP-dependent RNA helicase DHX15	99.371	100	99.874	99.874	99.874	100	GO:0000377	RNA splicing, via transesterification reactions with bulged adenosine as nucleophile	metabolic process
XP_004375314.1	92	LOC101355514	small nuclear ribonucleoprotein E	100	100	100	100	100	100	GO:1901360	organic cyclic compound metabolic process	metabolic process
XP_004375344.1	186	LOC101341474	ADP-ribosylation factor-like protein 8A	99.462	100	100	99.462	99.462	100	GO:0043312	neutrophil degranulation	cellular process
XP_004375452.1	609	LOC101355181	nuclear receptor subfamily 4 group A member 2 isoform X1	99.672	99.672	99.343	99.672	99.672	100	GO:0009059	macromolecule biosynthetic process	metabolic process
XP_004375729.1	434	LOC101342080	pre-B-cell leukemia transcription factor 3 isoform X2	99.77	99.77	99.77	99.77	100	100	GO:0008150	biological_process	biological_process
XP_004375943.1	136	LOC101359098	histone H3.3	100	100	100	100	100	100	GO:0050789	regulation of biological process	biological regulation
XP_004375990.1	458	LOC101348592	estrogen-related receptor gamma isoform X1	100	100	100	99.563	100	100	GO:0016070	RNA metabolic process	metabolic process
XP_004376108.1	244	LOC101359191	CTD nuclear envelope phosphatase 1 isoform X1	100	100	99.59	98.77	99.59	100	GO:0031328	positive regulation of cellular biosynthetic process	biological regulation
XP_004376109.1	117	LOC101359453	gamma-aminobutyric acid receptor-associated protein	100	100	100	100	100	100	GO:0098916	anterograde trans-synaptic signaling	signaling
XP_004376187.1	124	LOC101355350	tax1-binding protein 3 isoform X1	100	100	100	100	100	100	GO:0023057	negative regulation of signaling	biological regulation
XP_004376215.1	2335	LOC101341155	pre-mRNA-processing-splicing factor 8	100	99.957	100	99.914	100	100	GO:0034622	cellular protein-containing complex assembly	localization
XP_004376223.1	255	LOC101343175	14-3-3 protein epsilon	100	100	100	99.608	100	100	GO:0070727	cellular macromolecule localization	localization
XP_004376430.1	768	LOC101359624	cullin-3 isoform X1	99.866	99.87	99.74	99.609	100	100	GO:0007010	cytoskeleton organization	cellular process
XP_004376485.1	178	LOC101356305	N-alpha-acetyltransferase 20	100	100	100	100	97.727	100	GO:0009987	cellular process	cellular process
XP_004376568.1	246	LOC101355611	proteasome subunit alpha type-6 isoform X1	100	100	99.187	99.593	99.593	100	GO:1901576	organic substance biosynthetic process	metabolic process
XP_004376578.1	166	LOC101358143	cofilin-2	100	100	100	100	99.329	100	GO:0030029	actin filament-based process	biological regulation
XP_004376597.1	507	LOC101342246	RNA-binding protein Nova-1	100	100	100	100	99.481	100	GO:0007267	cell-cell signaling	cellular developmental process
XP_004377087.2	314	LOC101356042	tRNA selenocysteine 1-associated protein 1	100	99.652	99.652	99.303	99.635	100	GO:0031326	regulation of cellular biosynthetic process	biological regulation
XP_004377620.1	125	LOC101348008	splicing factor 3B subunit 6	100	100	100	98.8	100	100	GO:0008380	RNA splicing	metabolic process
XP_004377640.1	200	LOC101352710	ras-related protein Rab-10	100	99.5	100	100	99	100	GO:0000904	cell morphogenesis involved in differentiation	metabolic process
XP_004378071.1	140	LOC101350060	60S ribosomal protein L23	100	100	100	100	100	100	GO:0046700	heterocycle catabolic process	metabolic process
XP_004378078.1	196	LOC101351767	60S ribosomal protein L19	100	100	98.9795	100	100	100	GO:0046483	heterocycle metabolic process	metabolic process
XP_004378106.1	153	LOC101358148	ORM1-like protein 3	100	100	100	99.346	99.346	100	GO:0071840	cellular component organization or biogenesis	cellular component organization or biogenesis
XP_004378119.1	410	LOC101360413	thyroid hormone receptor alpha	100	100	99.756	99.268	99.512	100	GO:0016043	cellular component organization	cellular process
XP_004378369.1	83	LOC101347004	transcription elongation factor 1 homolog	100	100	100	100	100	100	GO:0034645	cellular macromolecule biosynthetic process	metabolic process
XP_004378455.1	326	LOC101347922	ELAV-like protein 1	100	100	100	100	99.693	100	GO:0009894	regulation of catabolic process	biological regulation
XP_004378458.1	218	LOC101348686	ras-related protein Rab-11B	100	100	99.541	100	99.541	100	GO:0046903	secretion	transport
XP_004378575.1	210	LOC101355270	DNA-directed RNA polymerases I, II, and III subunit RPABC1	100	100	100	100	100	100	GO:0071310	cellular response to organic substance	response to stimulus
XP_004379063.1	384	LOC101355783	signal peptide peptidase-like 3 isoform X1	99.74	99.712	100	99.479	99.515	100	GO:1902533	positive regulation of intracellular signal transduction	biological regulation
XP_004379409.1	705	LOC101346060	dolichyl-diphosphooligosaccharide--protein glycosyltransferase subunit STT3A	99.716	99.574	99.574	99.291	99.511	100	GO:1901135	carbohydrate derivative metabolic process	metabolic process
XP_004379466.1	164	LOC101341748	serine/arginine-rich splicing factor 3	100	100	100	98.78	98.78	100	GO:0065007	biological regulation	biological regulation
XP_004379556.1	602	LOC101340910	GTP-binding protein 2 isoform X1	99.805	99.805	99.416	99.502	99.222	100	GO:0002576	platelet degranulation	transport
XP_004379686.1	183	LOC101356558	ras-related protein Rap-2c isoform X1	100	100	100	100	100	100	GO:0035556	intracellular signal transduction	cellular process
XP_004379875.1	152	LOC101342851	ubiquitin-conjugating enzyme E2 A	100	100	100	100	100	100	GO:0006807	nitrogen compound metabolic process	metabolic process
XP_004380028.1	128	LOC101361106	NHP2-like protein 1	100	100	100	100	98.438	100	GO:0008380	RNA splicing	metabolic process
XP_004380240.1	124	LOC101356888	ragulator complex protein LAMTOR3 isoform X1	100	100	100	100	100	100	GO:0007165	signal transduction	cellular process
XP_004380430.1	189	LOC101344230	GTPase NRas isoform X1	100	99.471	99.471	99.471	100	100	GO:0006468	protein phosphorylation	metabolic process
XP_004380509.1	349	LOC101347264	insulin gene enhancer protein ISL-1	100	100	100	100	100	100	GO:0071840	cellular component organization or biogenesis	cellular component organization or biogenesis
XP_004380657.1	377	LOC101341415	actin, alpha cardiac muscle 1 isoform X1	100	100	100	99.735	100	100	GO:0048729	tissue morphogenesis	developmental process
XP_004380703.1	195	LOC101352549	calcineurin B homologous protein 1 isoform X1	100	100	100	100	100	100	GO:0045859	regulation of protein kinase activity	biological regulation
XP_004381074.1	423	LOC101354276	COP9 signalosome complex subunit 3 isoform X1	100	100	99.764	99.764	99.291	100	GO:0006725	cellular aromatic compound metabolic process	metabolic process
XP_004381150.1	199	LOC101349813	zinc finger matrin-type protein 2	100	100	100	99.497	99.497	100	GO:0008380	RNA splicing	metabolic process
XP_004381468.1	208	LOC101350730	ras-related protein Rab-6B isoform X1	99.471	100	100	99.429	100	100	GO:0051641	cellular localization	localization
XP_004381489.1	240	LOC101355793	transcription factor SOX-14	100	100	100	99.167	100	100	GO:0006357	regulation of transcription by RNA polymerase II	biological regulation
XP_004381748.1	399	LOC101360594	cytohesin-2 isoform X1	100	99.5	99.5	99.5	99.74	100	GO:0071840	cellular component organization or biogenesis	cellular component organization or biogenesis
XP_004382138.1	418	LOC101350581	AP-3 complex subunit mu-2	99.522	99.282	99.282	99.761	99.761	100	GO:0008150	biological_process	biological_process
XP_004382182.1	387	LOC101361283	early growth response protein 3	100	99.742	100	100	98.966	100	GO:0065007	biological regulation	biological regulation
XP_004382321.1	150	LOC101356817	DNA-directed RNA polymerases I, II, and III subunit RPABC3	100	100	100	100	99.333	100	GO:0070887	cellular response to chemical stimulus	response to stimulus
XP_004382358.2	259	LOC101343361	DCN1-like protein 1	99.18	100	100	99.59	99.59	100	GO:0010604	positive regulation of macromolecule metabolic process	biological regulation
XP_004382415.1	776	LOC101360163	cullin-1	99.742	99.503	99.742	99.871	99.356	100	GO:0006807	nitrogen compound metabolic process	metabolic process
XP_004382720.1	183	LOC101348625	ubiquitin-conjugating enzyme E2 H isoform X1	98.361	100	100	100	100	100	GO:0036211	protein modification process	metabolic process
XP_004382873.1	425	LOC101347189	histone-binding protein RBBP7 isoform X1	100	99.765	99.744	99.488	99.488	100	GO:1901564	organonitrogen compound metabolic process	metabolic process
XP_004382934.1	1174	LOC101344562	DNA-directed RNA polymerase II subunit RPB2 isoform X1	99.892	100	99.695	99.915	99.915	100	GO:0009058	biosynthetic process	metabolic process
XP_004382954.1	165	LOC101349398	cysteine-rich hydrophobic domain-containing protein 2 isoform X1	98.788	100	100	100	99.394	100	GO:0006810	transport	localization
XP_004383762.1	150	LOC101354956	protein cornichon homolog 2	100	99.333	100	100	100	100	GO:0007154	cell communication	response to organic substance
XP_004384017.1	234	LOC101355548	proteasome subunit alpha type-2	99.573	100	100	98.9315	100	100	GO:0009987	cellular process	cellular process
XP_004384066.1	130	LOC101350083	histone H2A type 1-D	100	100	100	100	100	100	GO:2001141	regulation of RNA biosynthetic process	biological regulation
XP_004384077.1	126	LOC101352913	histone H2B type 1	100	100	100	100	100	100	GO:0016567	protein ubiquitination	metabolic process
XP_004384079.1	126	LOC101353427	histone H2B type 1	100	100	100	100	100	100	GO:0019538	protein metabolic process	metabolic process
XP_004384087.1	130	LOC101355468	histone H2A type 1	100	100	100	100	97.692	100	GO:0006355	regulation of transcription, DNA-templated	biological regulation
XP_004384178.1	377	LOC101345310	actin, alpha skeletal muscle isoform X1	100	100	100	100	100	100	GO:0010604	positive regulation of macromolecule metabolic process	biological regulation
XP_004384400.1	600	LOC101354205	integrator complex subunit 11 isoform X1	99.65	99.667	99.833	99.833	99.002	100	GO:0006366	transcription by RNA polymerase II	metabolic process
XP_004384420.1	612	LOC101359046	MAU2 chromatid cohesion factor homolog isoform X1	98.546	99.837	99.837	99.837	99.837	100	GO:0033036	macromolecule localization	localization
XP_004384444.1	139	LOC101342777	U6 snRNA-associated Sm-like protein LSm4	100	99.275	100	100	100	100	GO:0044085	cellular component biogenesis	cellular component organization or biogenesis
XP_004384718.1	200	LOC101355290	ubiquitin-conjugating enzyme E2 K isoform X1	100	100	100	100	100	100	GO:0006807	nitrogen compound metabolic process	metabolic process
XP_004384772.1	152	LOC101349656	ubiquitin-conjugating enzyme E2 B isoform X1	100	100	100	100	100	100	GO:0010648	negative regulation of cell communication	biological regulation
XP_004384775.1	309	LOC101350333	serine/threonine-protein phosphatase 2A catalytic subunit alpha isoform isoform X1	100	100	100	100	100	100	GO:0044260	cellular macromolecule metabolic process	metabolic process
XP_004384839.1	181	LOC101345655	ADP-ribosylation factor 1	100	100	100	98.3426	100	100	GO:0010648	negative regulation of cell communication	biological regulation
XP_004384944.1	420	LOC101357239	pre-mRNA-splicing factor RBM22	99.762	99.762	99.524	99.762	99.479	100	GO:0008150	biological_process	biological_process
XP_004385047.1	201	LOC101340584	transmembrane emp24 domain-containing protein 2	99.502	100	99.005	99.005	100	100	GO:0071705	nitrogen compound transport	localization
XP_004385147.1	1068	LOC101346849	phosphatidylinositol 4,5-bisphosphate 3-kinase catalytic subunit alpha isoform isoform X1	99.625	99.625	99.625	99.451	99.625	100	GO:0000904	cell morphogenesis involved in differentiation	metabolic process
XP_004385441.1	527	LOC101340490	serine/threonine-protein kinase NLK	100	99.62	99.432	99.431	99.241	100	GO:0010646	regulation of cell communication	biological regulation
XP_004385488.1	203	LOC101351707	ras-like protein family member 10B	100	99.015	100	99.507	100	100	GO:0010647	positive regulation of cell communication	biological regulation
XP_004385825.1	188	LOC101358260	calcium load-activated calcium channel	100	100	100	100	100	100	GO:0009987	cellular process	cellular process
XP_004386291.1	181	LOC101356257	transmembrane protein 47 isoform X1	100	99.448	99.448	99.448	99.448	100	GO:0008150	biological_process	biological_process
XP_004386413.1	667	LOC101350845	E3 ubiquitin-protein ligase Midline-1 isoform X1	99.7	99.4	99.7	99.4	99.55	100	GO:0007154	cell communication	response to organic substance
XP_004386684.1	119	LOC101341024	protein yippee-like 3 isoform X1	100	100	100	100	100	100	GO:0048518	positive regulation of biological process	biological regulation
XP_004386686.1	307	LOC101341687	serine/threonine-protein phosphatase 4 catalytic subunit isoform X1	98.227	100	100	100	100	100	GO:0034641	cellular nitrogen compound metabolic process	metabolic process
XP_004386738.1	288	LOC101354615	syntaxin-1B	100	100	98.969	100	100	100	GO:0051960	regulation of nervous system development	biological regulation
XP_004386790.1	340	LOC101345319	guanine nucleotide-binding protein G(I)/G(S)/G(T) subunit beta-2	100	100	100	100	100	100	GO:0051716	cellular response to stimulus	cellular process
XP_004386805.1	158	LOC101348976	AP-1 complex subunit sigma-1A isoform X1	100	100	100	100	100	100	GO:0051179	localization	localization
XP_004387123.1	130	LOC101361644	histone H2A type 1	100	100	100	100	97.692	100	GO:0051276	chromosome organization	metabolic process
XP_004387124.1	130	LOC101361903	histone H2A type 1-D	100	100	100	100	100	100	GO:0065007	biological regulation	biological regulation
XP_004387126.1	130	LOC101340592	histone H2A type 1	100	100	100	100	97.692	100	GO:0080090	regulation of primary metabolic process	biological regulation
XP_004387127.1	130	LOC101340859	histone H2A type 1-D	100	100	100	100	100	100	GO:0006351	transcription, DNA-templated	metabolic process
XP_004387143.1	514	LOC101345579	zinc finger protein RFP	100	100	99.805	99.414	99.177	100	GO:0044267	cellular protein metabolic process	metabolic process
XP_004387524.1	137	LOC101358006	cellular retinoic acid-binding protein 1	100	100	100	100	99.27	100	GO:0032502	developmental process	developmental process
XP_004387760.1	436	LOC101353268	26S proteasome regulatory subunit 6A	99.771	99.771	99.541	99.197	99.771	100	GO:0008150	biological_process	biological_process
XP_004387855.1	1217	LOC101341613	splicing factor 3B subunit 3 isoform X1	98.383	99.753	99.836	99.753	99.836	100	GO:0006807	nitrogen compound metabolic process	metabolic process
XP_004387924.1	341	LOC101359669	cyclin-Y isoform X1	99.413	99.707	99.413	99.707	99.707	100	GO:0006796	phosphate-containing compound metabolic process	metabolic process
XP_004387976.1	119	LOC101354296	small nuclear ribonucleoprotein Sm D1	100	100	100	98.718	100	100	GO:0034622	cellular protein-containing complex assembly	localization
XP_004388088.1	241	LOC101347799	proteasome subunit alpha type-5	100	100	99.585	100	99.585	100	GO:0043299	leukocyte degranulation	transport
XP_004388448.1	208	LOC101360972	fibroblast growth factor 9	100	100	99.519	100	99.519	100	GO:0048523	negative regulation of cellular process	biological regulation
XP_004388552.1	125	LOC101346018	ragulator complex protein LAMTOR2	100	99.2	100	100	100	100	GO:0050794	regulation of cellular process	biological regulation
XP_004388650.1	390	LOC101346270	interleukin enhancer-binding factor 2 isoform X1	99.744	99.744	99.744	99.744	99.194	100	GO:0006725	cellular aromatic compound metabolic process	metabolic process
XP_004388965.1	201	LOC101343218	ras-related protein Rab-9B	100	100	99.502	98.01	100	100	GO:0046907	intracellular transport	localization
XP_004389661.1	126	LOC101357429	histone H2B type 2-E	100	100	100	100	100	100	GO:0043933	protein-containing complex subunit organization	cellular process
XP_004389662.1	136	LOC101357682	histone H3	100	100	100	100	100	100	GO:0050789	regulation of biological process	biological regulation
XP_004389685.1	96	LOC101343403	LSM8 homolog, U6 small nuclear RNA associated	100	100	100	100	98.958	100	GO:0016071	mRNA metabolic process	metabolic process
XP_004389809.1	348	LOC101357183	ATPase ASNA1	99.713	100	100	99.713	100	100	GO:0016043	cellular component organization	cellular process
XP_004389811.1	897	LOC101357685	transportin-2	99.777	100	100	99.889	99.331	100	GO:0046907	intracellular transport	localization
XP_004389964.1	278	LOC101360900	neuronal membrane glycoprotein M6-a isoform X1	99.535	99.64	99.64	98.921	100	100	GO:0048666	neuron development	metabolic process
XP_004390006.1	696	LOC101341546	interleukin-1 receptor accessory protein-like 1	99.856	99.856	98.851	99.856	99.856	100	GO:0022610	biological adhesion	developmental process
XP_004390032.1	467	LOC101348656	mothers against decapentaplegic homolog 2 isoform X1	100	99.572	99.786	99.572	98.715	100	GO:0016070	RNA metabolic process	metabolic process
XP_004390323.1	136	LOC101357529	60S ribosomal protein L27	100	100	100	97.794	100	100	GO:0072657	protein localization to membrane	localization
XP_004390484.1	530	LOC101356700	S-adenosylhomocysteine hydrolase-like protein 1 isoform X1	100	100	100	99.623	100	100	GO:1901698	response to nitrogen compound	response to stimulus
XP_004390778.1	433	LOC101360911	26S proteasome regulatory subunit 7	100	99.538	99.769	100	99.538	100	GO:0044257	cellular protein catabolic process	metabolic process
XP_004390806.1	215	LOC101345345	casein kinase II subunit beta	100	100	99.535	98.349	100	100	GO:0071704	organic substance metabolic process	metabolic process
XP_004390849.1	430	LOC101355671	pre-B-cell leukemia transcription factor 2 isoform X1	100	100	99.535	99.767	98.663	100	GO:0006807	nitrogen compound metabolic process	metabolic process
XP_004390920.1	418	LOC101356704	26S proteasome regulatory subunit 6B	100	100	99.761	99.522	100	100	GO:1901360	organic cyclic compound metabolic process	metabolic process
XP_004390963.1	126	LOC101349091	histone H2B type 1-K	100	100	99.206	100	99.206	100	GO:0006807	nitrogen compound metabolic process	metabolic process
XP_012410019.1	245	LOC101350286	14-3-3 protein theta	100	100	99.184	100	100	100	GO:0006139	nucleobase-containing compound metabolic process	metabolic process
XP_023580198.1	814	LOC101359513	dual specificity tyrosine-phosphorylation-regulated kinase 1A isoform X1	99.869	99.737	99.737	99.606	99.343	100	GO:0010648	negative regulation of cell communication	biological regulation
XP_023580785.1	192	LOC101352761	ADP-ribosylation factor-like protein 4C	100	100	100	100	98.958	100	GO:0051649	establishment of localization in cell	localization
XP_023581432.1	130	LOC101349604	histone H2A type 1 isoform X2	100	100	100	100	97.692	100	GO:0071704	organic substance metabolic process	metabolic process
XP_023581796.1	245	LOC101351914	14-3-3 protein zeta/delta	100	100	98.367	100	100	100	GO:0012501	programmed cell death	metabolic process
XP_023582307.1	318	LOC101344598	ubiquitin-like domain-containing CTD phosphatase 1	99.371	99.371	99.686	99.686	99.686	100	GO:0006807	nitrogen compound metabolic process	metabolic process
XP_023582403.1	167	LOC101351032	CGG triplet repeat-binding protein 1	99.401	99.401	99.401	99.401	100	100	GO:0006139	nucleobase-containing compound metabolic process	metabolic process
XP_023582601.1	193	LOC101356840	transforming protein RhoA	100	100	100	100	100	100	GO:0048666	neuron development	metabolic process
XP_023582739.1	331	LOC101351306	E3 ubiquitin-protein ligase SIAH1	100	100	100	99.291	100	100	GO:1901575	organic substance catabolic process	metabolic process
XP_023583009.1	860	LOC101345264	protein argonaute-1 isoform X1	99.874	99.535	99.535	99.535	99.535	100	GO:1901360	organic cyclic compound metabolic process	metabolic process
XP_023583045.1	430	LOC101355253	histone-binding protein RBBP4 isoform X1	100	99.762	99.524	100	99.748	100	GO:0071840	cellular component organization or biogenesis	cellular component organization or biogenesis
XP_023583632.1	318	LOC101352867	ankyrin repeat and SOCS box protein 7 isoform X1	100	100	99.371	99.686	99.371	100	GO:0019538	protein metabolic process	metabolic process
XP_023583717.1	185	LOC101360739	GTP-binding protein Rheb isoform X1	100	99.301	100	100	99.401	100	GO:0031329	regulation of cellular catabolic process	biological regulation
XP_023583833.1	86	LOC101359673	splicing factor 3B subunit 5	100	100	100	100	100	100	GO:0044238	primary metabolic process	metabolic process
XP_023584146.1	158	LOC101351925	SUMO-conjugating enzyme UBC9	100	100	100	100	100	100	GO:0090304	nucleic acid metabolic process	metabolic process
XP_023584722.1	181	LOC101359182	ADP-ribosylation factor-like protein 1 isoform X1	100	100	100	100	98.78	100	GO:0008152	metabolic process	metabolic process
XP_023584816.1	458	LOC101361763	casein kinase I isoform X1	98.253	100	100	100	99.661	100	GO:0019222	regulation of metabolic process	biological regulation
XP_023585142.1	342	LOC101356204	DDB1- and CUL4-associated factor 7	100	100	100	100	100	100	GO:1901564	organonitrogen compound metabolic process	metabolic process
XP_023586227.1	310	LOC101346477	26S proteasome non-ATPase regulatory subunit 14	100	100	100	100	100	100	GO:0043170	macromolecule metabolic process	metabolic process
XP_023586380.1	524	LOC101341190	nuclear factor 1 A-type isoform X3	99.618	99.197	99.802	99.603	99.798	100	GO:0006725	cellular aromatic compound metabolic process	metabolic process
XP_023587957.1	211	LOC101361865	mitotic spindle assembly checkpoint protein MAD2B	100	100	100	100	99.526	100	GO:0051716	cellular response to stimulus	cellular process
XP_023588084.1	606	LOC101357047	kelch-like protein 7 isoform X1	99.634	99.817	99.628	99.634	98.903	100	GO:0071704	organic substance metabolic process	metabolic process
XP_023588219.1	327	LOC101345455	serine/threonine-protein phosphatase PP1-beta catalytic subunit	100	100	100	100	100	100	GO:0006796	phosphate-containing compound metabolic process	metabolic process
XP_023588223.1	121	LOC101347001	protein yippee-like 5	100	100	100	100	100	100	GO:0008150	biological_process	biological_process
XP_023588492.1	103	LOC101341834	dynein light chain 2, cytoplasmic isoform X1	100	100	100	100	100	100	GO:0022607	cellular component assembly	cellular process
XP_023588546.1	374	LOC101358403	speckle-type POZ protein	100	100	100	100	100	100	GO:0006511	ubiquitin-dependent protein catabolic process	metabolic process
XP_023588706.1	1317	LOC101357717	splicing factor 3B subunit 1 isoform X1	100	100	99.846	100	100	100	GO:0006397	mRNA processing	metabolic process
XP_023588797.1	341	LOC101356881	cyclic AMP-responsive element-binding protein 1 isoform X1	100	99.12	99.707	99.707	99.413	100	GO:0010556	regulation of macromolecule biosynthetic process	biological regulation
XP_023589111.1	418	LOC101347968	E3 ubiquitin-protein ligase pellino homolog 1 isoform X1	99.522	99.761	99.761	99.522	99.761	100	GO:0044237	cellular metabolic process	metabolic process
XP_023589327.1	359	LOC101347847	protein mab-21-like 2	100	100	100	100	100	100	GO:0007399	nervous system development	developmental process
XP_023589347.1	80	LOC101351941	U6 snRNA-associated Sm-like protein LSm6	100	100	100	100	100	100	GO:0043170	macromolecule metabolic process	metabolic process
XP_023589582.1	226	LOC101353060	vacuolar protein sorting-associated protein 29 isoform X1	100	100	100	100	100	100	GO:0033036	macromolecule localization	localization
XP_023590174.1	401	LOC101357055	splicing factor 45 isoform X1	100	100	99.751	99.002	99.002	100	GO:0009987	cellular process	cellular process
XP_023590317.1	215	LOC101346403	nascent polypeptide-associated complex subunit alpha	100	100	100	100	99.07	100	GO:0031323	regulation of cellular metabolic process	biological regulation
XP_023590340.1	215	LOC101355194	ras-related protein Rab-5B	100	100	99.07	99.535	100	100	GO:0065007	biological regulation	biological regulation
XP_023590434.1	173	LOC101358323	sorting nexin-12 isoform X1	100	100	100	100	99.371	100	GO:0008152	metabolic process	metabolic process
XP_023591097.1	144	LOC101350404	protein BUD31 homolog	100	100	99.306	100	100	100	GO:0050794	regulation of cellular process	biological regulation
XP_023592018.1	149	LOC101346240	calmodulin-3	100	100	100	100	100	100	GO:0071704	organic substance metabolic process	metabolic process
XP_023592570.1	435	LOC101361627	AP-2 complex subunit mu isoform X1	99.54	100	100	100	100	100	GO:0034613	cellular protein localization	localization
XP_023592936.1	327	LOC101343624	clavesin-2	100	100	99.694	99.694	98.777	100	GO:0008150	biological_process	biological_process
XP_023593117.1	250	LOC101351352	ubiquitin carboxyl-terminal hydrolase 46	100	100	100	100	99.2	100	GO:0065007	biological regulation	biological regulation
XP_023593204.1	263	LOC101352422	proteasome subunit alpha type-1	100	99.618	99.618	100	99.618	100	GO:0019538	protein metabolic process	metabolic process
XP_023593525.1	309	LOC101351700	protein ABHD17B isoform X1	99.203	99.653	100	99.653	99.653	100	GO:0044249	cellular biosynthetic process	metabolic process
XP_023593644.1	212	LOC101349903	programmed cell death protein 10	100	100	100	99.057	99.057	100	GO:0042981	regulation of apoptotic process	biological regulation
XP_023594076.1	206	LOC101354107	ras-related protein Ral-A	100	100	99.515	100	99.029	100	GO:0120036	plasma membrane bounded cell projection organization	cellular process
XP_023594142.1	130	LOC101349824	histone H2A type 1-D	100	100	100	100	100	100	GO:0009059	macromolecule biosynthetic process	metabolic process
XP_023594147.1	126	LOC101354453	histone H2B type 1	100	100	100	100	100	100	GO:0016043	cellular component organization	cellular process
XP_023594152.1	126	LOC101355214	histone H2B type 1	100	100	100	100	100	100	GO:0016043	cellular component organization	cellular process
XP_023594387.1	308	LOC101359045	spindlin-1 isoform X1	100	100	100	99.592	99.592	100	GO:0051173	positive regulation of nitrogen compound metabolic process	biological regulation
XP_023594477.1	340	LOC101350742	guanine nucleotide-binding protein G(I)/G(S)/G(T) subunit beta-1	100	100	100	100	100	100	GO:0042221	response to chemical	response to stimulus
XP_023594514.1	128	LOC101361963	ubiquitin-60S ribosomal protein L40	100	100	100	100	100	100	GO:0006793	phosphorus metabolic process	metabolic process
XP_023594786.1	84	LOC101360264	CDC42 small effector protein 2	100	100	100	98.8095	98.81	100	GO:0009966	regulation of signal transduction	biological regulation
XP_023594829.1	95	LOC101342527	ubiquitin-conjugating enzyme E2 G2	100	100	100	100	100	100	GO:0008104	protein localization	localization
XP_023595257.1	127	LOC101343368	activated RNA polymerase II transcriptional coactivator p15	99.213	99.213	100	99.213	100	100	GO:0046483	heterocycle metabolic process	metabolic process
XP_023595530.1	203	LOC101351440	ras-related protein Rab-30	99.507	100	99.507	99.507	99.507	100	GO:0016043	cellular component organization	cellular process
XP_023595789.1	430	LOC101356255	pre-B-cell leukemia transcription factor 1 isoform X1	100	100	100	100	100	100	GO:1902680	positive regulation of RNA biosynthetic process	biological regulation
XP_023596491.1	198	LOC101356500	GTP-binding protein SAR1a	100	100	98.485	100	100	100	GO:0051649	establishment of localization in cell	localization
XP_023597594.1	495	LOC101353954	CUGBP Elav-like family member 1 isoform X1	99.796	100	99.592	99.592	99.388	100	GO:0051171	regulation of nitrogen compound metabolic process	biological regulation
XP_023598135.1	181	LOC101351449	ADP-ribosylation factor 3	100	100	100	98.0665	100	100	GO:0044249	cellular biosynthetic process	metabolic process
XP_023598402.1	334	LOC101343291	WD repeat-containing protein 5	100	99.701	99.701	98.802	99.401	100	GO:0006464	cellular protein modification process	metabolic process
XP_023598454.1	145	LOC101344583	40S ribosomal protein S19	100	100	100	100	100	100	GO:0071704	organic substance metabolic process	metabolic process
XP_023598493.1	409	LOC101350684	mRNA export factor isoform X1	99.728	99.728	99.185	99.728	99.728	100	GO:0070727	cellular macromolecule localization	localization
XP_004370030.1	587	LOC101350257	transmembrane 9 superfamily member 3 isoform X1	100	100	99.659	100	99.817	100	-	-	-
XP_004370453.1	79	LOC101350261	reactive oxygen species modulator 1	100	100	100	98.734	100	100	-	-	-
XP_004374005.1	242	LOC101344205	homeobox protein Hox-C8	99.587	99.587	99.587	99.587	99.587	100	-	-	-
XP_004377144.1	341	LOC101347254	serine/threonine-protein kinase PDIK1L	100	100	100	100	99.413	100	-	-	-
XP_004377478.1	419	LOC101350559	basic leucine zipper and W2 domain-containing protein 2	100	99.045	99.523	99.523	99.523	100	-	-	-
XP_004377918.1	119	LOC101357051	protein yippee-like 2	100	100	100	100	100	100	-	-	-
XP_004378265.1	419	LOC101341162	basic leucine zipper and W2 domain-containing protein 1 isoform X1	100	100	99.761	99.761	99.707	100	-	-	-
XP_004378979.1	215	LOC101358062	calcium-binding protein 7	100	100	99.535	99.448	98.895	100	-	-	-
XP_004387628.1	191	LOC101343650	visinin-like protein 1 isoform X1	100	100	100	100	100	100	-	-	-
XP_004388304.1	44	LOC101341954	thymosin beta-10	100	100	100	97.727	100	100	-	-	-
XP_004388606.1	79	LOC101357846	cyclin-dependent kinases regulatory subunit 1	100	98.734	100	100	100	100	-	-	-
XP_023581795.1	76	LOC101351656	zinc finger protein 706	100	100	100	100	100	100	-	-	-
XP_023582843.1	177	LOC101358994	transcription factor BTF3 homolog 4 isoform X1	100	100	100	100	100	100	-	-	-
XP_023590267.1	51	LOC101352207	60S ribosomal protein L39	100	100	98.039	100	100	100	-	-	-
XP_023594070.1	79	LOC105756670	transmembrane protein 258	100	100	100	100	100	100	-	-	-
XP_004368343.1	922	LOC101343730	metabotropic glutamate receptor 7 isoform X1	99.132	99.241	98.59	97.831	98.59	99	GO:0050789	regulation of biological process	biological regulation
XP_004368351.1	1099	LOC101345752	SLIT-ROBO Rho GTPase-activating protein 3 isoform X1	99.909	99.636	99.454	99.181	97.088	99	GO:0048519	negative regulation of biological process	biological regulation
XP_004368369.1	168	LOC101349743	actin-related protein 2/3 complex subunit 4	100	100	100	95.7077	100	99	GO:0023052	signaling	signaling
XP_004368371.1	183	LOC101350242	protein jagunal homolog 1	98.907	99.454	98.907	99.454	98.907	99	GO:0051716	cellular response to stimulus	cellular process
XP_004368374.1	261	LOC101351013	ER membrane protein complex subunit 3	100	100	99.234	99.617	98.467	99	GO:0008150	biological_process	biological_process
XP_004368448.1	207	LOC101346179	ras-related protein Rab-7a	97.585	99.517	99.517	99.517	99.517	99	GO:0009896	positive regulation of catabolic process	biological regulation
XP_004368612.1	350	LOC101341438	guanine nucleotide-binding protein G(t) subunit alpha-1	98.857	99.143	97.714	99.143	98.571	99	GO:0009314	response to radiation	response to stimulus
XP_004368662.1	161	LOC101353698	troponin C, slow skeletal and cardiac muscles	98.131	98.758	98.758	99.379	98.758	99	GO:0009987	cellular process	cellular process
XP_004368682.1	624	LOC101358101	actin-related protein 8 isoform X1	99.519	98.718	99.199	98.878	97.917	99	GO:0019538	protein metabolic process	metabolic process
XP_004368965.1	132	LOC101350612	40S ribosomal protein S12	100	100	100	97.3485	100	99	GO:0090304	nucleic acid metabolic process	metabolic process
XP_004369223.1	259	LOC101345070	polycomb group RING finger protein 1	98.785	100	99.228	99.614	99.614	99	GO:0008150	biological_process	biological_process
XP_004369401.1	2136	LOC101345164	U5 small nuclear ribonucleoprotein 200 kDa helicase	99.485	99.298	99.345	99.11	99.11	99	GO:0000375	RNA splicing, via transesterification reactions	metabolic process
XP_004369505.1	820	LOC101360193	serine/threonine-protein phosphatase 4 regulatory subunit 3B isoform X1	99.072	99.024	98.902	98.049	97.805	99	-	-	-
XP_004369552.1	737	LOC101349247	protein kinase C epsilon type	98.682	98.915	98.779	98.915	98.507	99	GO:0051641	cellular localization	localization
XP_004369600.1	238	LOC101360893	serine/arginine-rich splicing factor 7 isoform X1	99.58	98.739	98.739	98.739	98.739	99	GO:0000377	RNA splicing, via transesterification reactions with bulged adenosine as nucleophile	metabolic process
XP_004369636.1	297	LOC101348225	protein MEMO1 isoform X1	100	98.246	99.663	98.783	96.296	99	GO:0050794	regulation of cellular process	biological regulation
XP_004369774.1	582	LOC101346023	vesicular glutamate transporter 2	98.797	99.141	98.625	98.11	98.454	99	GO:0051234	establishment of localization	localization
XP_004369789.1	197	LOC101349924	protein lin-7 homolog C	99.492	99.492	99.492	99.492	99.492	99	GO:0007268	chemical synaptic transmission	biological_process
XP_004369867.1	640	LOC101346872	leucine-rich repeat-containing protein 4C	99.688	99.375	99.062	99.062	98.281	99	GO:0006464	cellular protein modification process	metabolic process
XP_004369922.1	472	LOC101345004	coiled-coil domain-containing protein 6	98.95	98.734	98.943	98.739	97.463	99	GO:0008150	biological_process	biological_process
XP_004370077.1	364	LOC101360543	mitoferrin-2 isoform X1	100	98.077	98.626	98.962	98.962	99	GO:0051234	establishment of localization	localization
XP_004370126.1	689	LOC101350171	UPF0668 protein C10orf76 homolog isoform X1	98.281	99.565	99.419	99.274	98.839	99	-	-	-
XP_004370140.1	376	LOC101353975	alpha-centractin	95.918	99.734	100	100	99.696	99	GO:0007049	cell cycle	biological regulation
XP_004370231.1	463	LOC101341199	elongation factor 1-alpha 2	99.762	97.826	99.352	99.784	96.97	99	GO:0043085	positive regulation of catalytic activity	biological regulation
XP_004370686.1	193	LOC101350433	AP-3 complex subunit sigma-2 isoform X1	98.446	97.927	98.964	98.964	99.482	99	GO:0071702	organic substance transport	localization
XP_004370720.1	135	LOC101358902	40S ribosomal protein S17	100	100	100	96.2963	100	99	GO:0046700	heterocycle catabolic process	metabolic process
XP_004370748.1	473	LOC101343480	eukaryotic translation initiation factor 3 subunit E	98.681	100	99.775	98.652	100	99	GO:0006725	cellular aromatic compound metabolic process	metabolic process
XP_004370804.1	115	LOC101357184	60S ribosomal protein L30	100	100	97.826	99.13	95.652	99	GO:0016070	RNA metabolic process	metabolic process
XP_004370948.1	297	LOC101360384	homeobox protein OTX2 isoform X1	99.663	99.663	98.653	100	99.327	99	GO:0044271	cellular nitrogen compound biosynthetic process	metabolic process
XP_004370956.1	255	LOC101340422	proteasome subunit alpha type-3	99.608	98.824	99.608	99.216	98.431	99	GO:0006464	cellular protein modification process	metabolic process
XP_004371038.1	104	LOC101361063	enhancer of rudimentary homolog isoform X1	100	100	100	93.269	100	99	GO:1901564	organonitrogen compound metabolic process	metabolic process
XP_004371099.2	198	LOC101353879	rRNA-processing protein FCF1 homolog	99.495	98.901	98.361	99.492	100	99	GO:0044085	cellular component biogenesis	cellular component organization or biogenesis
XP_004371143.2	56	LOC101343406	40S ribosomal protein S29	100	98.182	100	99.091	96.429	99	-	-	-
XP_004371225.1	445	LOC101346629	FAS-associated factor 2	99.326	99.551	98.876	99.326	98.427	99	GO:0019941	modification-dependent protein catabolic process	metabolic process
XP_004371231.1	351	LOC101348072	THO complex subunit 3	99.43	99.715	99.145	98.575	96.296	99	GO:0051179	localization	localization
XP_004371232.1	134	LOC101348328	complexin-2	99.254	99.254	99.254	99.254	98.507	99	GO:0007268	chemical synaptic transmission	biological_process
XP_004371250.1	234	LOC101353218	ubiquitin domain-containing protein 2 isoform X1	100	99.573	99.573	99.573	97.895	99	-	-	-
XP_004371262.1	291	LOC101355666	T-cell leukemia homeobox protein 3	99.656	98.282	98.625	98.625	98.282	99	-	-	-
XP_004371337.1	906	LOC101351830	glutamate receptor 1 isoform X1	98.896	99.89	98.786	99.779	98.786	99	GO:0051656	establishment of organelle localization	localization
XP_004371547.1	351	LOC101359254	V-type proton ATPase subunit d 1 isoform X1	99.035	99.43	99.715	99.715	99.43	99	GO:0008152	metabolic process	metabolic process
XP_004371628.1	227	LOC101357106	cleavage and polyadenylation specificity factor subunit 5	100	100	100	96.696	100	99	GO:0044238	primary metabolic process	metabolic process
XP_004371686.1	796	LOC101349602	vacuolar protein sorting-associated protein 35	99.372	99.372	99.372	99.121	99.497	99	GO:0031503	protein-containing complex localization	localization
XP_004371782.1	735	LOC101356782	protein zyg-11 homolog B isoform X1	99.048	99.268	99.456	99.32	99.166	99	GO:0031323	regulation of cellular metabolic process	biological regulation
XP_004371810.1	154	LOC101341141	RING finger protein 11	100	100	100	98.052	97.3855	99	GO:0044238	primary metabolic process	metabolic process
XP_004371869.1	208	LOC101356190	40S ribosomal protein S8	99.519	99.519	100	97.3555	99.519	99	GO:0050789	regulation of biological process	biological regulation
XP_004371930.1	177	LOC101347576	peptidyl-prolyl cis-trans isomerase H isoform X1	98.87	98.87	98.87	98.87	98.305	99	GO:0065003	protein-containing complex assembly	cellular process
XP_004371974.1	103	LOC101358727	C-Myc-binding protein	100	98.058	98.058	97.5725	99.029	99	GO:0034645	cellular macromolecule biosynthetic process	metabolic process
XP_004371998.1	180	LOC101342816	trafficking protein particle complex subunit 3	100	98.889	99.254	99.444	99	99	GO:0051179	localization	localization
XP_004372003.1	860	LOC101344199	protein argonaute-3 isoform X1	99.192	99.884	95.349	99.884	99.408	99	GO:0044249	cellular biosynthetic process	metabolic process
XP_004372034.1	416	LOC101352602	zinc finger protein 362	99.519	99.279	99.279	98.325	99.038	99	-	-	-
XP_004372056.1	482	LOC101357779	histone deacetylase 1	99.356	98.548	98.548	99.167	97.718	99	GO:0007623	circadian rhythm	developmental process
XP_004372083.1	355	LOC101342309	U5 small nuclear ribonucleoprotein 40 kDa protein	99.718	99.718	99.437	99.437	99.155	99	GO:0016071	mRNA metabolic process	metabolic process
XP_004372166.1	229	LOC101347648	sodium/potassium-transporting ATPase subunit beta-1-interacting protein 1	99.512	99.517	95.982	97.826	100	99	GO:0008150	biological_process	biological_process
XP_004372177.1	761	LOC101353222	BMP/retinoic acid-inducible neural-specific protein 1	99.606	99.474	99.474	99.343	98.949	99	GO:0065007	biological regulation	biological regulation
XP_004372220.1	394	LOC101342311	ceramide glucosyltransferase	98.985	99.239	98.731	97.716	98.892	99	GO:1901566	organonitrogen compound biosynthetic process	metabolic process
XP_004372321.2	532	LOC101346721	E3 ubiquitin-protein ligase RNF38 isoform X1	99.812	98.148	99.074	99.074	98.611	99	GO:0019941	modification-dependent protein catabolic process	metabolic process
XP_004372478.1	908	LOC101348335	glutamate receptor ionotropic, kainate 2 isoform X1	99.449	99.559	99.67	99.559	99.119	99	GO:0008150	biological_process	biological_process
XP_004372499.1	385	LOC101353797	nuclear receptor subfamily 2 group E member 1	99.74	98.705	99.221	99.74	99.481	99	GO:0006807	nitrogen compound metabolic process	metabolic process
XP_004372782.1	133	LOC101354662	protein FAM19A1	100	100	96.992	100	99.248	99	-	-	-
XP_004372804.1	483	LOC101359955	SWI/SNF-related matrix-associated actin-dependent regulator of chromatin subfamily D member 3	98.144	99.379	99.379	99.172	99.172	99	GO:0050767	regulation of neurogenesis	biological regulation
XP_004372849.1	894	LOC101355593	alpha-actinin-2	98.098	98.77	98.434	98.881	98.658	99	GO:0042221	response to chemical	response to stimulus
XP_004372935.1	390	LOC101355335	LIM/homeobox protein Lhx4	98.205	98.718	98.462	98.718	98.711	99	GO:0044260	cellular macromolecule metabolic process	metabolic process
XP_004372958.1	307	LOC101360831	nicotinamide/nicotinic acid mononucleotide adenylyltransferase 2	98.566	99.349	99.349	99.674	97.72	99	GO:1901360	organic cyclic compound metabolic process	metabolic process
XP_004373131.1	684	LOC101351216	cleavage and polyadenylation specificity factor subunit 3 isoform X1	99.845	99.415	99.269	97.076	98.246	99	GO:0044260	cellular macromolecule metabolic process	metabolic process
XP_004373144.1	194	LOC101355509	40S ribosomal protein S7	100	100	96.907	98.969	100	99	GO:0044238	primary metabolic process	metabolic process
XP_004373188.1	281	LOC101347900	ras-related protein Rab-40C	99.288	100	98.221	98.932	98.162	99	GO:0072657	protein localization to membrane	localization
XP_004373400.1	315	LOC101356862	voltage-dependent calcium channel gamma-3 subunit	99.683	99.048	99.048	99.048	99.365	99	GO:0023051	regulation of signaling	biological regulation
XP_004373578.1	617	LOC101349873	kelch-like protein 9	99.838	99.454	99.19	99.514	98.865	99	GO:0019538	protein metabolic process	metabolic process
XP_004373624.1	491	LOC101350041	protein MB21D2 isoform X1	99.389	99.389	98.982	98.982	97.352	99	-	-	-
XP_004373626.1	279	LOC101350794	transcription factor HES-1	99.283	98.925	99.283	98.925	98.571	99	GO:1901576	organic substance biosynthetic process	metabolic process
XP_004373804.1	396	LOC101357543	actin-related protein 6	99.747	99.242	98.485	98.99	97.734	99	-	-	-
XP_004373849.1	116	LOC101346900	transmembrane protein 263	99.138	100	99.138	97.414	100	99	-	-	-
XP_004373903.1	564	LOC101359798	eukaryotic translation initiation factor 3 subunit L	99.823	99.663	94.681	99.115	99.645	99	GO:0009987	cellular process	cellular process
XP_004374003.1	260	LOC101343765	homeobox protein Hox-C9	99.615	99.615	99.231	99.231	99.231	99	-	-	-
XP_004374008.1	235	LOC105755971	homeobox protein Hox-C6 isoform X1	99.574	99.574	99.149	99.149	98.723	99	GO:0034654	nucleobase-containing compound biosynthetic process	metabolic process
XP_004374051.1	442	LOC101354419	SPRY domain-containing protein 3	99.321	99.095	99.095	99.095	97.511	99	-	-	-
XP_004374236.1	427	LOC101343591	inward rectifier potassium channel 2	99.766	99.766	99.063	99.297	98.595	99	GO:0051179	localization	localization
XP_004374267.1	748	LOC101351406	E3 ubiquitin-protein ligase SMURF2 isoform X1	99.05	99.599	99.465	99.465	99.05	99	GO:0023052	signaling	signaling
XP_004374347.1	566	LOC101347661	frizzled-2	99.607	98.074	98.763	99.018	98.41	99	GO:0090175	regulation of establishment of planar polarity	biological regulation
XP_004374356.1	446	LOC101349615	RUN domain-containing protein 3A isoform X1	99.745	98.655	98.879	98.879	98.43	99	GO:0065007	biological regulation	biological regulation
XP_004374421.1	411	LOC101344118	eukaryotic initiation factor 4A-III	100	97.468	99.757	96.028	100	99	GO:0032502	developmental process	developmental process
XP_004374613.1	744	LOC101355601	kinesin-like protein KIF2A isoform X7	99.163	99.194	99.328	99.194	95.7265	99	GO:0032879	regulation of localization	biological regulation
XP_004374697.1	207	LOC101355948	ras-related protein Rab-8B	97.661	99.517	99.034	99.034	100	99	GO:0034330	cell junction organization	cellular developmental process
XP_004374824.1	253	LOC101342485	tetraspanin-3 isoform X1	99.605	98.814	98.814	99.605	96.61	99	GO:0050789	regulation of biological process	biological regulation
XP_004374898.1	1217	LOC101342486	structural maintenance of chromosomes protein 3 isoform X1	100	96.88	100	99.918	98.11	99	GO:0031323	regulation of cellular metabolic process	biological regulation
XP_004374950.1	392	LOC101355091	nucleolysin TIAR isoform X1	99.717	99.745	99.235	95.4085	99.745	99	GO:0010033	response to organic substance	biological_process
XP_004375081.1	414	LOC101349191	arrestin domain-containing protein 3 isoform X1	99.034	98.792	98.792	99.034	98.792	99	GO:0008150	biological_process	biological_process
XP_004375335.1	564	LOC101361089	kelch-like protein 12 isoform X1	99.291	99.645	99.468	96.986	99.783	99	GO:1901564	organonitrogen compound metabolic process	metabolic process
XP_004375351.1	1040	LOC101343170	importin-9	99.231	99.038	98.462	98.654	97.688	99	GO:0015031	protein transport	localization
XP_004375380.1	397	LOC101350293	LIM/homeobox protein Lhx9 isoform X1	99.244	99.748	99.244	99.244	99.244	99	GO:0006725	cellular aromatic compound metabolic process	metabolic process
XP_004375426.1	957	LOC101348254	kinesin heavy chain isoform X1	99.582	99.896	99.16	99.687	98.643	99	GO:0007017	microtubule-based process	cellular process
XP_004375437.1	179	LOC101351143	ADP-ribosylation factor-like protein 5A	99.441	99.441	98.883	99.441	99.441	99	GO:0033365	protein localization to organelle	localization
XP_004375438.1	519	LOC101351408	voltage-dependent L-type calcium channel subunit beta-4 isoform X1	100	99.42	99.229	99.229	98.998	99	GO:0009987	cellular process	cellular process
XP_004375478.1	682	LOC101361428	T-box brain protein 1	99.707	99.56	99.56	99.267	98.744	99	GO:0008150	biological_process	biological_process
XP_004375502.1	1128	LOC101348679	nck-associated protein 1	99.823	99.206	99.295	98.854	99.611	99	GO:0043933	protein-containing complex subunit organization	cellular process
XP_004375545.1	459	LOC101360140	N-chimaerin isoform X1	99.017	99.129	97.821	99.129	97.473	99	GO:0022604	regulation of cell morphogenesis	biological regulation
XP_004375610.1	326	LOC101353808	beta-1,3-galactosyltransferase 1	99.387	99.387	99.08	98.773	98.466	99	GO:1901135	carbohydrate derivative metabolic process	metabolic process
XP_004375681.1	392	LOC101352108	LIM/homeobox protein Lhx6 isoform X1	99.235	98.98	99.49	97.959	96.939	99	GO:0022008	neurogenesis	metabolic process
XP_004375684.1	190	LOC101352708	probable RNA-binding protein 18 isoform X1	98.947	98.421	98.947	98.947	98.421	99	-	-	-
XP_004375717.1	606	LOC101361429	protein SCAI isoform X1	99.492	98.68	98.68	97.525	98.191	99	GO:0051179	localization	localization
XP_004375722.1	654	LOC101340706	78 kDa glucose-regulated protein	99.694	99.235	99.084	99.083	99.388	99	GO:2001141	regulation of RNA biosynthetic process	biological regulation
XP_004375754.1	372	LOC101347668	cyclin-dependent kinase 9 isoform X1	99.462	99.194	98.387	98.118	98.656	99	GO:0097659	nucleic acid-templated transcription	metabolic process
XP_004375785.1	277	LOC101354505	protein SET	99.606	100	100	99.639	98.052	99	GO:1901361	organic cyclic compound catabolic process	metabolic process
XP_004375793.1	810	LOC101356872	volume-regulated anion channel subunit LRRC8A isoform X1	99.383	99.259	99.259	98.889	98.889	99	GO:0044085	cellular component biogenesis	cellular component organization or biogenesis
XP_004375920.1	531	LOC101353738	zinc finger and BTB domain-containing protein 18 isoform X1	99.623	99.435	99.247	96.234	98.493	99	GO:0019222	regulation of metabolic process	biological regulation
XP_004375986.1	442	LOC101347669	transforming growth factor beta-2 isoform X1	99.774	100	99.321	99.548	97.738	99	GO:0045893	positive regulation of transcription, DNA-templated	biological regulation
XP_004376068.1	145	LOC101349369	trafficking protein particle complex subunit 1	99.31	99.31	98.2755	97.931	98.621	99	GO:0071840	cellular component organization or biogenesis	cellular component organization or biogenesis
XP_004376096.1	836	LOC101356303	neuroligin-2 isoform X1	99.721	98.565	98.325	97.608	98.886	99	GO:0070201	regulation of establishment of protein localization	biological regulation
XP_004376112.1	736	LOC101360142	segment polarity protein dishevelled homolog DVL-2	99.321	98.913	98.903	97.554	98.098	99	GO:0043406	positive regulation of MAP kinase activity	biological regulation
XP_004376169.1	131	LOC101351059	mediator of RNA polymerase II transcription subunit 31	100	100	99.237	98.473	99.237	99	GO:1901360	organic cyclic compound metabolic process	metabolic process
XP_004376186.1	110	LOC101355098	ER membrane protein complex subunit 6	97.273	100	99.091	100	96.364	99	GO:0006457	protein folding	biological regulation
XP_004376221.1	304	LOC101342748	adapter molecule crk isoform X1	99.671	99.671	98.355	98.355	98.667	99	GO:0034641	cellular nitrogen compound metabolic process	metabolic process
XP_004376342.1	222	LOC101360143	von Willebrand factor C domain-containing protein 2-like	99.231	98.649	99.099	98.649	98.636	99	-	-	-
XP_004376362.1	300	LOC101343000	actin-related protein 2/3 complex subunit 2	98.333	100	99.667	99.667	99	99	GO:0048583	regulation of response to stimulus	biological regulation
XP_004376505.1	165	LOC101361009	destrin	99.394	100	97.973	99.324	99.324	99	GO:0009987	cellular process	cellular process
XP_004376625.1	196	LOC101353398	SPRY domain-containing protein 7	100	99.49	98.98	99.49	97.959	99	-	-	-
XP_004376663.1	624	LOC101341653	ecto-NOX disulfide-thiol exchanger 1	99.199	99.199	98.558	98.718	97.756	99	-	-	-
XP_004376929.1	485	LOC101348514	WD repeat-containing protein 13	99.381	99.175	98.969	98.144	98.351	99	-	-	-
XP_004377032.1	193	LOC101358229	AP-3 complex subunit sigma-1	95.028	100	99.482	100	100	99	GO:0007169	transmembrane receptor protein tyrosine kinase signaling pathway	signaling
XP_004377064.1	228	LOC101345541	ephrin-A5	99.123	99.561	100	99.123	99.462	99	GO:0042886	amide transport	localization
XP_004377084.1	161	LOC101355355	transcription initiation factor TFIID subunit 12	100	100	99.379	96.1598	99.379	99	GO:0006355	regulation of transcription, DNA-templated	biological regulation
XP_004377104.1	351	LOC101359812	nuclear inhibitor of protein phosphatase 1 isoform X1	100	99.43	98.86	98.86	98.291	99	GO:0019439	aromatic compound catabolic process	metabolic process
XP_004377108.1	307	LOC101360668	protein FAM76A	99.674	99.023	98.046	98.697	97.338	99	-	-	-
XP_004377174.1	262	LOC101354081	serine/arginine-rich splicing factor 10 isoform X1	99.618	99.237	99.237	100	98.473	99	GO:0016070	RNA metabolic process	metabolic process
XP_004377183.2	281	LOC101356043	acyl-protein thioesterase 2	100	100	97.835	100	98.268	99	GO:0009057	macromolecule catabolic process	metabolic process
XP_004377188.1	119	LOC101357295	DNA-binding protein inhibitor ID-3	98.319	99.16	98.319	97.479	100	99	GO:0019219	regulation of nucleobase-containing compound metabolic process	biological regulation
XP_004377210.1	1036	LOC101341071	ubiquitin carboxyl-terminal hydrolase 48 isoform X1	99.421	99.228	98.745	97.686	98.551	99	-	-	-
XP_004377288.1	302	LOC101360145	short-chain dehydrogenase/reductase 3	98.675	99.338	99.669	99.338	97.351	99	GO:0044237	cellular metabolic process	metabolic process
XP_004377363.1	113	LOC101341831	eukaryotic translation initiation factor 1b	100	100	100	97.3127	100	99	GO:0010556	regulation of macromolecule biosynthetic process	biological regulation
XP_004377427.1	259	LOC101357126	leucine-rich repeat-containing protein 3B	99.614	99.228	99.228	98.456	98.842	99	-	-	-
XP_004377439.1	193	LOC101359889	ubiquitin-conjugating enzyme E2 E1	100	100	100	99.482	93.143	99	GO:0006511	ubiquitin-dependent protein catabolic process	metabolic process
XP_004377536.1	270	LOC101343340	homeobox protein Hox-A5	98.889	99.63	99.259	97.778	98.519	99	GO:0034654	nucleobase-containing compound biosynthetic process	metabolic process
XP_004377618.1	108	LOC101347593	peptidyl-prolyl cis-trans isomerase FKBP1B isoform X1	100	99.074	99.074	99.074	96.97	99	GO:1901564	organonitrogen compound metabolic process	metabolic process
XP_004377772.1	597	LOC101345713	gigaxonin isoform X1	99.613	98.157	98.66	98.349	97.782	99	GO:0019538	protein metabolic process	metabolic process
XP_004377773.1	773	LOC101345975	C-Maf-inducing protein isoform X1	99.862	99.871	98.577	99.612	98.635	99	-	-	-
XP_004377958.1	232	LOC101344634	noggin	99.138	99.138	99.138	99.138	99.569	99	GO:0009059	macromolecule biosynthetic process	metabolic process
XP_004377967.1	328	LOC101347424	carbonic anhydrase-related protein 10 isoform X1	99.065	99.085	99.085	99.085	99.085	99	GO:0032502	developmental process	developmental process
XP_004378026.1	356	LOC101361096	ubiquitin-conjugating enzyme E2 Z	100	99.719	98.315	98.876	99.16	99	GO:1901564	organonitrogen compound metabolic process	metabolic process
XP_004378038.1	269	LOC101342087	homeobox protein Hox-B5	98.885	99.628	99.628	98.513	97.778	99	GO:0009653	anatomical structure morphogenesis	developmental process
XP_004378066.1	205	LOC101348858	proteasome subunit beta type-3 isoform X1	99.512	99.024	99.024	98.537	99.024	99	GO:0044267	cellular protein metabolic process	metabolic process
XP_004378067.1	416	LOC101349116	phosphatidylinositol 5-phosphate 4-kinase type-2 beta	99.459	99.279	98.798	99.519	98.378	99	GO:0035556	intracellular signal transduction	cellular process
XP_004378227.1	157	LOC101351592	60S ribosomal protein L24	100	99.363	99.363	97.6132	97.452	99	GO:0051641	cellular localization	localization
XP_004378253.1	733	LOC101360848	DNA-binding protein SATB2 isoform X1	99.727	99.318	98.363	99.318	98.772	99	GO:2000112	regulation of cellular macromolecule biosynthetic process	biological regulation
XP_004378290.1	101	LOC101347507	small ubiquitin-related modifier 1	99.01	100	100	100	94.059	99	GO:0044260	cellular macromolecule metabolic process	metabolic process
XP_004378425.2	455	LOC101360239	noelin-2	98.964	97.386	99.076	98.845	98.446	99	GO:0009987	cellular process	cellular process
XP_004378426.1	163	LOC101360496	peptidyl-prolyl cis-trans isomerase NIMA-interacting 1	99.387	98.773	98.773	98.773	98.773	99	GO:1901576	organic substance biosynthetic process	metabolic process
XP_004378521.1	858	LOC101341582	elongation factor 2	99.534	99.184	99.068	98.834	98.582	99	GO:0008152	metabolic process	metabolic process
XP_004378712.1	103	LOC101361098	U6 snRNA-associated Sm-like protein LSm7	100	100	98.058	98.058	98.571	99	GO:0000377	RNA splicing, via transesterification reactions with bulged adenosine as nucleophile	metabolic process
XP_004378873.1	744	LOC101344039	tripartite motif-containing protein 2	99.194	99.462	99.059	99.059	97.581	99	GO:0065007	biological regulation	biological regulation
XP_004378910.1	599	LOC101354010	ATP-binding cassette sub-family E member 1	99.499	99.666	99.332	99.632	99.165	99	GO:0034641	cellular nitrogen compound metabolic process	metabolic process
XP_004379020.1	687	LOC101345978	POZ-, AT hook-, and zinc finger-containing protein 1 isoform X5	99.127	98.836	98.836	97.671	98.69	99	GO:0006807	nitrogen compound metabolic process	metabolic process
XP_004379138.1	305	LOC101352797	protein phosphatase PTC7 homolog	99.344	97.705	98.033	98.361	100	99	-	-	-
XP_004379630.1	349	LOC101342506	transmembrane protein 255A isoform X1	100	99.427	98.854	98.006	98.567	99	-	-	-
XP_004379837.1	434	LOC101354185	neuronal migration protein doublecortin isoform X1	98.618	98.157	100	99.726	99.726	99	GO:0022008	neurogenesis	metabolic process
XP_004379871.1	222	LOC101342010	UPF0428 protein CXorf56 homolog	99.55	99.55	99.55	99.55	98.649	99	-	-	-
XP_004379999.1	394	LOC101354186	proliferation-associated protein 2G4	99.746	99.239	98.985	97.716	98.731	99	GO:0042981	regulation of apoptotic process	biological regulation
XP_004380069.1	353	LOC101348949	protein Wnt-7b	99.433	99.291	98.584	99.433	98.017	99	GO:0071396	cellular response to lipid	response to stimulus
XP_004380183.1	848	LOC101360156	neuroligin-3 isoform X1	97.642	98.939	99.292	97.642	99.292	99	GO:0000902	cell morphogenesis	metabolic process
XP_004380285.1	117	LOC101345898	60S ribosomal protein L34	100	100	99.145	97.6495	100	99	GO:0071702	organic substance transport	localization
XP_004380373.1	174	LOC101352282	RNA-binding protein 8A	99.425	99.425	98.851	98.851	98.276	99	GO:0031123	RNA 3'-end processing	metabolic process
XP_004380391.1	215	LOC101357135	vesicle-trafficking protein SEC22b	99.535	99.07	99.535	99.07	99.535	99	GO:0006807	nitrogen compound metabolic process	metabolic process
XP_004380399.1	602	LOC101359112	T-box transcription factor TBX15	99.502	99.169	98.837	98.01	97.01	99	-	-	-
XP_004380415.1	135	LOC101340989	helix-loop-helix protein 2	98.519	98.519	98.519	99.259	98.519	99	GO:0034654	nucleobase-containing compound biosynthetic process	metabolic process
XP_004380436.1	225	LOC101345468	pre-mRNA-splicing factor SPF27 isoform X1	99.556	99.111	100	99.111	99.556	99	GO:0000377	RNA splicing, via transesterification reactions with bulged adenosine as nucleophile	metabolic process
XP_004380452.2	220	LOC101349642	rho-related GTP-binding protein RhoC isoform X1	94.545	100	100	98.964	99.482	99	GO:0071840	cellular component organization or biogenesis	cellular component organization or biogenesis
XP_004380515.1	344	LOC101348692	follistatin isoform X1	99.709	99.128	98.837	98.837	98.101	99	GO:0008150	biological_process	biological_process
XP_004380601.1	180	LOC101347764	ADP-ribosylation factor-like protein 5B isoform X1	100	99.296	99.444	96.648	97.222	99	GO:0051179	localization	localization
XP_004380621.1	255	LOC101352284	complement C1q-like protein 3	99.608	99.608	99.216	99.608	98.78	99	-	-	-
XP_004380656.1	321	LOC101341166	gap junction delta-2 protein	99.065	97.819	99.065	97.819	99.065	99	-	-	-
XP_004380661.1	477	LOC101342342	homeobox protein Meis2 isoform X1	99.581	99.371	98.742	98.952	99.27	99	GO:0051252	regulation of RNA metabolic process	biological regulation
XP_004380675.1	110	LOC101345220	signal recognition particle 14 kDa protein	99.091	100	100	97.273	96.364	99	GO:0042119	neutrophil activation	biological regulation
XP_004380741.2	666	LOC101361191	gamma-tubulin complex component 4	98.198	98.039	99.049	98.64	98.859	99	GO:0007049	cell cycle	biological regulation
XP_004380754.1	121	LOC101342422	huntingtin-interacting protein K	100	99.174	100	97.638	100	99	GO:0065008	regulation of biological quality	biological regulation
XP_004380854.1	269	LOC101349392	cleavage and polyadenylation specificity factor subunit 4 isoform X1	99.628	99.257	99.257	98.885	99.257	99	GO:0006807	nitrogen compound metabolic process	metabolic process
XP_004380880.1	150	LOC101356319	ER lumen protein-retaining receptor 2	100	100	100	100	95.085	99	GO:0048193	Golgi vesicle transport	localization
XP_004380930.1	82	LOC101354596	immediate early response 3-interacting protein 1	98.78	98.78	97.561	98.78	100	99	GO:0010941	regulation of cell death	biological regulation
XP_004380996.1	255	LOC101352990	fibroblast growth factor 13 isoform X1	98.361	98.673	98.824	98.824	98.039	99	GO:0006812	cation transport	localization
XP_004381062.1	364	LOC101351343	developmentally-regulated GTP-binding protein 2 isoform X1	99.526	99.725	99.451	99.451	96.096	99	GO:0009987	cellular process	cellular process
XP_004381262.1	1116	LOC101358852	ELKS/Rab6-interacting/CAST family member 1	99.154	99.018	98.839	98.75	97.581	99	GO:0051716	cellular response to stimulus	cellular process
XP_004381281.1	449	LOC101341590	tubulin alpha-8 chain	99.332	99.554	98.884	98.441	98.664	99	-	-	-
XP_004381295.1	86	LOC101345555	small nuclear ribonucleoprotein F	100	100	98.837	96.6665	100	99	GO:0006366	transcription by RNA polymerase II	metabolic process
XP_004381301.1	523	LOC101347267	cyclin-dependent kinase 17	99.044	99.235	98.47	99.044	98.662	99	GO:0006793	phosphorus metabolic process	metabolic process
XP_004381496.1	208	LOC101357647	ras-related protein M-Ras isoform X1	99.038	99.519	100	99.519	99.038	99	GO:0007165	signal transduction	cellular process
XP_004381521.1	354	LOC101343271	guanine nucleotide-binding protein G(i) subunit alpha-1	100	95.798	99.718	99.718	99.718	99	GO:0071407	cellular response to organic cyclic compound	response to stimulus
XP_004381672.1	295	LOC101342605	alpha-soluble NSF attachment protein isoform X1	99.661	99.661	97.288	97.966	98.305	99	GO:0009987	cellular process	cellular process
XP_004381695.1	371	LOC101348020	protein arginine N-methyltransferase 1 isoform X1	100	98.922	99.73	95.4175	99.461	99	GO:0065007	biological regulation	biological regulation
XP_004381711.1	560	LOC101351780	vesicular glutamate transporter 1 isoform X1	100	99.391	98.393	99.107	96.071	99	GO:0009987	cellular process	cellular process
XP_004381722.1	207	LOC101354278	protein lin-7 homolog B isoform X1	99.487	99.005	99.034	99.034	99.487	99	GO:0065008	regulation of biological quality	biological regulation
XP_004381744.1	188	LOC101359823	60S ribosomal protein L18	100	100	99.468	97.8723	100	99	GO:0008150	biological_process	biological_process
XP_004382030.1	243	LOC101360596	40S ribosomal protein S3	100	100	96.4995	98.446	100	99	GO:0043067	regulation of programmed cell death	biological regulation
XP_004382160.1	216	LOC101356322	fibroblast growth factor 17 isoform X1	98.611	99.074	99.074	99.537	97.685	99	GO:0009719	response to endogenous stimulus	response to stimulus
XP_004382227.1	677	LOC101353418	dihydropyrimidinase-related protein 2 isoform X1	98.421	99.557	98.966	99.114	97.637	99	GO:0007010	cytoskeleton organization	cellular process
XP_004382230.1	216	LOC101354100	stathmin-4 isoform X1	100	100	100	98.611	97.585	99	GO:0006996	organelle organization	cellular process
XP_004382331.1	907	LOC101358856	26S proteasome non-ATPase regulatory subunit 2	99.118	99.008	99.338	96.803	98.897	99	GO:0043161	proteasome-mediated ubiquitin-dependent protein catabolic process	metabolic process
XP_004382380.1	429	LOC101347859	actin-like protein 6A isoform X1	99.534	98.834	98.601	98.601	98.834	99	GO:0006357	regulation of transcription by RNA polymerase II	biological regulation
XP_004382443.1	392	LOC101346763	putative RNA-binding protein Luc7-like 2 isoform X1	99.462	98.214	98.214	100	97.935	99	GO:0022607	cellular component assembly	cellular process
XP_004382531.1	780	LOC101361797	cullin-5 isoform X1	100	100	99.485	100	95.725	99	GO:0023052	signaling	signaling
XP_004382632.1	370	LOC101347273	probable G-protein coupled receptor 85	100	99.189	99.189	99.189	99.459	99	GO:0065007	biological regulation	biological regulation
XP_004382685.1	652	LOC101341094	leucine-rich repeat-containing protein 4	99.387	98.006	98.62	98.313	98.313	99	GO:0050794	regulation of cellular process	biological regulation
XP_004382845.1	348	LOC101361201	tumor suppressor candidate 3 isoform X1	98.83	98.851	98.851	99.138	98.276	99	GO:0071704	organic substance metabolic process	metabolic process
XP_004382897.1	740	LOC101352388	ribosomal protein S6 kinase alpha-3 isoform X5	98.352	97.421	99.595	99.459	99.298	99	GO:0019438	aromatic compound biosynthetic process	metabolic process
XP_004382898.1	1034	LOC101353170	connector enhancer of kinase suppressor of ras 2 isoform X1	99.42	98.936	99.226	97.927	98.839	99	-	-	-
XP_004382907.1	888	LOC101355460	patched domain-containing protein 1	98.446	99.617	98.986	98.851	98.314	99	GO:0008150	biological_process	biological_process
XP_004382913.1	604	LOC101356900	kelch-like protein 15	99.503	98.179	98.841	99.172	98.841	99	GO:0031323	regulation of cellular metabolic process	biological regulation
XP_004382991.1	273	LOC101361799	arginine and glutamate-rich protein 1	99.267	99.267	98.535	98.901	98.901	99	-	-	-
XP_004383172.2	308	LOC101348373	progestin and adipoQ receptor family member 3 isoform X1	99.675	99.026	98.052	98.701	98.052	99	GO:0007165	signal transduction	cellular process
XP_004383254.1	294	LOC101346677	voltage-dependent anion-selective channel protein 2	99.32	99.32	99.647	98.98	99.32	99	GO:0009987	cellular process	cellular process
XP_004383442.1	309	LOC101358337	serine/threonine-protein phosphatase 2A catalytic subunit beta isoform	97.087	99.353	97.087	99.353	99.676	99	GO:0044267	cellular protein metabolic process	metabolic process
XP_004383648.1	227	LOC101347525	GTPase KRas isoform X3	99.119	99.119	99.119	97.884	99.119	99	GO:0007265	Ras protein signal transduction	biological regulation
XP_004383655.1	144	LOC101349143	mediator of RNA polymerase II transcription subunit 21	100	99.306	98.611	95.833	99.306	99	GO:1901360	organic cyclic compound metabolic process	metabolic process
XP_004383818.1	639	LOC101346768	splicing factor 1 isoform X1	98.864	98.905	99.061	99.061	98.858	99	GO:0006139	nucleobase-containing compound metabolic process	metabolic process
XP_004383838.2	438	LOC101350739	steroid hormone receptor ERR1 isoform X1	99.267	97.664	99.526	98.815	99.052	99	GO:0016043	cellular component organization	cellular process
XP_004383856.1	271	LOC101354957	ubiquitin thioesterase OTUB1	100	98.155	98.524	99.631	97.786	99	GO:0080090	regulation of primary metabolic process	biological regulation
XP_004383889.1	172	LOC101340745	DNA-directed RNA polymerase II subunit RPB7	100	98.81	98.837	98.837	98.837	99	GO:0016071	mRNA metabolic process	metabolic process
XP_004383928.1	1140	LOC101350156	DNA damage-binding protein 1	99.737	99.737	99.649	99.649	96.078	99	GO:0009314	response to radiation	response to stimulus
XP_004384041.1	229	LOC101343026	uncharacterized protein C6orf62 homolog isoform X1	99.563	99.127	98.69	98.69	98.69	99	-	-	-
XP_004384120.1	324	LOC101351436	26S proteasome non-ATPase regulatory subunit 7	98.765	99.074	99.074	99.074	99.691	99	GO:0009987	cellular process	cellular process
XP_004384226.1	252	LOC101359134	fibroblast growth factor 14 isoform X1	99.603	99.603	97.619	99.603	99.206	99	GO:0065007	biological regulation	biological regulation
XP_004384422.1	273	LOC101359569	testis-specific serine/threonine-protein kinase 6	99.267	98.168	98.901	98.897	98.535	99	GO:0044267	cellular protein metabolic process	metabolic process
XP_004384594.1	288	LOC101342524	ankyrin repeat and SOCS box protein 8	99.306	99.306	98.611	98.958	99.306	99	GO:0043412	macromolecule modification	metabolic process
XP_004384665.1	220	LOC101340327	protein lin-7 homolog A	99.091	99.091	99.545	99.545	98.086	99	GO:0034613	cellular protein localization	localization
XP_004384673.1	422	LOC101342191	synaptotagmin-1	99.763	98.815	99.052	99.289	98.578	99	GO:0032940	secretion by cell	transport
XP_004384728.1	709	LOC101357495	kelch-like protein 5 isoform X1	99.436	99.013	98.449	99.422	98.872	99	GO:0044238	primary metabolic process	metabolic process
XP_004384834.1	130	LOC101344492	histone H2A type 3	100	100	100	100	96.875	99	GO:0044249	cellular biosynthetic process	metabolic process
XP_004384865.1	436	LOC101352475	homeobox protein PKNOX1	99.312	98.853	98.165	98.394	97.936	99	GO:0009059	macromolecule biosynthetic process	metabolic process
XP_004384933.1	360	LOC101351438	protein phosphatase 1L	99.444	99.722	99.722	99.167	98.246	99	GO:0044238	primary metabolic process	metabolic process
XP_004384983.1	820	LOC101345742	janus kinase and microtubule-interacting protein 2 isoform X1	96.481	99.756	99.512	99.634	98.756	99	-	-	-
XP_004385000.1	338	LOC101349051	POU domain, class 4, transcription factor 3	100	99.112	99.704	99.704	98.521	99	GO:0009058	biosynthetic process	metabolic process
XP_004385166.1	284	LOC101352144	protein-S-isoprenylcysteine O-methyltransferase	99.296	99.296	97.887	98.944	97.183	99	GO:0051234	establishment of localization	localization
XP_004385182.1	559	LOC101355806	dnaJ homolog subfamily C member 11 isoform X1	99.463	98.927	98.748	98.39	97.317	99	-	-	-
XP_004385200.1	81	LOC101360353	beta-catenin-interacting protein 1	100	98.765	98.765	100	98.765	99	GO:0009987	cellular process	cellular process
XP_004385280.1	298	LOC101342440	Golgi phosphoprotein 3	99.664	99.329	99.329	98.322	99.515	99	GO:0033036	macromolecule localization	localization
XP_004385344.1	215	LOC101358523	ras-related protein Rab-5A	99.535	99.07	99.07	96.744	98.605	99	GO:0016043	cellular component organization	cellular process
XP_004385382.1	337	LOC101347200	neurogenic differentiation factor 6	99.703	98.813	98.813	99.407	97.626	99	-	-	-
XP_004385417.1	470	LOC101356495	TNF receptor-associated factor 4	99.574	99.574	98.723	99.149	98.085	99	GO:0065007	biological regulation	biological regulation
XP_004385468.1	226	LOC101346599	transmembrane protein 98	99.558	98.238	99.558	97.345	98.673	99	-	-	-
XP_004385539.1	866	LOC101345744	N-alpha-acetyltransferase 15, NatA auxiliary subunit isoform X1	98.485	99.307	99.423	99.076	96.651	99	GO:0012501	programmed cell death	metabolic process
XP_004385582.1	197	LOC101358344	protein Hikeshi	100	99.492	98.477	98.477	97.253	99	GO:0033365	protein localization to organelle	localization
XP_004385602.1	339	LOC101342361	protein FAM76B isoform X1	98.433	99.41	98.82	99.41	99.035	99	-	-	-
XP_004385620.1	165	LOC101347455	spliceosome-associated protein CWC15 homolog	100	99.16	99.16	97.493	98.319	99	-	-	-
XP_004385630.1	430	LOC101350491	tomoregulin-2 isoform X1	99.315	98.542	99.125	98.834	97.376	99	GO:0008152	metabolic process	metabolic process
XP_004385670.1	956	LOC101361210	glutamate receptor ionotropic, kainate 4	99.059	99.059	98.851	98.849	98.037	99	GO:0007267	cell-cell signaling	cellular developmental process
XP_004385703.1	125	LOC101347202	40S ribosomal protein S25	100	99.194	100	100	96.907	99	GO:0044265	cellular macromolecule catabolic process	metabolic process
XP_004385741.1	229	LOC101356254	platelet-activating factor acetylhydrolase IB subunit beta	99.505	99.127	99.127	100	99.127	99	GO:0006629	lipid metabolic process	metabolic process
XP_004385773.1	490	LOC101343542	hippocampus abundant transcript 1 protein	99.579	99.592	99.796	99.388	94.805	99	GO:0006810	transport	localization
XP_004385911.1	237	LOC101362067	DCN1-like protein 5 isoform X1	100	98.734	99.578	97.89	98.734	99	GO:0010604	positive regulation of macromolecule metabolic process	biological regulation
XP_004385998.1	247	LOC101346170	14-3-3 protein gamma	100	98.785	99.595	99.595	97.333	99	GO:0007154	cell communication	response to organic substance
XP_004386005.1	117	LOC101347535	DNA-directed RNA polymerase II subunit RPB11-a	100	100	100	96.2963	98.291	99	GO:0044237	cellular metabolic process	metabolic process
XP_004386063.1	231	LOC101342876	stathmin-2 isoform X1	98.324	98.883	98.883	98.883	99.441	99	GO:0050769	positive regulation of neurogenesis	biological regulation
XP_004386205.1	73	LOC101341777	guanine nucleotide-binding protein G(I)/G(S)/G(O) subunit gamma-11	98.63	100	98.63	97.26	98.63	99	-	-	-
XP_004386230.1	355	LOC101352149	guanine nucleotide-binding protein G(z) subunit alpha	99.718	99.437	99.155	98.592	98.028	99	GO:0051716	cellular response to stimulus	cellular process
XP_004386498.1	210	LOC101352404	calcium-activated potassium channel subunit beta-4	99.524	98.571	99.048	99.048	99.048	99	GO:0007267	cell-cell signaling	cellular developmental process
XP_004386604.1	629	LOC101360271	potassium voltage-gated channel subfamily D member 2	99.523	98.889	99.365	99.524	98.571	99	GO:0033554	cellular response to stress	response to stimulus
XP_004386765.1	324	LOC101360875	COP9 signalosome complex subunit 6	100	99.691	99.383	99.383	97.523	99	GO:0044260	cellular macromolecule metabolic process	metabolic process
XP_004386808.1	154	LOC101349737	zinc finger HIT domain-containing protein 1	99.351	100	98.701	97.7145	100	99	GO:0019538	protein metabolic process	metabolic process
XP_004387029.1	158	LOC101354618	transmembrane protein 50B	99.367	100	100	99.367	98.734	99	GO:0008150	biological_process	biological_process
XP_004387095.1	142	LOC101351631	DNA-directed RNA polymerase II subunit RPB4	99.296	98.592	98.592	97.887	98.592	99	GO:0051171	regulation of nitrogen compound metabolic process	biological regulation
XP_004387270.1	249	LOC101352483	inhibitor of growth protein 4 isoform X1	100	99.598	99.197	99.197	98.795	99	GO:0007165	signal transduction	cellular process
XP_004387296.1	299	LOC101358352	prohibitin-2 isoform X1	100	99.666	98.662	99.331	98.997	99	GO:0034645	cellular macromolecule biosynthetic process	metabolic process
XP_004387393.1	129	LOC101341184	histone H2A.J	100	100	100	100	95.349	99	GO:0019222	regulation of metabolic process	biological regulation
XP_004387418.1	813	LOC101351445	protein argonaute-2	100	100	99.267	100	95.098	99	GO:0009653	anatomical structure morphogenesis	developmental process
XP_004387468.1	257	LOC101341949	60S ribosomal protein L8	100	99.222	100	99.2207	98.054	99	GO:1901575	organic substance catabolic process	metabolic process
XP_004387528.1	366	LOC101359061	isocitrate dehydrogenase [NAD] subunit alpha, mitochondrial isoform X1	99.727	99.18	99.454	98.361	99.051	99	GO:0008152	metabolic process	metabolic process
XP_004387668.1	656	LOC101352929	RNA-binding protein EWS isoform X1	99.696	98.187	98.628	98.036	99.595	99	-	-	-
XP_004387821.1	418	LOC101355226	protein SSXT isoform X1	98.804	98.565	98.565	98.325	98.565	99	GO:0097659	nucleic acid-templated transcription	metabolic process
XP_004387978.1	1006	LOC101355047	E3 ubiquitin-protein ligase MIB1 isoform X1	96.41	99.404	99.205	99.304	98.708	99	GO:0007165	signal transduction	cellular process
XP_004388034.1	199	LOC101350507	GTP-binding protein Di-Ras2	99.497	98.995	98.995	97.487	98.995	99	-	-	-
XP_004388285.1	391	LOC101359151	protein RMD5 homolog A isoform X1	100	99.744	99.233	98.922	99.488	99	GO:0009056	catabolic process	metabolic process
XP_004388333.1	820	LOC101350419	probable ATP-dependent RNA helicase DDX23	99.512	99.512	99.268	99.512	99.268	99	GO:0016071	mRNA metabolic process	metabolic process
XP_004388334.1	232	LOC101350674	rho-related GTP-binding protein Rho6	99.569	99.138	99.138	99.569	98.446	99	GO:0022610	biological adhesion	developmental process
XP_004388346.1	396	LOC101353606	desert hedgehog protein	99.495	99.242	98.99	99.242	99.242	99	-	-	-
XP_004388390.1	498	LOC101342205	alpha-globin transcription factor CP2	99.398	98.214	99.598	98.016	98.594	99	GO:0018130	heterocycle biosynthetic process	metabolic process
XP_004388453.1	172	LOC101340670	histone deacetylase complex subunit SAP18	99.419	98.837	99.419	97.6745	100	99	GO:0018130	heterocycle biosynthetic process	metabolic process
XP_004388469.1	606	LOC101346094	mitogen-activated protein kinase kinase kinase 7 isoform X1	98.845	99.67	98.68	99.34	98.68	99	GO:0009894	regulation of catabolic process	biological regulation
XP_004388481.1	397	LOC101348812	ras-related GTP-binding protein D isoform X1	99.748	98.492	97.487	98.489	98.944	99	GO:0007154	cell communication	response to organic substance
XP_004388491.1	97	LOC101351718	60S ribosomal protein L37	100	98.969	100	97.8947	100	99	GO:0044267	cellular protein metabolic process	metabolic process
XP_004388648.1	1040	LOC101345759	integrator complex subunit 3	98.093	99.242	98.942	98.75	97.788	99	GO:0050794	regulation of cellular process	biological regulation
XP_004388773.1	452	LOC101357757	transcription factor AP-2-delta	99.336	99.558	99.558	99.558	99.336	99	GO:0009987	cellular process	cellular process
XP_004388964.1	277	LOC101342965	myelin proteolipid protein	100	99.639	99.639	99.278	98.917	99	GO:0098916	anterograde trans-synaptic signaling	signaling
XP_004388968.1	388	LOC101343998	protein FAM199X	100	100	98.969	97.68	98.711	99	-	-	-
XP_004389014.1	217	LOC101340673	heart- and neural crest derivatives-expressed protein 2	99.078	98.618	99.078	99.078	99.346	99	GO:0034641	cellular nitrogen compound metabolic process	metabolic process
XP_004389027.1	620	LOC101343999	heterogeneous nuclear ribonucleoprotein Q isoform X1	99.839	99.197	98.876	99.197	99.037	99	GO:0044237	cellular metabolic process	metabolic process
XP_004389047.1	472	LOC101348138	cannabinoid receptor 1 isoform X1	99.576	99.576	99.364	98.305	99.153	99	GO:0008150	biological_process	biological_process
XP_004389071.1	186	LOC101358016	ADP-ribosylation factor-like protein 6	100	99.462	99.462	97.79	97.849	99	GO:0034622	cellular protein-containing complex assembly	localization
XP_004389102.1	452	LOC101346618	integrin-linked protein kinase	97.345	99.336	99.558	99.336	99.558	99	GO:0006796	phosphate-containing compound metabolic process	metabolic process
XP_004389171.1	373	LOC101358279	probable G-protein coupled receptor 173	99.464	99.464	98.928	98.391	99.464	99	GO:0007165	signal transduction	cellular process
XP_004389175.1	1233	LOC101359509	structural maintenance of chromosomes protein 1A	99.919	97.161	99.919	100	100	99	GO:0048523	negative regulation of cellular process	biological regulation
XP_004389238.1	709	LOC101357175	FACT complex subunit SSRP1	99.577	98.307	99.013	98.731	98.449	99	GO:0044260	cellular macromolecule metabolic process	metabolic process
XP_004389316.1	1045	LOC101344921	protocadherin-10 isoform X1	98.949	98.742	99.044	98.472	98.567	99	GO:0009987	cellular process	cellular process
XP_004389322.1	326	LOC101346621	ALX homeobox protein 1	98.773	99.08	99.08	99.387	97.049	99	GO:0031326	regulation of cellular biosynthetic process	biological regulation
XP_004389494.1	423	LOC101359245	G protein-activated inward rectifier potassium channel 2	99.764	99.017	99.291	99.754	98.818	99	GO:0051179	localization	localization
XP_004389640.1	683	LOC101352847	U4/U6 small nuclear ribonucleoprotein Prp3 isoform X1	99.122	98.975	98.975	98.682	98.243	99	GO:0006807	nitrogen compound metabolic process	metabolic process
XP_004389792.1	510	LOC101353213	nuclear factor 1 X-type isoform X1	100	100	99.217	99.608	98.58	99	GO:0065007	biological regulation	biological regulation
XP_004389816.1	106	LOC101358808	protein Asterix	99.057	99.057	98.113	99.057	98.113	99	-	-	-
XP_004389856.1	406	LOC101350017	E3 ubiquitin-protein ligase RING1	99.507	99.754	99.261	98.276	98.276	99	GO:1901564	organonitrogen compound metabolic process	metabolic process
XP_004389885.1	165	LOC101356279	40S ribosomal protein S10	98.788	99.394	99.394	98.788	99.394	99	GO:0022607	cellular component assembly	cellular process
XP_004389902.1	217	LOC101360982	60S ribosomal protein L10a	94.47	100	99.539	100	100	99	GO:0006725	cellular aromatic compound metabolic process	metabolic process
XP_004390230.1	167	LOC101349508	ubiquitin-fold modifier-conjugating enzyme 1	100	100	99.401	99.401	98.204	99	GO:0044238	primary metabolic process	metabolic process
XP_004390231.1	318	LOC101349768	death effector domain-containing protein	99.062	99.371	99.686	98.113	98.742	99	GO:0097191	extrinsic apoptotic signaling pathway	biological regulation
XP_004390243.1	366	LOC101352245	upstream stimulatory factor 1 isoform X1	98.71	99.355	98.71	99.355	99.032	99	GO:0071704	organic substance metabolic process	metabolic process
XP_004390255.2	149	LOC101354900	astrocytic phosphoprotein PEA-15 isoform X1	100	99.231	98.462	98.462	97.692	99	GO:0048585	negative regulation of response to stimulus	biological regulation
XP_004390257.1	1020	LOC101355408	sodium/potassium-transporting ATPase subunit alpha-2	98.824	99.02	98.824	99.02	98.627	99	GO:1901564	organonitrogen compound metabolic process	metabolic process
XP_004390321.1	227	LOC101357017	rho-related GTP-binding protein RhoN	99.119	98.678	99.119	98.678	97.758	99	GO:0065007	biological regulation	biological regulation
XP_004390474.1	499	LOC101354150	potassium voltage-gated channel subfamily A member 2	99.399	99.198	99.399	99.198	98.597	99	GO:0009987	cellular process	cellular process
XP_004390479.2	179	LOC101355411	ragulator complex protein LAMTOR5	97.802	98.901	100	98.901	98.901	99	GO:0034613	cellular protein localization	localization
XP_004390728.1	373	LOC101347734	tubulin beta-4B chain	100	99.1955	98.383	98.123	97.778	99	GO:0045055	regulated exocytosis	localization
XP_012410536.1	628	LOC101341730	leucine-rich repeat and immunoglobulin-like domain-containing nogo receptor-interacting protein 1 isoform X1	99.515	99.031	99.677	99.354	98.546	99	GO:0030182	neuron differentiation	metabolic process
XP_012411012.1	498	LOC101355519	paired box protein Pax-3 isoform X1	99.589	98.394	98.14	99.587	99.174	99	GO:0006366	transcription by RNA polymerase II	metabolic process
XP_012411022.1	436	LOC101343505	angio-associated migratory cell protein isoform X1	99.541	99.083	98.165	98.624	97.706	99	GO:0008150	biological_process	biological_process
XP_012411204.1	964	LOC101360928	ephrin type-B receptor 2 isoform X2	99.378	99.169	99.274	99.17	98.963	99	GO:0065009	regulation of molecular function	signaling
XP_012411436.1	489	LOC101351063	luc7-like protein 3 isoform X1	99.796	99.061	99.765	99.061	98.178	99	GO:0046483	heterocycle metabolic process	metabolic process
XP_012411634.1	603	LOC101349032	far upstream element-binding protein 2	99.325	99.502	98.839	99.337	98.839	99	GO:0009894	regulation of catabolic process	biological regulation
XP_012411676.1	532	LOC101350812	polypyrimidine tract-binding protein 2 isoform X1	99.069	100	100	100	98.024	99	GO:0048519	negative regulation of biological process	biological regulation
XP_012411684.1	176	LOC101346142	protein Dr1	98.295	98.864	99.432	99.432	98.864	99	GO:0009059	macromolecule biosynthetic process	metabolic process
XP_012411757.1	473	LOC101349635	MAP kinase-activated protein kinase 5 isoform X1	99.132	98.52	98.943	98.097	98.309	99	GO:1902531	regulation of intracellular signal transduction	biological regulation
XP_012412018.1	421	LOC101359031	phosphatidylinositol 5-phosphate 4-kinase type-2 gamma	99.716	97.862	98.812	98.575	98.864	99	GO:0048583	regulation of response to stimulus	biological regulation
XP_012412166.1	326	LOC101346404	polycomb complex protein BMI-1	99.08	99.387	99.693	99.08	98.773	99	GO:0045055	regulated exocytosis	localization
XP_012412447.2	753	LOC101355747	sodium- and chloride-dependent glycine transporter 2	99.735	98.942	99.206	99.206	98.942	99	-	-	-
XP_012412825.1	738	LOC101353330	muskelin isoform X1	98.512	99.856	99.425	98.851	98.364	99	GO:0032502	developmental process	developmental process
XP_012412967.1	525	LOC101353424	serine/threonine-protein phosphatase 2B catalytic subunit beta isoform isoform X1	99.599	99.619	99.238	98.857	99.048	99	GO:0016043	cellular component organization	cellular process
XP_012412984.1	774	LOC101345649	transducin-like enhancer protein 4 isoform X1	99.607	99.871	99.871	97.935	99.298	99	GO:0043933	protein-containing complex subunit organization	cellular process
XP_012413324.1	1128	LOC101361458	regulator of nonsense transcripts 1 isoform X1	99.911	98.759	99.468	98.582	99.734	99	GO:0051234	establishment of localization	localization
XP_012414116.1	136	LOC101354212	histone H3.1	100	100	100	100	97.059	99	GO:1901362	organic cyclic compound biosynthetic process	metabolic process
XP_012414257.1	346	LOC101358268	WD repeat-containing protein 61 isoform X1	100	100	99.344	100	97.705	99	GO:0006366	transcription by RNA polymerase II	metabolic process
[truncated: 10,282 more rows]

## Sheet: S1D-O. afer
Table S1D- List of O. afer proteins and their orthologues. Hits are grouped based on their sequence identity into three main categories. The colour key used in the table shows the 3 categories.
[truncated: 10,886 more rows]

[truncated: 3 more sheets: S1E-C. asiatica, S1F-E. edwardii, S1G-E. telfairi]
